# Supplementary material for: Regulatory effects of the Uty/Ddx3y locus on neighboring chromosome Y genes and autosomal mRNA transcripts in adult mouse non-reproductive cells
Source: Sci Rep. 2020 Sep 10;10:14900. doi: 10.1038/s41598-020-71447-3 (PMC7484786; doi:10.1038/s41598-020-71447-3)
Supplement: Supplementary file 2 — Supplementary Table S6. [file 41598_2020_71447_MOESM2_ESM.xlsx]

## Sheet: down in CM from Uty<GT> 
Common theme encompassing enriched GO terms	specific GO term	GO term class	REFLIST	down in Uty<GT>	expected	FE	raw P-value	FDR
morphogenesis / organogenesis	total of 107 related GO categories					mean FE = 4.61		mean FDR = 1.15E-04
	embryonic organ morphogenesis (GO:0048562)	BP	317	32	9	3.56	3.41e-09	2.24e-07
	regulation of animal organ morphogenesis (GO:2000027)	BP	208	26	5.91	4.4	1.9e-09	1.3e-07
	positive regulation of animal organ morphogenesis (GO:0110110)	BP	101	17	2.87	5.93	2.66e-08	1.46e-06
	embryonic organ development (GO:0048568)	BP	479	46	13.6	3.38	5.72e-12	5.24e-10
	tissue morphogenesis (GO:0048729)	BP	623	59	17.69	3.34	8.6e-15	1.1e-12
	regulation of developmental growth (GO:0048638)	BP	392	37	11.13	3.32	1.1e-09	7.92e-08
	regulation of organ growth (GO:0046620)	BP	114	14	3.24	4.33	1.25e-05	0.000395
	embryonic morphogenesis (GO:0048598)	BP	611	56	17.35	3.23	1.5e-13	1.79e-11
	body morphogenesis (GO:0010171)	BP	57	10	1.62	6.18	1.44e-05	0.000449
	positive regulation of developmental growth (GO:0048639)	BP	214	25	6.08	4.11	1.33e-08	7.88e-07
	post-embryonic development (GO:0009791)	BP	126	15	3.58	4.19	8.64e-06	0.000285
	negative regulation of developmental growth (GO:0048640)	BP	124	14	3.52	3.98	2.93e-05	0.000836
	positive regulation of cell morphogenesis involved in differentiation (GO:0010770)	BP	187	21	5.31	3.96	3.49e-07	1.5e-05
	embryo development (GO:0009790)	BP	1160	89	32.93	2.7	1.55e-16	2.27e-14
	animal organ morphogenesis (GO:0009887)	BP	1005	83	28.53	2.91	3.59e-17	5.78e-15
	developmental growth (GO:0048589)	BP	445	37	12.63	2.93	2.5e-08	1.37e-06
	neural tube closure (GO:0001843)	BP	110	19	3.12	6.08	2.79e-09	1.86e-07
	tube closure (GO:0060606)	BP	111	19	3.15	6.03	3.18e-09	2.1e-07
	primary neural tube formation (GO:0014020)	BP	117	19	3.32	5.72	6.85e-09	4.29e-07
	neural tube formation (GO:0001841)	BP	132	19	3.75	5.07	3.9e-08	2.05e-06
	tube morphogenesis (GO:0035239)	BP	713	65	20.24	3.21	1.82e-15	2.45e-13
	neural tube development (GO:0021915)	BP	191	25	5.42	4.61	1.67e-09	1.16e-07
	embryonic epithelial tube formation (GO:0001838)	BP	153	19	4.34	4.37	3.14e-07	1.36e-05
	tube formation (GO:0035148)	BP	175	21	4.97	4.23	1.28e-07	5.91e-06
	epithelial tube formation (GO:0072175)	BP	159	19	4.51	4.21	5.35e-07	2.24e-05
	epithelial tube morphogenesis (GO:0060562)	BP	360	39	10.22	3.82	9.24e-12	8.14e-10
	tube development (GO:0035295)	BP	920	87	26.12	3.33	1.95e-21	5.4e-19
	morphogenesis of embryonic epithelium (GO:0016331)	BP	177	19	5.03	3.78	2.31e-06	8.73e-05
	morphogenesis of an epithelium (GO:0002009)	BP	502	49	14.25	3.44	6.53e-13	6.83e-11
	morphogenesis of a branching epithelium (GO:0061138)	BP	191	18	5.42	3.32	2.17e-05	0.000641
	morphogenesis of a branching structure (GO:0001763)	BP	203	19	5.76	3.3	1.41e-05	0.000442
	appendage development (GO:0048736)	BP	193	18	5.48	3.29	2.47e-05	0.000713
	limb development (GO:0060173)	BP	193	18	5.48	3.29	2.47e-05	0.000715
	regulation of anatomical structure morphogenesis (GO:0022603)	BP	1072	92	30.43	3.02	5.19e-20	1.2e-17
	epithelium development (GO:0060429)	BP	1011	89	28.7	3.1	4.99e-20	1.17e-17
	anatomical structure formation involved in morphogenesis (GO:0048646)	BP	916	75	26.01	2.88	2.15e-15	2.88e-13
	anterior/posterior axis specification (GO:0009948)	BP	53	10	1.5	6.65	8.19e-06	0.000272
	axis specification (GO:0009798)	BP	90	14	2.56	5.48	1.05e-06	4.16e-05
	mesoderm development (GO:0007498)	BP	108	15	3.07	4.89	1.56e-06	6.03e-05
	mesenchymal cell differentiation (GO:0048762)	BP	149	19	4.23	4.49	2.17e-07	9.74e-06
	mesenchymal cell differentiation (GO:0048762)	BP	149	19	4.23	4.49	2.17e-07	9.74e-06
	anterior/posterior pattern specification (GO:0009952)	BP	226	25	6.42	3.9	3.55e-08	1.89e-06
	mesenchyme development (GO:0060485)	BP	209	24	5.93	4.04	3.5e-08	1.87e-06
	heart trabecula morphogenesis (GO:0061384)	BP	36	10	1.02	9.78	3.98e-07	1.69e-05
	trabecula morphogenesis (GO:0061383)	BP	51	12	1.45	8.29	1.3e-07	6.01e-06
	negative regulation of cardiac muscle tissue development (GO:0055026)	BP	40	9	1.14	7.93	6.74e-06	0.000228
	regulation of heart morphogenesis (GO:2000826)	BP	42	9	1.19	7.55	9.5e-06	0.00031
	ventricular septum morphogenesis (GO:0060412)	BP	44	9	1.25	7.2	1.32e-05	0.000415
	ventricular cardiac muscle tissue development (GO:0003229)	BP	62	11	1.76	6.25	4.9e-06	0.000171
	ventricular septum development (GO:0003281)	BP	79	14	2.24	6.24	2.58e-07	1.14e-05
	regulation of cardiac muscle tissue development (GO:0055024)	BP	98	17	2.78	6.11	1.8e-08	1.03e-06
	cardiac septum morphogenesis (GO:0060411)	BP	79	13	2.24	5.8	1.45e-06	5.61e-05
	cardiac ventricle development (GO:0003231)	BP	140	21	3.97	5.28	3.93e-09	2.56e-07
	cardiac septum development (GO:0003279)	BP	121	17	3.44	4.95	2.75e-07	1.2e-05
	cardiac chamber development (GO:0003205)	BP	186	26	5.28	4.92	2.2e-10	1.65e-08
	outflow tract morphogenesis (GO:0003151)	BP	78	14	2.21	6.32	2.25e-07	1e-05
	regulation of striated muscle tissue development (GO:0016202)	BP	160	21	4.54	4.62	3.21e-08	1.73e-06
	cardiac muscle tissue development (GO:0048738)	BP	191	24	5.42	4.43	7.27e-09	4.53e-07
	regulation of muscle tissue development (GO:1901861)	BP	163	21	4.63	4.54	4.28e-08	2.25e-06
	cardiac chamber morphogenesis (GO:0003206)	BP	140	18	3.97	4.53	4.04e-07	1.71e-05
	regulation of muscle organ development (GO:0048634)	BP	164	21	4.66	4.51	4.71e-08	2.45e-06
	cardiovascular system development (GO:0072358)	BP	564	50	16.01	3.12	9.86e-12	8.65e-10
	heart morphogenesis (GO:0003007)	BP	266	32	7.55	4.24	6.26e-11	4.92e-09
	striated muscle tissue development (GO:0014706)	BP	320	32	9.09	3.52	4.2e-09	2.7e-07
	muscle cell differentiation (GO:0042692)	BP	368	32	10.45	3.06	8.67e-08	4.16e-06
	muscle tissue development (GO:0060537)	BP	337	32	9.57	3.34	1.31e-08	7.78e-07
	heart development (GO:0007507)	BP	564	61	16.01	3.81	1.01e-17	1.76e-15
	regulation of cardiac muscle hypertrophy (GO:0010611)	BP	71	12	2.02	5.95	2.86e-06	0.000105
	regulation of muscle hypertrophy (GO:0014743)	BP	74	12	2.1	5.71	4.19e-06	0.000148
	regulation of cardiac muscle tissue growth (GO:0055021)	BP	74	12	2.1	5.71	4.19e-06	0.000148
	regulation of heart growth (GO:0060420)	BP	80	12	2.27	5.28	8.55e-06	0.000282
	regulation of cardiac muscle cell proliferation (GO:0060043)	BP	47	9	1.33	6.74	2.09e-05	0.00062
	regulation of tissue remodeling (GO:0034103)	BP	85	13	2.41	5.39	2.99e-06	0.000109
	cardiocyte differentiation (GO:0035051)	BP	134	18	3.8	4.73	2.25e-07	1e-05
	coronary vasculature morphogenesis (GO:0060977)	BP	32	9	0.91	9.91	1.4e-06	5.44e-05
	artery development (GO:0060840)	BP	99	19	2.81	6.76	5.92e-10	4.29e-08
	aorta development (GO:0035904)	BP	57	10	1.62	6.18	1.44e-05	0.000448
	positive regulation of endothelial cell proliferation (GO:0001938)	BP	91	14	2.58	5.42	1.18e-06	4.62e-05
	coronary vasculature development (GO:0060976)	BP	73	11	2.07	5.31	1.95e-05	0.000582
	regulation of vasculature development (GO:1901342)	BP	335	38	9.51	4	4.93e-12	4.6e-10
	positive regulation of vasculature development (GO:1904018)	BP	198	24	5.62	4.27	1.37e-08	8.02e-07
	artery morphogenesis (GO:0048844)	BP	69	16	1.96	8.17	1.27e-09	9.02e-08
	regulation of endothelial cell proliferation (GO:0001936)	BP	130	16	3.69	4.34	2.96e-06	0.000108
	positive regulation of angiogenesis (GO:0045766)	BP	179	22	5.08	4.33	4.38e-08	2.29e-06
	blood vessel morphogenesis (GO:0048514)	BP	422	42	11.98	3.51	1.75e-11	1.49e-09
	blood vessel development (GO:0001568)	BP	523	49	14.85	3.3	2.59e-12	2.5e-10
	negative regulation of blood vessel morphogenesis (GO:2000181)	BP	116	14	3.29	4.25	1.49e-05	0.000461
	regulation of angiogenesis (GO:0045765)	BP	301	35	8.55	4.1	1.86e-11	1.58e-09
	regulation of endothelial cell migration (GO:0010594)	BP	156	16	4.43	3.61	2.4e-05	0.000702
	angiogenesis (GO:0001525)	BP	309	29	8.77	3.31	7.94e-08	3.84e-06
	vasculature development (GO:0001944)	BP	550	50	15.61	3.2	4.25e-12	3.99e-10
	circulatory system development (GO:0072359)	BP	901	79	25.58	3.09	9.81e-18	1.74e-15
	positive regulation of axon extension (GO:0045773)	BP	57	11	1.62	6.8	2.39e-06	9.01e-05
	positive regulation of neuron death (GO:1901216)	BP	124	14	3.52	3.98	2.93e-05	0.000834
	axonogenesis (GO:0007409)	BP	341	29	9.68	3	5.34e-07	2.24e-05
	neuron projection morphogenesis (GO:0048812)	BP	467	40	13.26	3.02	3.09e-09	2.05e-07
	axon development (GO:0061564)	BP	370	32	10.5	3.05	9.73e-08	4.62e-06
	regulation of axonogenesis (GO:0050770)	BP	206	19	5.85	3.25	1.71e-05	0.00052
	positive regulation of axonogenesis (GO:0050772)	BP	104	15	2.95	5.08	1.02e-06	4.09e-05
	neuron projection development (GO:0031175)	BP	686	58	19.48	2.98	1.22e-12	1.23e-10
	cell morphogenesis involved in neuron differentiation (GO:0048667)	BP	429	35	12.18	2.87	9.19e-08	4.38e-06
	head morphogenesis (GO:0060323)	BP	46	9	1.31	6.89	1.8e-05	0.000542
	face development (GO:0060324)	BP	60	11	1.7	6.46	3.71e-06	0.000133
	head development (GO:0060322)	BP	666	57	18.91	3.01	1.22e-12	1.23e-10
	forebrain development (GO:0030900)	BP	373	34	10.59	3.21	1.18e-08	7.06e-07
	positive regulation of neuron projection development (GO:0010976)	BP	364	33	10.33	3.19	2.18e-08	1.22e-06
	brain development (GO:0007420)	BP	612	51	17.38	2.94	4.85e-11	3.89e-09
responses to external stimuli	total of 41 related GO categories					mean FE = 4.8		mean FDR = 1.4E-04
	cellular response to hormone stimulus (GO:0032870)	BP	412	39	11.7	3.33	3.6e-10	2.65e-08
	response to hormone (GO:0009725)	BP	607	52	17.23	3.02	1.21e-11	1.06e-09
	hormone receptor binding (GO:0051427)	MF	179	18	5.08	3.54	9.71e-06	0.000709
	cellular response to extracellular stimulus (GO:0031668)	BP	211	19	5.99	3.17	2.32e-05	0.00068
	transforming growth factor beta receptor signaling pathway (GO:0007179)	BP	78	18	2.21	8.13	1.26e-10	9.64e-09
	response to transforming growth factor beta (GO:0071559)	BP	121	22	3.44	6.4	6.55e-11	5.09e-09
	cellular response to transforming growth factor beta stimulus (GO:0071560)	BP	116	21	3.29	6.38	1.91e-10	1.44e-08
	SMAD binding (GO:0046332)	MF	80	14	2.27	6.16	2.95e-07	3.16e-05
	regulation of transforming growth factor beta receptor signaling pathway (GO:0017015)	BP	101	14	2.87	4.88	3.54e-06	0.000127
	regulation of cellular response to transforming growth factor beta stimulus (GO:1903844)	BP	103	14	2.92	4.79	4.35e-06	0.000153
	regulation of cellular response to growth factor stimulus (GO:0090287)	BP	270	27	7.67	3.52	6.86e-08	3.35e-06
	cellular response to growth factor stimulus (GO:0071363)	BP	389	39	11.04	3.53	7.71e-11	5.96e-09
	response to growth factor (GO:0070848)	BP	403	41	11.44	3.58	1.64e-11	1.4e-09
	regulation of transmembrane receptor protein serine/threonine kinase signaling pathway (GO:0090092)	BP	234	25	6.64	3.76	6.58e-08	3.24e-06
	transmembrane receptor protein serine/threonine kinase signaling pathway (GO:0007178)	BP	182	27	5.17	5.23	2.96e-11	2.48e-09
	transmembrane receptor protein tyrosine kinase signaling pathway (GO:0007169)	BP	340	31	9.65	3.21	5.19e-08	2.67e-06
	response to leptin (GO:0044321)	BP	18	8	0.51	15.65	3.25e-07	1.4e-05
	cellular response to leptin stimulus (GO:0044320)	BP	16	7	0.45	15.41	1.97e-06	7.5e-05
	cellular response to insulin stimulus (GO:0032869)	BP	129	16	3.66	4.37	2.7e-06	9.95e-05
	response to peptide hormone (GO:0043434)	BP	269	27	7.64	3.54	6.4e-08	3.18e-06
	response to peptide (GO:1901652)	BP	331	33	9.4	3.51	2.57e-09	1.74e-07
	cellular response to peptide (GO:1901653)	BP	225	24	6.39	3.76	1.24e-07	5.74e-06
	cellular response to peptide hormone stimulus (GO:0071375)	BP	179	19	5.08	3.74	2.69e-06	9.94e-05
	enzyme linked receptor protein signaling pathway (GO:0007167)	BP	530	58	15.05	3.85	4.14e-17	6.59e-15
	response to steroid hormone (GO:0048545)	BP	150	17	4.26	3.99	4.04e-06	0.000143
	glucocorticoid receptor binding (GO:0035259)	MF	21	7	0.6	11.74	8.45e-06	0.000627
	nuclear hormone receptor binding (GO:0035257)	MF	151	17	4.29	3.97	4.38e-06	0.000347
	response to hypoxia (GO:0001666)	BP	190	21	5.39	3.89	4.44e-07	1.88e-05
	response to oxygen levels (GO:0070482)	BP	210	23	5.96	3.86	1.47e-07	6.73e-06
	response to decreased oxygen levels (GO:0036293)	BP	195	22	5.54	3.97	1.71e-07	7.8e-06
	cellular response to external stimulus (GO:0071496)	BP	244	23	6.93	3.32	1.63e-06	6.26e-05
	regulation of toll-like receptor signaling pathway (GO:0034121)	BP	63	10	1.79	5.59	3.11e-05	0.000883
	response to lipopolysaccharide (GO:0032496)	BP	286	28	8.12	3.45	5.92e-08	2.95e-06
	cellular response to lipopolysaccharide (GO:0071222)	BP	207	20	5.88	3.4	5.48e-06	0.000188
	response to molecule of bacterial origin (GO:0002237)	BP	304	29	8.63	3.36	5.75e-08	2.91e-06
	cellular response to molecule of bacterial origin (GO:0071219)	BP	215	20	6.1	3.28	9.2e-06	0.000301
	regulation of innate immune response (GO:0045088)	BP	285	23	8.09	2.84	1.73e-05	0.000526
	cellular response to nutrient levels (GO:0031669)	BP	182	18	5.17	3.48	1.19e-05	0.000382
	response to starvation (GO:0042594)	BP	162	17	4.6	3.7	1.03e-05	0.000333
	cellular response to lipid (GO:0071396)	BP	419	40	11.9	3.36	1.69e-10	1.28e-08
	response to lipid (GO:0033993)	BP	633	57	17.97	3.17	1.77e-13	2.09e-11
cell migration / proliferation / cell contacts	total of 35 GO categories					mean FE = 4.08		mean FDR = 1.81E-04
	epithelial to mesenchymal transition (GO:0001837)	BP	61	10	1.73	5.77	2.43e-05	0.000708
	maintenance of cell number (GO:0098727)	BP	141	20	4	5	2.14e-08	1.2e-06
	regulation of muscle cell apoptotic process (GO:0010660)	BP	98	14	2.78	5.03	2.58e-06	9.62e-05
	ameboidal-type cell migration (GO:0001667)	BP	173	18	4.91	3.66	6.32e-06	0.000214
	stem cell population maintenance (GO:0019827)	BP	137	20	3.89	5.14	1.39e-08	8.11e-07
	positive regulation of epithelial cell migration (GO:0010634)	BP	145	18	4.12	4.37	6.43e-07	2.64e-05
	regulation of extent of cell growth (GO:0061387)	BP	128	15	3.63	4.13	1.03e-05	0.000332
	positive regulation of epithelial cell proliferation (GO:0050679)	BP	200	23	5.68	4.05	6.57e-08	3.24e-06
	cell aging (GO:0007569)	BP	60	10	1.7	5.87	2.14e-05	0.000632
	positive regulation of cell growth (GO:0030307)	BP	185	21	5.25	4	2.97e-07	1.29e-05
	regulation of chemotaxis (GO:0050920)	BP	214	24	6.08	3.95	5.26e-08	2.69e-06
	regulation of epithelial cell proliferation (GO:0050678)	BP	361	38	10.25	3.71	3.71e-11	3.04e-09
	regulation of cell size (GO:0008361)	BP	208	21	5.91	3.56	1.7e-06	6.49e-05
	regulation of epithelial cell migration (GO:0010632)	BP	225	23	6.39	3.6	4.49e-07	1.9e-05
	stem cell differentiation (GO:0048863)	BP	165	17	4.68	3.63	1.28e-05	0.000404
	negative regulation of cell motility (GO:2000146)	BP	283	24	8.03	2.99	5.28e-06	0.000182
	negative regulation of cell migration (GO:0030336)	BP	270	24	7.67	3.13	2.5e-06	9.36e-05
	regulation of cell migration (GO:0030334)	BP	898	79	25.49	3.1	8.22e-18	1.49e-15
	positive regulation of cell migration (GO:0030335)	BP	543	50	15.42	3.24	2.76e-12	2.65e-10
	positive regulation of chemotaxis (GO:0050921)	BP	141	20	4	5	2.14e-08	1.21e-06
	homeostasis of number of cells (GO:0048872)	BP	258	25	7.32	3.41	3.61e-07	1.54e-05
	regulation of cell motility (GO:2000145)	BP	948	80	26.91	2.97	4.59e-17	7.23e-15
	substrate adhesion-dependent cell spreading (GO:0034446)	BP	49	9	1.39	6.47	2.8e-05	0.000804
	negative regulation of cell-substrate adhesion (GO:0010812)	BP	61	10	1.73	5.77	2.43e-05	0.000707
	regulation of cell-matrix adhesion (GO:0001952)	BP	113	15	3.21	4.68	2.6e-06	9.64e-05
	regulation of cell-substrate adhesion (GO:0010810)	BP	206	23	5.85	3.93	1.07e-07	5.04e-06
	cell-substrate adhesion (GO:0031589)	BP	165	17	4.68	3.63	1.28e-05	0.000403
	negative regulation of cell adhesion (GO:0007162)	BP	287	26	8.15	3.19	6.92e-07	2.83e-05
	regulation of cell adhesion (GO:0030155)	BP	689	56	19.56	2.86	1.28e-11	1.11e-09
	positive regulation of cell adhesion (GO:0045785)	BP	411	32	11.67	2.74	8.5e-07	3.44e-05
	regulation of cell-cell adhesion (GO:0022407)	BP	402	31	11.41	2.72	1.52e-06	5.87e-05
	adherens junction assembly (GO:0034333)	BP	35	9	0.99	9.06	2.63e-06	9.74e-05
	anchoring junction (GO:0070161)	CC	311	24	8.83	2.72	2.26e-05	0.000951
	cell junction (GO:0030054)	CC	1142	66	32.42	2.04	1.15e-07	7.58e-06
	cell junction organization (GO:0034330)	BP	179	18	5.08	3.54	9.71e-06	0.000316

## Sheet: up in CM from Uty<GT> 
Common theme encompassing enriched GO terms	specific GO term	GO term class	REFLIST	up in Uty<GT>	expected	FE	raw P-value	FDR
ribosomal activity	total of 20 related GO categories					mean FE = 6.7		mean FDR = 2.4E-03
	translation reinitiation (GO:0002188)	BP	4	4	0.12	32.17	5.2e-05	0.00544
	formation of translation preinitiation complex (GO:0001731)	BP	9	5	0.28	17.87	3.92e-05	0.00426
	cytoplasmic translational initiation (GO:0002183)	BP	16	6	0.5	12.06	3.63e-05	0.00403
	translational initiation (GO:0006413)	BP	55	10	1.71	5.85	2.33e-05	0.00272
	cytoplasmic translation (GO:0002181)	BP	65	10	2.02	4.95	8.23e-05	0.00773
	translation regulator activity (GO:0045182)	MF	127	16	3.95	4.05	6.86e-06	0.00083
	negative regulation of translation (GO:0017148)	BP	128	17	3.98	4.27	1.87e-06	0.00028
	translation (GO:0006412)	BP	310	34	9.64	3.53	1.48e-09	4.58e-07
	regulation of translation (GO:0006417)	BP	323	31	10.04	3.09	1.28e-07	2.46e-05
	rRNA processing (GO:0006364)	BP	194	21	6.03	3.48	2.45e-06	0.000355
	ribosome biogenesis (GO:0042254)	BP	283	30	8.8	3.41	2.76e-08	6.31e-06
	rRNA metabolic process (GO:0016072)	BP	203	21	6.31	3.33	4.69e-06	0.000644
	ribosome (GO:0005840)	CC	242	23	7.52	3.06	6.15e-06	0.000358
	ribosomal subunit (GO:0044391)	CC	210	20	6.53	3.06	2.38e-05	0.00121
	ribonucleoprotein complex subunit organization (GO:0071826)	BP	172	17	5.35	3.18	6.26e-05	0.00637
	ribonucleoprotein complex (GO:1990904)	CC	708	69	22.01	3.14	9.31e-16	1.15e-13
	cytoplasmic ribonucleoprotein granule (GO:0036464)	CC	204	18	6.34	2.84	0.000146	0.0063
	ribonucleoprotein complex biogenesis (GO:0022613)	BP	390	44	12.12	3.63	2.33e-12	9.69e-10
RNA transcripts	total of 18 related GO categories					mean FE = 3.4		mean FDR = 1.7E-03
	RNA splicing (GO:0008380)	BP	314	38	9.76	3.89	1.17e-11	4.6e-09
	mRNA catabolic process (GO:0006402)	BP	117	14	3.64	3.85	4.26e-05	0.00454
	spliceosomal complex (GO:0005681)	CC	193	23	6	3.83	1.76e-07	1.2e-05
	mRNA metabolic process (GO:0016071)	BP	522	59	16.22	3.64	3.29e-16	2.47e-13
	mRNA processing (GO:0006397)	BP	400	45	12.43	3.62	1.43e-12	6.25e-10
	mRNA binding (GO:0003729)	MF	264	28	8.21	3.41	7.92e-08	1.52e-05
	RNA splicing, via transesterification reactions (GO:0000375)	BP	192	20	5.97	3.35	7.16e-06	0.000926
	RNA splicing, via transesterification reactions with bulged adenosine as nucleophile (GO:0000377)	BP	192	20	5.97	3.35	7.16e-06	0.000934
	mRNA splicing, via spliceosome (GO:0000398)	BP	192	20	5.97	3.35	7.16e-06	0.000941
	regulation of mRNA metabolic process (GO:1903311)	BP	254	22	7.89	2.79	3.64e-05	0.00401
	ncRNA metabolic process (GO:0034660)	BP	416	33	12.93	2.55	3.6e-06	0.000508
	ncRNA processing (GO:0034470)	BP	340	30	10.57	2.84	1.04e-06	0.000169
	nuclear speck (GO:0016607)	CC	315	33	9.79	3.37	7.27e-09	5.54e-07
	nucleolus (GO:0005730)	CC	805	71	25.02	2.84	3.57e-14	4.16e-12
	RNA 3'-end processing (GO:0031123)	BP	86	12	2.67	4.49	3.89e-05	0.00427
	RNA catabolic process (GO:0006401)	BP	145	15	4.51	3.33	0.000105	0.00944
	RNA localization (GO:0006403)	BP	160	16	4.97	3.22	8.99e-05	0.00825
	RNA processing (GO:0006396)	BP	747	74	23.22	3.19	3.44e-17	3.39e-14
	RNA binding (GO:0003723)	MF	1066	104	33.13	3.14	1.62e-23	1.86e-20
	RNA metabolic process (GO:0016070)	BP	1224	107	38.04	2.81	8.19e-21	1.08e-17
chromosome maintenance	total of 12 related GO categories					mean FE = 3		mean FDR = 1.8E-03
	telomere maintenance (GO:0000723)	BP	75	11	2.33	4.72	5.42e-05	0.00559
	telomere organization (GO:0032200)	BP	76	11	2.36	4.66	6.03e-05	0.00618
	regulation of chromosome organization (GO:0033044)	BP	354	30	11	2.73	2.23e-06	0.000326
	chromosomal region (GO:0098687)	CC	298	24	9.26	2.59	4.83e-05	0.00233
	chromosome (GO:0005694)	CC	1102	78	34.25	2.28	6.74e-11	6.07e-09
	chromatin (GO:0000785)	CC	575	40	17.87	2.24	6.06e-06	0.000364
	chromosome, telomeric region (GO:0000781)	CC	109	14	3.39	4.13	2.09e-05	0.00115
	positive regulation of chromosome organization (GO:2001252)	BP	184	21	5.72	3.67	1.13e-06	0.000181
	chromosome organization (GO:0051276)	BP	919	59	28.56	2.07	4.4e-07	7.8e-05
	nuclear chromosome (GO:0000228)	CC	655	43	20.36	2.11	1.32e-05	0.000749
	chromosome organization (GO:0051276)	BP	919	59	28.56	2.07	4.4e-07	7.8e-05
	chromatin organization (GO:0006325)	BP	625	40	19.43	2.06	4.12e-05	0.00445

## Sheet: down in LV from Uty<GT> 
Common theme encompassing enriched GO terms	specific GO term	GO term class	REFLIST	down in Uty<GT>	expected	FE	raw P-value	FDR
post-translational fate of proteins	total of 16 related GO categories					mean FE = 2.6		mean FDR = 1E-03
	regulation of cellular protein localization (GO:1903827)	BP	547	43	15.97	2.69	1.87e-08	7.55e-06
	positive regulation of cellular protein localization (GO:1903829)	BP	299	23	8.73	2.63	5.28e-05	0.00758
	regulation of establishment of protein localization (GO:0070201)	BP	756	53	22.07	2.4	1.67e-08	6.94e-06
	regulation of protein localization (GO:0032880)	BP	1059	72	30.92	2.33	1.45e-10	1.2e-07
	regulation of protein transport (GO:0051223)	BP	724	49	21.14	2.32	1.94e-07	5.77e-05
	regulation of peptide transport (GO:0090087)	BP	766	51	22.37	2.28	1.47e-07	4.45e-05
	intracellular protein transport (GO:0006886)	BP	757	49	22.1	2.22	6.66e-07	0.000175
	protein homotetramerization (GO:0051289)	BP	91	13	2.66	4.89	7.85e-06	0.00147
	protein complex oligomerization (GO:0051259)	BP	504	38	14.72	2.58	4.77e-07	0.00013
	protein homooligomerization (GO:0051260)	BP	329	27	9.61	2.81	4.06e-06	0.000822
	protein tetramerization (GO:0051262)	BP	145	17	4.23	4.02	3.83e-06	0.000795
	protein serine/threonine kinase activity (GO:0004674)	MF	452	34	13.2	2.58	2.2e-06	0.000361
	kinase activity (GO:0016301)	MF	764	50	22.31	2.24	4.11e-07	8.22e-05
	phosphotransferase activity, alcohol group as acceptor (GO:0016773)	MF	703	45	20.53	2.19	2.69e-06	0.000426
	protein kinase activity (GO:0004672)	MF	604	38	17.64	2.15	2.82e-05	0.0036
	protein kinase binding (GO:0019901)	MF	725	45	21.17	2.13	6.62e-06	0.000982
	phosphorylation (GO:0016310)	BP	986	60	28.79	2.08	2.67e-07	7.52e-05
organization of intracellular membrane structures	total of 17 related GO categories					mean FE = 4.3		mean FDR = 8.6E-04
	organelle inner membrane (GO:0019866)	CC	477	35	13.93	2.51	2.09e-06	0.000218
	positive regulation of organelle organization (GO:0010638)	BP	582	39	16.99	2.3	3.83e-06	0.000786
	positive regulation of cellular component organization (GO:0051130)	BP	1230	74	35.91	2.06	1.35e-08	6.07e-06
	envelope (GO:0031975)	CC	1060	60	30.95	1.94	2.86e-06	0.000246
	organelle envelope (GO:0031967)	CC	1058	60	30.89	1.94	2.8e-06	0.000252
	endosome (GO:0005768)	CC	846	52	24.7	2.11	1.52e-06	0.000178
	endosome membrane (GO:0010008)	CC	208	19	6.07	3.13	2.81e-05	0.00163
	regulation of organelle organization (GO:0033043)	BP	1237	68	36.12	1.88	1.2e-06	0.000287
	organelle membrane (GO:0031090)	CC	2089	111	60.99	1.82	1.83e-09	3.3e-07
	mitochondrial inner membrane (GO:0005743)	CC	433	33	12.64	2.61	1.62e-06	0.000178
	mitochondrial envelope (GO:0005740)	CC	654	43	19.1	2.25	2.13e-06	0.000211
	mitochondrial membrane (GO:0031966)	CC	608	39	17.75	2.2	1.06e-05	0.000724
	mitochondrion (GO:0005739)	CC	1788	104	52.21	1.99	6.15e-11	1.52e-08
	T-tubule (GO:0030315)	CC	70	10	2.04	4.89	8.69e-05	0.0043
	sarcoplasm (GO:0016528)	CC	83	11	2.42	4.54	7.19e-05	0.00375
	sarcolemma (GO:0042383)	CC	163	17	4.76	3.57	1.57e-05	0.001

## Sheet: up in LV from Uty<GT> 
Common theme encompassing enriched GO terms	specific GO term	GO term class	REFLIST	up in Uty<GT>	expected	FE	raw P-value	FDR
ribosomal activity	total of 18 related GO categories					mean FE = 6.7		mean FDR = 2.4E-03
	translation reinitiation (GO:0002188)	BP	4	4	0.12	32.17	5.2e-05	0.00544
	formation of translation preinitiation complex (GO:0001731)	BP	9	5	0.28	17.87	3.92e-05	0.00426
	cytoplasmic translational initiation (GO:0002183)	BP	16	6	0.5	12.06	3.63e-05	0.00403
	translational initiation (GO:0006413)	BP	55	10	1.71	5.85	2.33e-05	0.00272
	cytoplasmic translation (GO:0002181)	BP	65	10	2.02	4.95	8.23e-05	0.00773
	translation regulator activity (GO:0045182)	MF	127	16	3.95	4.05	6.86e-06	0.00083
	negative regulation of translation (GO:0017148)	BP	128	17	3.98	4.27	1.87e-06	0.00028
	translation (GO:0006412)	BP	310	34	9.64	3.53	1.48e-09	4.58e-07
	regulation of translation (GO:0006417)	BP	323	31	10.04	3.09	1.28e-07	2.46e-05
	rRNA processing (GO:0006364)	BP	194	21	6.03	3.48	2.45e-06	0.000355
	ribosome biogenesis (GO:0042254)	BP	283	30	8.8	3.41	2.76e-08	6.31e-06
	rRNA metabolic process (GO:0016072)	BP	203	21	6.31	3.33	4.69e-06	0.000644
	ribosome (GO:0005840)	CC	242	23	7.52	3.06	6.15e-06	0.000358
	ribosomal subunit (GO:0044391)	CC	210	20	6.53	3.06	2.38e-05	0.00121
	ribonucleoprotein complex subunit organization (GO:0071826)	BP	172	17	5.35	3.18	6.26e-05	0.00637
	ribonucleoprotein complex (GO:1990904)	CC	708	69	22.01	3.14	9.31e-16	1.15e-13
	cytoplasmic ribonucleoprotein granule (GO:0036464)	CC	204	18	6.34	2.84	0.000146	0.0063
	ribonucleoprotein complex biogenesis (GO:0022613)	BP	390	44	12.12	3.63	2.33e-12	9.69e-10
RNA processing	total of 20 related GO categories					mean FE = 3.3		mean FDR = 1.7E-03
	RNA splicing (GO:0008380)	BP	314	38	9.76	3.89	1.17e-11	4.6e-09
	mRNA catabolic process (GO:0006402)	BP	117	14	3.64	3.85	4.26e-05	0.00454
	spliceosomal complex (GO:0005681)	CC	193	23	6	3.83	1.76e-07	1.2e-05
	mRNA metabolic process (GO:0016071)	BP	522	59	16.22	3.64	3.29e-16	2.47e-13
	mRNA processing (GO:0006397)	BP	400	45	12.43	3.62	1.43e-12	6.25e-10
	mRNA binding (GO:0003729)	MF	264	28	8.21	3.41	7.92e-08	1.52e-05
	RNA splicing, via transesterification reactions (GO:0000375)	BP	192	20	5.97	3.35	7.16e-06	0.000926
	RNA splicing, via transesterification reactions with bulged adenosine as nucleophile (GO:0000377)	BP	192	20	5.97	3.35	7.16e-06	0.000934
	mRNA splicing, via spliceosome (GO:0000398)	BP	192	20	5.97	3.35	7.16e-06	0.000941
	regulation of mRNA metabolic process (GO:1903311)	BP	254	22	7.89	2.79	3.64e-05	0.00401
	ncRNA metabolic process (GO:0034660)	BP	416	33	12.93	2.55	3.6e-06	0.000508
	ncRNA processing (GO:0034470)	BP	340	30	10.57	2.84	1.04e-06	0.000169
	nuclear speck (GO:0016607)	CC	315	33	9.79	3.37	7.27e-09	5.54e-07
	nucleolus (GO:0005730)	CC	805	71	25.02	2.84	3.57e-14	4.16e-12
	RNA 3'-end processing (GO:0031123)	BP	86	12	2.67	4.49	3.89e-05	0.00427
	RNA catabolic process (GO:0006401)	BP	145	15	4.51	3.33	0.000105	0.00944
	RNA localization (GO:0006403)	BP	160	16	4.97	3.22	8.99e-05	0.00825
	RNA processing (GO:0006396)	BP	747	74	23.22	3.19	3.44e-17	3.39e-14
	RNA binding (GO:0003723)	MF	1066	104	33.13	3.14	1.62e-23	1.86e-20
	RNA metabolic process (GO:0016070)	BP	1224	107	38.04	2.81	8.19e-21	1.08e-17
	20					3.343		0.00170079
chromosome maintenance	total of 12 related GO categories					mean FE = 3.0		mean FDR = 1.8E-03
	telomere maintenance (GO:0000723)	BP	75	11	2.33	4.72	5.42e-05	0.00559
	telomere organization (GO:0032200)	BP	76	11	2.36	4.66	6.03e-05	0.00618
	regulation of chromosome organization (GO:0033044)	BP	354	30	11	2.73	2.23e-06	0.000326
	chromosomal region (GO:0098687)	CC	298	24	9.26	2.59	4.83e-05	0.00233
	chromosome (GO:0005694)	CC	1102	78	34.25	2.28	6.74e-11	6.07e-09
	chromatin (GO:0000785)	CC	575	40	17.87	2.24	6.06e-06	0.000364
	chromosome, telomeric region (GO:0000781)	CC	109	14	3.39	4.13	2.09e-05	0.00115
	positive regulation of chromosome organization (GO:2001252)	BP	184	21	5.72	3.67	1.13e-06	0.000181
	chromosome organization (GO:0051276)	BP	919	59	28.56	2.07	4.4e-07	7.8e-05
	nuclear chromosome (GO:0000228)	CC	655	43	20.36	2.11	1.32e-05	0.000749
	chromosome organization (GO:0051276)	BP	919	59	28.56	2.07	4.4e-07	7.8e-05
	chromatin organization (GO:0006325)	BP	625	40	19.43	2.06	4.12e-05	0.00445
