# Supplementary material for: Regulatory effects of the Uty/Ddx3y locus on neighboring chromosome Y genes and autosomal mRNA transcripts in adult mouse non-reproductive cells
Source: Sci Rep. 2020 Sep 10;10:14900. doi: 10.1038/s41598-020-71447-3 (PMC7484786; doi:10.1038/s41598-020-71447-3)
Supplement: Supplementary file 3 — Supplementary Table S7. [file 41598_2020_71447_MOESM3_ESM.xlsx]

## Sheet: genes down in LV of KO
ensembl_gene_id	external_gene_name	pvalue	padj	WT mean	KO mean	WT/KO	KO/WT	ABS FC		WTS1	WTS2	WTS3	WTS4	WTS5	WTS6	WTS7	KOS1	KOS2	KOS3	KOS4	KOS5	KOS6	KOS7	gene_biotype	description
ENSMUSG00000068457	Uty	1.1754e-40	1.36194e-36	58.5714	3.14286	18.6364	0.0536585	18.6364		74	56	50	47	61	47	75	3	3	6	4	1	3	2	protein_coding	ubiquitously transcribed tetratricopeptide repeat gene, Y chromosome [Source:MGI Symbol;Acc:MGI:894810]
ENSMUSG00000069045	Ddx3y	6.61052e-37	3.82981e-33	740	126.286	5.85973	0.170656	5.85973		784	867	612	705	799	768	645	178	76	172	125	78	179	76	protein_coding	DEAD (Asp-Glu-Ala-Asp) box polypeptide 3, Y-linked [Source:MGI Symbol;Acc:MGI:1349406]
ENSMUSG00000046229	Scand1	6.88179e-10	2.74963e-07	459.714	224.429	2.04838	0.488191	2.04838		372	422	533	568	634	336	353	159	194	229	142	281	367	199	protein_coding	SCAN domain-containing 1 [Source:MGI Symbol;Acc:MGI:1343132]
ENSMUSG00000022517	Mgrn1	2.13095e-09	7.96494e-07	1361.43	978.143	1.39185	0.718468	1.39185		1373	1468	1391	1524	1453	1289	1032	890	835	923	820	1143	1177	1059	protein_coding	mahogunin, ring finger 1 [Source:MGI Symbol;Acc:MGI:2447670]
ENSMUSG00000000552	Zfp385a	2.22886e-09	8.03162e-07	51.4286	19.2857	2.66667	0.375	2.66667		39	47	77	48	60	51	38	15	19	30	9	20	30	12	protein_coding	zinc finger protein 385A [Source:MGI Symbol;Acc:MGI:1352495]
ENSMUSG00000063065	Mapk3	2.92448e-09	9.68172e-07	576	389.857	1.47746	0.676835	1.47746		561	620	533	677	609	555	477	390	334	376	336	497	435	361	protein_coding	mitogen-activated protein kinase 3 [Source:MGI Symbol;Acc:MGI:1346859]
ENSMUSG00000037553	Zdhhc18	7.19309e-09	2.03284e-06	167.143	87.7143	1.90554	0.524786	1.90554		149	168	184	215	170	141	143	105	90	73	64	74	136	72	protein_coding	zinc finger, DHHC domain containing 18 [Source:MGI Symbol;Acc:MGI:3527792]
ENSMUSG00000029148	Nrbp1	1.06708e-08	2.7067e-06	761.857	438	1.7394	0.574911	1.7394		724	853	698	952	803	693	610	446	315	330	300	553	702	420	protein_coding	nuclear receptor binding protein 1 [Source:MGI Symbol;Acc:MGI:2183436]
ENSMUSG00000064343	mt-Tq	1.10469e-08	2.72342e-06	220.143	118.429	1.85887	0.537962	1.85887		253	200	172	253	202	292	169	90	104	108	109	169	130	119	Mt_tRNA	mitochondrially encoded tRNA glutamine [Source:MGI Symbol;Acc:MGI:102477]
ENSMUSG00000005575	Ube2m	1.49578e-08	3.33299e-06	992.286	532.429	1.8637	0.536568	1.8637		857	1280	1067	1181	1324	645	592	482	427	530	364	539	838	547	protein_coding	ubiquitin-conjugating enzyme E2M [Source:MGI Symbol;Acc:MGI:108278]
ENSMUSG00000020629	Adi1	2.53831e-08	4.98498e-06	250.429	173	1.44756	0.690816	1.44756		252	258	231	259	309	237	207	169	140	170	166	203	199	164	protein_coding	acireductone dioxygenase 1 [Source:MGI Symbol;Acc:MGI:2144929]
ENSMUSG00000059479	B3gnt8	3.05593e-08	5.80477e-06	82.5714	31.8571	2.59193	0.385813	2.59193		123	73	67	102	76	73	64	18	15	33	30	34	70	23	protein_coding	UDP-GlcNAc:betaGal beta-1,3-N-acetylglucosaminyltransferase 8 [Source:MGI Symbol;Acc:MGI:2385269]
ENSMUSG00000040749	Siah1b	4.17387e-08	7.55666e-06	101.857	57	1.78697	0.559607	1.78697		104	106	75	117	136	74	101	64	50	60	52	61	57	55	protein_coding	seven in absentia 1B [Source:MGI Symbol;Acc:MGI:108063]
ENSMUSG00000029465	Arpc3	4.91186e-08	8.24836e-06	369.571	223.714	1.65198	0.605334	1.65198		362	316	329	415	320	455	390	197	253	225	147	265	251	228	protein_coding	actin related protein 2/3 complex, subunit 3 [Source:MGI Symbol;Acc:MGI:1928375]
ENSMUSG00000034413	Neurl1b	5.75065e-08	9.51896e-06	392	206.286	1.90028	0.526239	1.90028		503	421	286	443	438	348	305	148	159	192	228	323	226	168	protein_coding	neuralized E3 ubiquitin protein ligase 1B [Source:MGI Symbol;Acc:MGI:3643092]
ENSMUSG00000023055	Calcoco1	6.55817e-08	1.04165e-05	227.857	116	1.96429	0.509091	1.96429		233	217	190	336	229	241	149	78	103	135	96	180	103	117	protein_coding	calcium binding and coiled coil domain 1 [Source:MGI Symbol;Acc:MGI:1914738]
ENSMUSG00000020889	Nr1d1	7.6182e-08	1.17696e-05	244.571	132.571	1.84483	0.542056	1.84483		173	284	221	348	281	217	188	95	128	138	100	201	137	129	protein_coding	nuclear receptor subfamily 1, group D, member 1 [Source:MGI Symbol;Acc:MGI:2444210]
ENSMUSG00000003534	Ddr1	7.5601e-08	1.17696e-05	621	393.429	1.57843	0.63354	1.57843		676	657	671	745	534	560	504	325	292	341	322	516	502	456	protein_coding	discoidin domain receptor family, member 1 [Source:MGI Symbol;Acc:MGI:99216]
ENSMUSG00000057177	Gsk3a	1.15635e-07	1.71425e-05	325.571	190.286	1.71096	0.584467	1.71096		263	351	323	410	421	313	198	179	140	167	150	212	292	192	protein_coding	glycogen synthase kinase 3 alpha [Source:MGI Symbol;Acc:MGI:2152453]
ENSMUSG00000031848	Lsm4	1.16877e-07	1.71425e-05	444	320.714	1.38441	0.722329	1.38441		377	490	448	379	546	459	409	311	316	306	225	335	438	314	protein_coding	LSM4 homolog, U6 small nuclear RNA and mRNA degradation associated [Source:MGI Symbol;Acc:MGI:1354692]
ENSMUSG00000031065	Cdk16	1.33953e-07	1.91619e-05	302.143	195.571	1.54492	0.647281	1.54492		272	326	312	363	313	294	235	143	188	194	143	221	298	182	protein_coding	cyclin-dependent kinase 16 [Source:MGI Symbol;Acc:MGI:97516]
ENSMUSG00000052456	Asna1	1.80857e-07	2.52481e-05	147.286	98.8571	1.48988	0.671193	1.48988		132	164	142	141	190	152	110	99	86	94	69	113	131	100	protein_coding	arsA arsenite transporter, ATP-binding, homolog 1 (bacterial) [Source:MGI Symbol;Acc:MGI:1928379]
ENSMUSG00000042109	Csdc2	2.97871e-07	3.63308e-05	114.571	63.5714	1.80225	0.554863	1.80225		86	156	118	123	127	113	79	62	45	74	44	80	97	43	protein_coding	cold shock domain containing C2, RNA binding [Source:MGI Symbol;Acc:MGI:2146027]
ENSMUSG00000040028	Elavl1	3.16534e-07	3.74693e-05	498.857	297.857	1.67482	0.597079	1.67482		346	473	428	480	621	612	532	218	349	298	220	313	298	389	protein_coding	ELAV (embryonic lethal, abnormal vision)-like 1 (Hu antigen R) [Source:MGI Symbol;Acc:MGI:1100851]
ENSMUSG00000026317	Cln8	3.11661e-07	3.74693e-05	283	194.143	1.45769	0.686017	1.45769		246	326	238	279	352	296	244	161	201	167	161	251	216	202	protein_coding	ceroid-lipofuscinosis, neuronal 8 [Source:MGI Symbol;Acc:MGI:1349447]
ENSMUSG00000059895	Ptp4a3	3.6353e-07	4.12963e-05	1043.71	668.429	1.56144	0.640433	1.56144		914	1124	1178	1326	1152	892	720	701	487	616	545	710	959	661	protein_coding	protein tyrosine phosphatase 4a3 [Source:MGI Symbol;Acc:MGI:1277098]
ENSMUSG00000000093	Tbx2	6.48991e-07	6.96283e-05	57.8571	29.4286	1.96602	0.508642	1.96602		54	70	43	66	70	50	52	41	28	22	33	29	31	22	protein_coding	T-box 2 [Source:MGI Symbol;Acc:MGI:98494]
ENSMUSG00000029223	Uchl1	6.83784e-07	7.26881e-05	79.1429	39	2.0293	0.49278	2.0293		76	104	78	81	85	71	59	31	19	27	41	61	64	30	protein_coding	ubiquitin carboxy-terminal hydrolase L1 [Source:MGI Symbol;Acc:MGI:103149]
ENSMUSG00000036782	Klhl13	9.53378e-07	9.28301e-05	313.857	190.429	1.64816	0.606736	1.64816		359	341	287	379	347	230	254	137	141	165	151	273	285	181	protein_coding	kelch-like 13 [Source:MGI Symbol;Acc:MGI:1914705]
ENSMUSG00000024579	Pcyox1l	1.03123e-06	9.65946e-05	106.286	65.7143	1.61739	0.61828	1.61739		122	117	86	105	96	116	102	48	50	56	49	81	101	75	protein_coding	prenylcysteine oxidase 1 like [Source:MGI Symbol;Acc:MGI:3606062]
ENSMUSG00000038712	Fam63a	1.07489e-06	9.88475e-05	210.286	150	1.4019	0.713315	1.4019		180	243	189	237	239	201	183	133	142	152	140	179	165	139	protein_coding	family with sequence similarity 63, member A [Source:MGI Symbol;Acc:MGI:1922257]
ENSMUSG00000026571	Dcaf6	1.2555e-06	0.000113652	478.857	322.857	1.48319	0.674224	1.48319		500	488	412	594	489	436	433	303	378	386	222	320	369	282	protein_coding	DDB1 and CUL4 associated factor 6 [Source:MGI Symbol;Acc:MGI:1921356]
ENSMUSG00000021311	Mtr	1.37721e-06	0.000119087	660.714	405.143	1.63082	0.613189	1.63082		544	687	501	870	806	652	565	373	312	306	386	466	624	369	protein_coding	5-methyltetrahydrofolate-homocysteine methyltransferase [Source:MGI Symbol;Acc:MGI:894292]
ENSMUSG00000040811	Eml2	1.39371e-06	0.000119622	467.571	279.571	1.67246	0.597922	1.67246		504	464	445	678	423	401	358	275	165	262	227	370	384	274	protein_coding	echinoderm microtubule associated protein like 2 [Source:MGI Symbol;Acc:MGI:1919455]
ENSMUSG00000059013	Sh2d3c	1.53124e-06	0.000127644	83.5714	50.8571	1.64326	0.608547	1.64326		61	75	88	80	101	100	80	39	47	57	49	53	65	46	protein_coding	SH2 domain containing 3C [Source:MGI Symbol;Acc:MGI:1351631]
ENSMUSG00000026880	Stom	1.83527e-06	0.000150818	174.429	94.7143	1.84163	0.542998	1.84163		213	180	189	262	164	107	106	94	80	92	72	119	120	86	protein_coding	stomatin [Source:MGI Symbol;Acc:MGI:95403]
ENSMUSG00000041729	Coro2b	1.88448e-06	0.000151635	65.5714	34.4286	1.90456	0.525054	1.90456		62	52	71	93	66	63	52	35	30	24	39	42	36	35	protein_coding	coronin, actin binding protein, 2B [Source:MGI Symbol;Acc:MGI:2444283]
ENSMUSG00000007815	Rhoa	1.88026e-06	0.000151635	1207.29	835.286	1.44536	0.691871	1.44536		1377	1228	1069	1460	1049	1295	973	737	681	808	672	1128	976	845	protein_coding	ras homolog family member A [Source:MGI Symbol;Acc:MGI:1096342]
ENSMUSG00000032648	Pygm	2.22262e-06	0.000173142	3948	2294.86	1.72037	0.581271	1.72037		3603	4298	4212	5698	4684	2838	2303	1883	1843	2056	1756	2674	3770	2082	protein_coding	muscle glycogen phosphorylase [Source:MGI Symbol;Acc:MGI:97830]
ENSMUSG00000033685	Ucp2	2.22647e-06	0.000173142	201.714	120.857	1.66903	0.59915	1.66903		153	286	212	176	243	127	215	95	132	113	113	134	154	105	protein_coding	uncoupling protein 2 (mitochondrial, proton carrier) [Source:MGI Symbol;Acc:MGI:109354]
ENSMUSG00000058833	2810428I15Rik	2.38577e-06	0.000184293	1019.14	658.571	1.54751	0.646201	1.54751		958	1267	997	1227	1199	811	675	637	526	524	521	670	1048	684	protein_coding	RIKEN cDNA 2810428I15 gene [Source:MGI Symbol;Acc:MGI:1913712]
ENSMUSG00000038145	Snrk	2.48841e-06	0.000190948	833.714	579.286	1.43921	0.694825	1.43921		916	1079	871	807	910	609	644	555	495	571	566	622	753	493	protein_coding	SNF related kinase [Source:MGI Symbol;Acc:MGI:108104]
ENSMUSG00000054716	Zfp771	2.59342e-06	0.000195108	323.143	174.714	1.84955	0.540672	1.84955		325	385	313	445	385	211	198	142	117	147	142	229	307	139	protein_coding	zinc finger protein 771 [Source:MGI Symbol;Acc:MGI:2442050]
ENSMUSG00000016528	Mapkapk2	2.93018e-06	0.0002122	3949.43	2870	1.37611	0.726687	1.37611		3584	4259	3801	4340	4331	3827	3504	2558	2157	2386	2040	3371	4306	3272	protein_coding	MAP kinase-activated protein kinase 2 [Source:MGI Symbol;Acc:MGI:109298]
ENSMUSG00000028996	Rbp7	3.08994e-06	0.00022238	320.143	148	2.16313	0.462294	2.16313		341	405	324	340	300	318	213	136	132	153	117	318	116	64	protein_coding	retinol binding protein 7, cellular [Source:MGI Symbol;Acc:MGI:1890409]
ENSMUSG00000074682	Zcchc3	3.17205e-06	0.000224113	180.286	107	1.68491	0.593502	1.68491		219	164	176	222	218	132	131	84	88	112	78	146	160	81	protein_coding	zinc finger, CCHC domain containing 3 [Source:MGI Symbol;Acc:MGI:1915167]
ENSMUSG00000001248	Gramd1a	3.387e-06	0.000233602	159.286	92.2857	1.72601	0.579372	1.72601		137	146	158	214	181	163	116	67	66	73	74	130	151	85	protein_coding	GRAM domain containing 1A [Source:MGI Symbol;Acc:MGI:105490]
ENSMUSG00000046607	Hrk	3.70543e-06	0.000251081	37.7143	15.5714	2.42202	0.412879	2.42202		48	50	32	48	32	32	22	11	12	19	23	22	15	7	protein_coding	harakiri, BCL2 interacting protein (contains only BH3 domain) [Source:MGI Symbol;Acc:MGI:1201608]
ENSMUSG00000036381	P2ry14	4.03913e-06	0.000268474	47.7143	26.7143	1.7861	0.55988	1.7861		43	66	42	58	51	37	37	24	20	24	24	28	39	28	protein_coding	purinergic receptor P2Y, G-protein coupled, 14 [Source:MGI Symbol;Acc:MGI:2155705]
ENSMUSG00000033423	Eri3	4.17437e-06	0.000274821	133.143	72.8571	1.82745	0.54721	1.82745		120	146	160	160	168	103	75	61	50	75	46	70	141	67	protein_coding	exoribonuclease 3 [Source:MGI Symbol;Acc:MGI:2153887]
ENSMUSG00000025403	Shmt2	4.30146e-06	0.000280006	184.571	124.857	1.47826	0.676471	1.47826		139	201	214	220	203	163	152	138	107	123	110	136	142	118	protein_coding	serine hydroxymethyltransferase 2 (mitochondrial) [Source:MGI Symbol;Acc:MGI:1277989]
ENSMUSG00000039263	Npepl1	4.37334e-06	0.000283094	264.429	189	1.39909	0.714749	1.39909		192	310	266	275	351	246	211	183	181	205	141	208	219	186	protein_coding	aminopeptidase-like 1 [Source:MGI Symbol;Acc:MGI:2448523]
ENSMUSG00000024220	Zfp523	4.80278e-06	0.000307458	185.143	122.143	1.51579	0.659722	1.51579		199	194	201	180	195	167	160	106	87	86	111	130	188	147	protein_coding	zinc finger protein 523 [Source:MGI Symbol;Acc:MGI:2687278]
ENSMUSG00000021279	Cdc42bpb	4.85162e-06	0.000307691	315.571	188.857	1.67095	0.598461	1.67095		258	320	295	417	348	353	218	173	126	137	172	271	263	180	protein_coding	CDC42 binding protein kinase beta [Source:MGI Symbol;Acc:MGI:2136459]
ENSMUSG00000020435	Osbp2	5.14757e-06	0.000324157	141.714	73.4286	1.92996	0.518145	1.92996		177	150	166	184	148	93	74	56	45	85	49	84	134	61	protein_coding	oxysterol binding protein 2 [Source:MGI Symbol;Acc:MGI:1921559]
ENSMUSG00000000555	Itga5	5.29084e-06	0.000331378	39.2857	19.2857	2.03704	0.490909	2.03704		42	36	37	41	53	32	34	17	25	11	22	14	28	18	protein_coding	integrin alpha 5 (fibronectin receptor alpha) [Source:MGI Symbol;Acc:MGI:96604]
ENSMUSG00000023175	Bsg	5.37845e-06	0.000333263	6053.43	4499.14	1.34546	0.743239	1.34546		6120	6983	6065	7247	6151	4874	4934	4277	3916	4623	3894	4993	5914	3877	protein_coding	basigin [Source:MGI Symbol;Acc:MGI:88208]
ENSMUSG00000022314	Rad21	5.60905e-06	0.000345426	854	637.857	1.33886	0.746905	1.33886		924	997	739	931	992	746	649	491	563	635	471	688	888	729	protein_coding	RAD21 cohesin complex component [Source:MGI Symbol;Acc:MGI:108016]
ENSMUSG00000019173	Rab5c	6.80795e-06	0.000408724	800.429	469	1.70667	0.585936	1.70667		995	918	795	1011	755	619	510	348	323	357	406	536	844	469	protein_coding	RAB5C, member RAS oncogene family [Source:MGI Symbol;Acc:MGI:105306]
ENSMUSG00000032340	Neo1	7.24418e-06	0.000428257	632.571	482	1.31239	0.761969	1.31239		597	656	558	675	668	692	582	422	417	467	409	650	526	483	protein_coding	neogenin [Source:MGI Symbol;Acc:MGI:1097159]
ENSMUSG00000016758	Bik	7.40183e-06	0.000435355	80.2857	44.8571	1.78981	0.558719	1.78981		61	99	94	92	93	61	62	32	31	31	36	59	77	48	protein_coding	BCL2-interacting killer [Source:MGI Symbol;Acc:MGI:1206591]
ENSMUSG00000037295	Ldlrap1	8.61062e-06	0.000489075	574.143	292.286	1.96432	0.509082	1.96432		639	671	596	813	596	412	292	192	166	232	268	359	583	246	protein_coding	low density lipoprotein receptor adaptor protein 1 [Source:MGI Symbol;Acc:MGI:2140175]
ENSMUSG00000016349	Eef1a2	8.98199e-06	0.00050768	3142.14	2230.14	1.40894	0.709752	1.40894		2676	3102	2904	2582	4133	3518	3080	2015	2079	2624	1800	2852	1900	2341	protein_coding	eukaryotic translation elongation factor 1 alpha 2 [Source:MGI Symbol;Acc:MGI:1096317]
ENSMUSG00000022516	Nudt16l1	9.41794e-06	0.000529736	572.714	369.857	1.54847	0.645797	1.54847		632	756	488	674	549	455	455	306	260	307	337	514	535	330	protein_coding	nudix (nucleoside diphosphate linked moiety X)-type motif 16-like 1 [Source:MGI Symbol;Acc:MGI:1914161]
ENSMUSG00000002968	Med25	9.64733e-06	0.00053485	255.714	154.714	1.65282	0.605028	1.65282		192	259	312	294	361	176	196	151	160	168	75	172	197	160	protein_coding	mediator complex subunit 25 [Source:MGI Symbol;Acc:MGI:1922863]
ENSMUSG00000020455	Trim11	1.02817e-05	0.000564616	351.429	268	1.3113	0.762602	1.3113		355	371	339	376	395	348	276	231	204	256	249	327	326	283	protein_coding	tripartite motif-containing 11 [Source:MGI Symbol;Acc:MGI:2137355]
ENSMUSG00000041528	Rnf123	1.04478e-05	0.000569976	254.429	154.714	1.64451	0.608085	1.64451		277	283	282	346	273	189	131	129	128	161	123	186	215	141	protein_coding	ring finger protein 123 [Source:MGI Symbol;Acc:MGI:2148796]
ENSMUSG00000020605	Hs1bp3	1.10574e-05	0.000593157	156.714	99.4286	1.57615	0.634458	1.57615		148	180	118	216	186	146	103	106	82	93	96	94	126	99	protein_coding	HCLS1 binding protein 3 [Source:MGI Symbol;Acc:MGI:1913224]
ENSMUSG00000026074	Map4k4	1.21591e-05	0.000643324	1270.29	1052	1.2075	0.82816	1.2075		1207	1364	1147	1358	1392	1241	1183	1123	927	1105	891	1129	1140	1049	protein_coding	mitogen-activated protein kinase kinase kinase kinase 4 [Source:MGI Symbol;Acc:MGI:1349394]
ENSMUSG00000015289	Lage3	1.24504e-05	0.00065574	400.429	257.143	1.55722	0.642169	1.55722		477	465	405	486	379	338	253	195	191	250	190	328	411	235	protein_coding	L antigen family, member 3 [Source:MGI Symbol;Acc:MGI:1913442]
ENSMUSG00000002980	Bcam	1.33727e-05	0.000690107	474.143	277.286	1.70994	0.584815	1.70994		365	589	566	557	631	291	320	236	259	222	222	252	490	260	protein_coding	basal cell adhesion molecule [Source:MGI Symbol;Acc:MGI:1929940]
ENSMUSG00000074513	Arfip1	1.34007e-05	0.000690107	112.714	80.7143	1.39646	0.716096	1.39646		98	108	110	102	137	115	119	77	63	87	60	89	100	89	protein_coding	ADP-ribosylation factor interacting protein 1 [Source:MGI Symbol;Acc:MGI:1277120]
ENSMUSG00000045983	Eif4g1	1.41063e-05	0.00071065	4611.57	3525.43	1.30809	0.764474	1.30809		4819	5966	4467	4642	4819	3574	3994	3975	2842	3402	2903	3323	4419	3814	protein_coding	eukaryotic translation initiation factor 4, gamma 1 [Source:MGI Symbol;Acc:MGI:2384784]
ENSMUSG00000026439	Rbbp5	1.46822e-05	0.000731728	249.571	184.143	1.35531	0.737836	1.35531		290	235	224	243	237	296	222	154	160	188	162	214	230	181	protein_coding	retinoblastoma binding protein 5, histone lysine methyltransferase complex subunit [Source:MGI Symbol;Acc:MGI:1918367]
ENSMUSG00000078652	Psme3	1.49166e-05	0.000738629	351.143	245.857	1.42824	0.700163	1.42824		291	362	361	430	424	283	307	183	185	237	199	299	343	275	protein_coding	proteaseome (prosome, macropain) activator subunit 3 (PA28 gamma, Ki) [Source:MGI Symbol;Acc:MGI:1096366]
ENSMUSG00000040746	Rnf167	1.56317e-05	0.000761027	312.143	193.571	1.61255	0.620137	1.61255		279	311	332	451	337	273	202	159	135	167	149	258	300	187	protein_coding	ring finger protein 167 [Source:MGI Symbol;Acc:MGI:1917760]
ENSMUSG00000020534	Shmt1	1.58006e-05	0.000762838	157.143	90.2857	1.74051	0.574545	1.74051		166	196	167	185	193	99	94	77	86	86	102	120	94	67	protein_coding	serine hydroxymethyltransferase 1 (soluble) [Source:MGI Symbol;Acc:MGI:98299]
ENSMUSG00000004655	Aqp1	1.69052e-05	0.000793037	6000.71	3164.57	1.89622	0.527366	1.89622		7562	8459	5530	8570	4834	3519	3531	2862	2567	2732	3273	3661	5069	1988	protein_coding	aquaporin 1 [Source:MGI Symbol;Acc:MGI:103201]
ENSMUSG00000035242	Oaz1	1.68209e-05	0.000793037	404.857	256.857	1.5762	0.634439	1.5762		285	422	453	465	516	332	361	231	288	309	167	277	355	171	protein_coding	ornithine decarboxylase antizyme 1 [Source:MGI Symbol;Acc:MGI:109433]
ENSMUSG00000045176	Borcs6	1.73393e-05	0.00080544	469.286	247	1.89994	0.526332	1.89994		578	552	506	651	465	296	237	167	152	208	182	306	488	226	protein_coding	BLOC-1 related complex subunit 6 [Source:MGI Symbol;Acc:MGI:1919173]
ENSMUSG00000025509	Pnpla2	1.74939e-05	0.00080544	2673.14	1633.43	1.63652	0.611052	1.63652		2283	3075	2652	3695	3040	2380	1587	1521	1089	1599	1480	2503	1955	1287	protein_coding	patatin-like phospholipase domain containing 2 [Source:MGI Symbol;Acc:MGI:1914103]
ENSMUSG00000039883	Lrrc17	1.77909e-05	0.000814793	324.143	190.714	1.69963	0.588365	1.69963		278	330	234	412	361	365	289	142	184	159	193	305	143	209	protein_coding	leucine rich repeat containing 17 [Source:MGI Symbol;Acc:MGI:1921761]
ENSMUSG00000027313	Chac1	1.89848e-05	0.00085594	72.4286	38.5714	1.87778	0.532544	1.87778		38	114	75	86	67	52	75	29	22	38	37	52	48	44	protein_coding	ChaC, cation transport regulator 1 [Source:MGI Symbol;Acc:MGI:1916315]
ENSMUSG00000073423	Zfp414	2.04161e-05	0.000913363	68.5714	36.4286	1.88235	0.53125	1.88235		59	77	91	99	71	49	34	37	29	29	29	40	56	35	protein_coding	zinc finger protein 414 [Source:MGI Symbol;Acc:MGI:1915641]
ENSMUSG00000036570	Fxyd1	2.24981e-05	0.000991199	1706.29	1175.43	1.45163	0.688881	1.45163		1517	1971	1837	2216	1908	1406	1089	1228	921	1291	903	1183	1653	1049	protein_coding	FXYD domain-containing ion transport regulator 1 [Source:MGI Symbol;Acc:MGI:1889273]
ENSMUSG00000031708	Tecr	2.31379e-05	0.00100789	2233.14	1391.86	1.60443	0.623273	1.60443		2104	2555	2544	2839	2545	1373	1672	1372	1172	1138	1013	1270	2499	1279	protein_coding	trans-2,3-enoyl-CoA reductase [Source:MGI Symbol;Acc:MGI:1915408]
ENSMUSG00000021280	Exoc3l4	2.33801e-05	0.00101463	50.4286	27.2857	1.84817	0.541076	1.84817		46	43	42	65	44	58	55	26	28	15	32	28	34	28	protein_coding	exocyst complex component 3-like 4 [Source:MGI Symbol;Acc:MGI:1921363]
ENSMUSG00000001964	Emd	2.36275e-05	0.00101815	1070.57	808.571	1.32403	0.755271	1.32403		1218	1298	973	1141	999	1025	840	677	600	794	603	971	1148	867	protein_coding	emerin [Source:MGI Symbol;Acc:MGI:108117]
ENSMUSG00000003420	Fcgrt	2.36371e-05	0.00101815	469.286	369.571	1.26981	0.787519	1.26981		426	512	476	468	456	472	475	345	340	352	356	394	457	343	protein_coding	Fc receptor, IgG, alpha chain transporter [Source:MGI Symbol;Acc:MGI:103017]
ENSMUSG00000008348	Ubc	2.44222e-05	0.00103656	14322	6529.86	2.19331	0.455932	2.19331		14471	13994	12527	28913	13547	10509	6293	5269	3296	4251	3971	8448	14214	6260	protein_coding	ubiquitin C [Source:MGI Symbol;Acc:MGI:98889]
ENSMUSG00000057897	Camk2b	2.64831e-05	0.00109639	142.714	83	1.71945	0.581582	1.71945		151	129	145	187	149	124	114	68	69	97	116	80	96	55	protein_coding	calcium/calmodulin-dependent protein kinase II, beta [Source:MGI Symbol;Acc:MGI:88257]
ENSMUSG00000003528	Slc25a1	2.76661e-05	0.0011368	61.2857	30.7143	1.99535	0.501166	1.99535		62	36	63	56	107	55	50	33	22	25	34	19	50	32	protein_coding	solute carrier family 25 (mitochondrial carrier, citrate transporter), member 1 [Source:MGI Symbol;Acc:MGI:1345283]
ENSMUSG00000039349	C130074G19Rik	2.77652e-05	0.0011368	120	68.8571	1.74274	0.57381	1.74274		95	136	141	153	133	87	95	79	55	53	74	78	101	42	protein_coding	RIKEN cDNA C130074G19 gene [Source:MGI Symbol;Acc:MGI:2444831]
ENSMUSG00000025375	Aatk	2.77418e-05	0.0011368	111.286	69.1429	1.6095	0.621309	1.6095		111	159	75	139	123	91	81	55	49	69	66	70	106	69	protein_coding	apoptosis-associated tyrosine kinase [Source:MGI Symbol;Acc:MGI:1197518]
ENSMUSG00000039167	Adgrl4	2.79555e-05	0.00114056	668.143	432.714	1.54407	0.647637	1.54407		753	690	621	912	659	580	462	360	301	415	425	577	599	352	protein_coding	adhesion G protein-coupled receptor L4 [Source:MGI Symbol;Acc:MGI:2655562]
ENSMUSG00000035781	R3hdm4	2.93281e-05	0.00117995	654.571	400	1.63643	0.611087	1.63643		674	817	594	976	706	391	424	351	291	402	316	410	650	380	protein_coding	R3H domain containing 4 [Source:MGI Symbol;Acc:MGI:1924814]
ENSMUSG00000040734	Ppp1r13l	2.98045e-05	0.00118997	90	55.1429	1.63212	0.612698	1.63212		48	93	103	94	126	93	73	53	46	54	51	68	61	53	protein_coding	protein phosphatase 1, regulatory (inhibitor) subunit 13 like [Source:MGI Symbol;Acc:MGI:3525053]
ENSMUSG00000020241	Col6a2	3.0057e-05	0.00119271	475.429	304.571	1.56098	0.640625	1.56098		407	485	453	640	617	417	309	257	256	265	317	350	439	248	protein_coding	collagen, type VI, alpha 2 [Source:MGI Symbol;Acc:MGI:88460]
ENSMUSG00000021591	Glrx	3.04889e-05	0.00119653	178.857	130.429	1.3713	0.729233	1.3713		162	178	192	191	226	176	127	114	113	136	93	166	153	138	protein_coding	glutaredoxin [Source:MGI Symbol;Acc:MGI:2135625]
ENSMUSG00000025465	Echs1	3.05735e-05	0.00119653	1980	1645.86	1.20302	0.831241	1.20302		1734	2215	2107	2019	2348	1729	1708	1640	1555	1727	1232	1787	1899	1681	protein_coding	enoyl Coenzyme A hydratase, short chain, 1, mitochondrial [Source:MGI Symbol;Acc:MGI:2136460]
ENSMUSG00000067430	Zfp763	3.09209e-05	0.00120228	98.4286	57.8571	1.70123	0.587808	1.70123		95	125	81	134	105	63	86	43	44	44	58	57	98	61	protein_coding	zinc finger protein 763 [Source:MGI Symbol;Acc:MGI:1920701]
ENSMUSG00000020440	Arf5	3.1063e-05	0.00120377	491.714	285.857	1.72014	0.581348	1.72014		604	551	473	688	417	400	309	225	261	223	208	286	568	230	protein_coding	ADP-ribosylation factor 5 [Source:MGI Symbol;Acc:MGI:99434]
ENSMUSG00000052512	Nav2	3.16855e-05	0.00121799	248.286	197.714	1.25578	0.796318	1.25578		274	290	222	225	294	222	211	175	167	209	149	212	238	234	protein_coding	neuron navigator 2 [Source:MGI Symbol;Acc:MGI:2183691]
ENSMUSG00000032336	Nptn	3.25025e-05	0.00124293	537.143	425.571	1.26217	0.792287	1.26217		554	576	504	547	615	540	424	363	400	521	318	491	515	371	protein_coding	neuroplastin [Source:MGI Symbol;Acc:MGI:108077]
ENSMUSG00000109324	Prmt1	3.43456e-05	0.00129629	501	248.571	2.01552	0.496151	2.01552		640	537	482	770	471	365	242	123	174	175	153	314	539	262	protein_coding	protein arginine N-methyltransferase 1 [Source:MGI Symbol;Acc:MGI:107846]
ENSMUSG00000069919	Hba-a1	3.4493e-05	0.00129763	7767.29	3577.43	2.17119	0.460576	2.17119		5209	12628	8204	9410	8593	5331	4996	3992	4919	2075	3400	3431	5830	1395	protein_coding	hemoglobin alpha, adult chain 1 [Source:MGI Symbol;Acc:MGI:96015]
ENSMUSG00000005949	Ctns	3.56387e-05	0.0013278	107.429	58.8571	1.82524	0.547872	1.82524		122	130	102	117	120	97	64	43	33	41	56	66	125	48	protein_coding	cystinosis, nephropathic [Source:MGI Symbol;Acc:MGI:1932872]
ENSMUSG00000060586	H2-Eb1	3.60458e-05	0.00133439	368.571	199	1.85212	0.539922	1.85212		371	346	314	425	405	250	469	221	223	217	219	266	140	107	protein_coding	histocompatibility 2, class II antigen E beta [Source:MGI Symbol;Acc:MGI:95901]
ENSMUSG00000030272	Camk1	3.62351e-05	0.00133712	548.429	382.857	1.43246	0.698098	1.43246		569	631	567	685	563	417	407	323	277	330	322	459	566	403	protein_coding	calcium/calmodulin-dependent protein kinase I [Source:MGI Symbol;Acc:MGI:1098535]
ENSMUSG00000019428	Fkbp8	3.7114e-05	0.00135659	356	259.857	1.36998	0.729936	1.36998		318	397	410	364	449	286	268	268	213	283	179	243	373	260	protein_coding	FK506 binding protein 8 [Source:MGI Symbol;Acc:MGI:1341070]
ENSMUSG00000021262	Evl	3.76527e-05	0.00137196	136.857	87.7143	1.56026	0.640919	1.56026		125	124	171	148	124	125	141	76	97	82	62	90	143	64	protein_coding	Ena-vasodilator stimulated phosphoprotein [Source:MGI Symbol;Acc:MGI:1194884]
ENSMUSG00000053310	Nrgn	3.91771e-05	0.00141416	74.4286	31.8571	2.33632	0.428023	2.33632		43	83	59	104	117	78	37	43	28	21	43	44	29	15	protein_coding	neurogranin [Source:MGI Symbol;Acc:MGI:1927184]
ENSMUSG00000023755	Rhebl1	4.1194e-05	0.00148235	66.2857	33.5714	1.97447	0.506466	1.97447		80	53	71	97	71	64	28	25	22	32	29	56	45	26	protein_coding	Ras homolog enriched in brain like 1 [Source:MGI Symbol;Acc:MGI:1916409]
ENSMUSG00000031111	Igsf1	4.6113e-05	0.001629	173.429	116.143	1.49323	0.669687	1.49323		192	216	184	205	148	128	141	99	135	119	107	123	134	96	protein_coding	immunoglobulin superfamily, member 1 [Source:MGI Symbol;Acc:MGI:2147913]
ENSMUSG00000064372	mt-Tp	4.77877e-05	0.00167286	961.714	455.143	2.11299	0.473262	2.11299		1204	1132	845	1369	852	827	503	337	334	194	341	327	1183	470	Mt_tRNA	mitochondrially encoded tRNA proline [Source:MGI Symbol;Acc:MGI:102478]
ENSMUSG00000006221	Hspb7	4.84787e-05	0.00169194	4069.71	2513.86	1.61891	0.617699	1.61891		4172	4066	3857	6047	3696	3855	2795	1914	2459	1871	1750	2906	4581	2116	protein_coding	heat shock protein family, member 7 (cardiovascular) [Source:MGI Symbol;Acc:MGI:1352494]
ENSMUSG00000018559	Ctdnep1	4.93757e-05	0.00170781	1814.14	1103.86	1.64346	0.608473	1.64346		1498	1985	1544	2620	2343	1438	1271	808	649	852	978	1432	1790	1218	protein_coding	CTD nuclear envelope phosphatase 1 [Source:MGI Symbol;Acc:MGI:1914431]
ENSMUSG00000054889	Dsp	4.93646e-05	0.00170781	8540.29	6140.43	1.39083	0.718996	1.39083		9105	9764	7874	10869	9798	6703	5669	6020	4810	5921	4897	6795	8700	5840	protein_coding	desmoplakin [Source:MGI Symbol;Acc:MGI:109611]
ENSMUSG00000071711	Mpst	5.03386e-05	0.0017259	207.286	115.714	1.79136	0.558236	1.79136		281	203	233	287	188	147	112	81	87	91	90	153	208	100	protein_coding	mercaptopyruvate sulfurtransferase [Source:MGI Symbol;Acc:MGI:2179733]
ENSMUSG00000036306	Lzts1	5.10907e-05	0.00174628	55.1429	31.5714	1.74661	0.572539	1.74661		39	64	41	43	70	86	43	30	31	29	25	42	35	29	protein_coding	leucine zipper, putative tumor suppressor 1 [Source:MGI Symbol;Acc:MGI:2684762]
ENSMUSG00000058301	Upf1	5.27954e-05	0.00178872	250	173.429	1.44152	0.693714	1.44152		344	279	251	217	296	213	150	163	143	182	119	186	225	196	protein_coding	UPF1 regulator of nonsense transcripts homolog (yeast) [Source:MGI Symbol;Acc:MGI:107995]
ENSMUSG00000106847	Peg13	5.60838e-05	0.00187275	235	149.857	1.56816	0.63769	1.56816		276	244	248	270	277	196	134	119	88	145	109	204	232	152	sense_intronic	paternally expressed 13 [Source:MGI Symbol;Acc:MGI:2663476]
ENSMUSG00000028919	Arhgef19	5.72198e-05	0.00190519	278	189.714	1.46536	0.682425	1.46536		220	351	304	325	278	235	233	171	157	155	128	220	321	176	protein_coding	Rho guanine nucleotide exchange factor (GEF) 19 [Source:MGI Symbol;Acc:MGI:1925912]
ENSMUSG00000061130	Ppm1b	5.97092e-05	0.00197672	914.714	667.429	1.37051	0.729658	1.37051		929	1043	800	1051	1029	873	678	510	563	686	439	847	1026	601	protein_coding	protein phosphatase 1B, magnesium dependent, beta isoform [Source:MGI Symbol;Acc:MGI:101841]
ENSMUSG00000007659	Bcl2l1	6.05134e-05	0.00199763	517.714	312.286	1.65782	0.603201	1.65782		464	633	594	585	633	354	361	294	214	221	270	316	618	253	protein_coding	BCL2-like 1 [Source:MGI Symbol;Acc:MGI:88139]
ENSMUSG00000022223	Sdr39u1	6.0805e-05	0.00200156	595.714	425.571	1.3998	0.714388	1.3998		551	702	549	696	773	486	413	370	337	399	294	550	614	415	protein_coding	short chain dehydrogenase/reductase family 39U, member 1 [Source:MGI Symbol;Acc:MGI:1916876]
ENSMUSG00000041046	Ramp3	6.11911e-05	0.00200288	135	70.8571	1.90524	0.524868	1.90524		136	134	150	166	163	98	98	72	54	43	54	106	135	32	protein_coding	receptor (calcitonin) activity modifying protein 3 [Source:MGI Symbol;Acc:MGI:1860292]
ENSMUSG00000049305	Ccdc71	6.11606e-05	0.00200288	145.571	80.1429	1.8164	0.55054	1.8164		159	176	155	205	137	113	74	70	62	67	47	83	170	62	protein_coding	coiled-coil domain containing 71 [Source:MGI Symbol;Acc:MGI:1919704]
ENSMUSG00000024610	Cd74	6.24529e-05	0.00203843	220.286	104.571	2.10656	0.474708	2.10656		170	179	175	219	346	189	264	108	163	100	117	134	61	49	protein_coding	CD74 antigen (invariant polypeptide of major histocompatibility complex, class II antigen-associated) [Source:MGI Symbol;Acc:MGI:96534]
ENSMUSG00000029577	Ube3b	6.405e-05	0.00207792	860.429	693.429	1.24083	0.805911	1.24083		791	911	872	973	974	806	696	730	619	647	573	737	873	675	protein_coding	ubiquitin protein ligase E3B [Source:MGI Symbol;Acc:MGI:1891295]
ENSMUSG00000035686	Thrsp	6.9364e-05	0.00222022	307.429	213.571	1.43946	0.694703	1.43946		272	323	269	379	412	244	253	229	229	213	155	245	259	165	protein_coding	thyroid hormone responsive [Source:MGI Symbol;Acc:MGI:109126]
ENSMUSG00000036620	Mgat4b	7.07842e-05	0.00225944	1505.43	995.143	1.51278	0.661036	1.51278		1223	1783	1484	1967	1732	1276	1073	834	721	707	802	1367	1532	1003	protein_coding	mannoside acetylglucosaminyltransferase 4, isoenzyme B [Source:MGI Symbol;Acc:MGI:2143974]
ENSMUSG00000086881	Gm13594	7.46019e-05	0.00235518	89	44.7143	1.99042	0.502408	1.99042		76	118	108	133	99	48	41	49	26	40	30	66	70	32	antisense	predicted gene 13594 [Source:MGI Symbol;Acc:MGI:3702953]
ENSMUSG00000023990	Tfeb	7.49398e-05	0.00235518	277.143	166.143	1.6681	0.599485	1.6681		358	311	267	374	240	218	172	136	102	139	104	185	316	181	protein_coding	transcription factor EB [Source:MGI Symbol;Acc:MGI:103270]
ENSMUSG00000036278	Macrod1	7.454e-05	0.00235518	1317	922	1.42842	0.700076	1.42842		1273	1488	1436	1597	1531	1051	843	1061	710	866	797	996	1236	788	protein_coding	MACRO domain containing 1 [Source:MGI Symbol;Acc:MGI:2147583]
ENSMUSG00000046768	Rhoj	7.62332e-05	0.00237517	400.714	298.429	1.34275	0.744742	1.34275		342	445	376	516	383	405	338	257	286	297	233	371	381	264	protein_coding	ras homolog family member J [Source:MGI Symbol;Acc:MGI:1931551]
ENSMUSG00000034781	Gna11	7.67168e-05	0.00238185	811.429	615	1.3194	0.757923	1.3194		790	906	837	934	922	689	602	604	454	577	541	638	888	603	protein_coding	guanine nucleotide binding protein, alpha 11 [Source:MGI Symbol;Acc:MGI:95766]
ENSMUSG00000040385	Ppp1ca	7.82489e-05	0.00241779	2021	1543.29	1.30954	0.763625	1.30954		1988	2424	2260	2213	2278	1520	1464	1513	1295	1486	1317	1625	2056	1511	protein_coding	protein phosphatase 1, catalytic subunit, alpha isoform [Source:MGI Symbol;Acc:MGI:103016]
ENSMUSG00000074170	Plekhf1	8.17895e-05	0.00250051	105.714	73.8571	1.43133	0.698649	1.43133		116	126	87	110	122	108	71	59	61	68	51	80	110	88	protein_coding	pleckstrin homology domain containing, family F (with FYVE domain) member 1 [Source:MGI Symbol;Acc:MGI:1919537]
ENSMUSG00000004056	Akt2	8.30856e-05	0.00253346	3343.43	1919.14	1.74215	0.574004	1.74215		3825	4454	2813	4459	3522	2348	1983	1276	1102	1475	1602	2373	3864	1742	protein_coding	thymoma viral proto-oncogene 2 [Source:MGI Symbol;Acc:MGI:104874]
ENSMUSG00000042626	Shc1	8.38123e-05	0.00254223	73	50.2857	1.4517	0.688845	1.4517		64	82	64	87	85	72	57	50	48	50	33	60	64	47	protein_coding	src homology 2 domain-containing transforming protein C1 [Source:MGI Symbol;Acc:MGI:98296]
ENSMUSG00000032939	Nup93	8.68048e-05	0.00261929	375.143	248.429	1.51006	0.662224	1.51006		437	373	348	424	368	377	299	201	149	182	185	378	321	323	protein_coding	nucleoporin 93 [Source:MGI Symbol;Acc:MGI:1919055]
ENSMUSG00000060376	Bckdha	8.8621e-05	0.00265336	772.286	507.857	1.52068	0.657603	1.52068		701	862	947	976	858	574	488	485	402	432	349	516	884	487	protein_coding	branched chain ketoacid dehydrogenase E1, alpha polypeptide [Source:MGI Symbol;Acc:MGI:107701]
ENSMUSG00000088252	Snord13	9.12318e-05	0.00270359	101.571	40.1429	2.53025	0.395218	2.53025		123	75	81	166	134	97	35	29	12	17	25	50	109	39	snoRNA	small nucleolar RNA, C/D box 13 [Source:MGI Symbol;Acc:MGI:3819521]
ENSMUSG00000038324	Trpc4ap	9.3215e-05	0.0027483	594.857	480.714	1.23744	0.808117	1.23744		576	571	632	611	665	561	548	491	446	497	441	531	506	453	protein_coding	transient receptor potential cation channel, subfamily C, member 4 associated protein [Source:MGI Symbol;Acc:MGI:1930751]
ENSMUSG00000028672	Hmgcl	9.47922e-05	0.00278715	623.143	481.429	1.29436	0.772581	1.29436		663	705	592	561	611	619	611	488	432	576	394	580	399	501	protein_coding	3-hydroxy-3-methylglutaryl-Coenzyme A lyase [Source:MGI Symbol;Acc:MGI:96158]
ENSMUSG00000068267	Cenpb	9.5769e-05	0.00279515	551.857	407.429	1.35449	0.738286	1.35449		354	543	632	584	682	564	504	412	338	417	340	464	480	401	protein_coding	centromere protein B [Source:MGI Symbol;Acc:MGI:88376]
ENSMUSG00000055805	Fmnl1	9.71878e-05	0.00282944	40.7143	22	1.85065	0.540351	1.85065		28	47	44	47	46	34	39	14	23	16	24	38	18	21	protein_coding	formin-like 1 [Source:MGI Symbol;Acc:MGI:1888994]
ENSMUSG00000030249	Abcc9	9.81106e-05	0.00284914	2139.57	1806.86	1.18414	0.844495	1.18414		2018	2507	1984	2062	2411	2159	1836	1861	1588	1998	1567	2064	1791	1779	protein_coding	ATP-binding cassette, sub-family C (CFTR/MRP), member 9 [Source:MGI Symbol;Acc:MGI:1352630]
ENSMUSG00000029545	Acads	9.88816e-05	0.00285721	3228	1664.71	1.93907	0.515711	1.93907		4406	3973	3296	4796	2741	1781	1603	1178	964	1256	1325	1739	3766	1425	protein_coding	acyl-Coenzyme A dehydrogenase, short chain [Source:MGI Symbol;Acc:MGI:87868]
ENSMUSG00000030223	Ptpro	0.000100548	0.00288379	29.1429	12	2.42857	0.411765	2.42857		39	33	27	37	41	9	18	18	16	9	10	11	14	6	protein_coding	protein tyrosine phosphatase, receptor type, O [Source:MGI Symbol;Acc:MGI:1097152]
ENSMUSG00000020178	Adora2a	0.000100106	0.00288379	65.7143	35.2857	1.86235	0.536957	1.86235		58	80	53	120	62	51	36	31	28	26	34	46	46	36	protein_coding	adenosine A2a receptor [Source:MGI Symbol;Acc:MGI:99402]
ENSMUSG00000036580	Spg20	0.000100517	0.00288379	322.143	241.571	1.33353	0.749889	1.33353		380	299	321	338	349	326	242	225	184	243	188	227	369	255	protein_coding	spastic paraplegia 20, spartin (Troyer syndrome) homolog (human) [Source:MGI Symbol;Acc:MGI:2139806]
ENSMUSG00000040794	C1qtnf4	0.000104259	0.00296092	71.5714	38.8571	1.84191	0.542914	1.84191		57	76	88	99	85	44	52	47	37	27	26	37	72	26	protein_coding	C1q and tumor necrosis factor related protein 4 [Source:MGI Symbol;Acc:MGI:1914695]
ENSMUSG00000001419	Mef2d	0.000106748	0.00300947	1610.86	1315.57	1.22445	0.81669	1.22445		1581	1870	1475	1349	1710	1828	1463	1084	1186	1300	1130	1688	1438	1383	protein_coding	myocyte enhancer factor 2D [Source:MGI Symbol;Acc:MGI:99533]
ENSMUSG00000033953	Ppp3r1	0.000110295	0.00308692	1816.71	1362	1.33386	0.749705	1.33386		2038	1945	1591	1961	1739	1958	1485	1045	987	1401	1118	1941	1482	1560	protein_coding	protein phosphatase 3, regulatory subunit B, alpha isoform (calcineurin B, type I) [Source:MGI Symbol;Acc:MGI:107172]
ENSMUSG00000027474	Ccm2l	0.000111334	0.00309609	185.286	107.714	1.72016	0.581342	1.72016		183	237	195	268	174	111	129	98	81	81	95	131	194	74	protein_coding	cerebral cavernous malformation 2-like [Source:MGI Symbol;Acc:MGI:2385159]
ENSMUSG00000074064	Mlycd	0.000112097	0.0031037	1893.57	1245.43	1.52042	0.657714	1.52042		1600	2335	1900	2442	2356	1506	1116	1123	1040	1149	1042	1639	1822	903	protein_coding	malonyl-CoA decarboxylase [Source:MGI Symbol;Acc:MGI:1928485]
ENSMUSG00000037103	Dcaf15	0.000116966	0.00321921	75.8571	49.2857	1.53913	0.649718	1.53913		89	89	73	75	56	74	75	40	38	41	47	53	82	44	protein_coding	DDB1 and CUL4 associated factor 15 [Source:MGI Symbol;Acc:MGI:2684420]
ENSMUSG00000069917	Hba-a2	0.000118337	0.00322444	5459.43	2591.14	2.10696	0.474618	2.10696		3627	9150	5815	6720	5719	3666	3519	2806	3660	1536	2533	2440	4225	938	protein_coding	hemoglobin alpha, adult chain 2 [Source:MGI Symbol;Acc:MGI:96016]
ENSMUSG00000024871	Doc2g	0.000117993	0.00322444	1193.71	814.571	1.46545	0.682384	1.46545		1118	1272	1521	1184	1634	852	775	861	795	928	718	874	884	642	protein_coding	double C2, gamma [Source:MGI Symbol;Acc:MGI:1926250]
ENSMUSG00000018567	Gabarap	0.000119754	0.00323596	1322.14	1083	1.22082	0.819125	1.22082		1215	1485	1279	1375	1597	1193	1111	976	923	983	837	1306	1476	1080	protein_coding	gamma-aminobutyric acid receptor associated protein [Source:MGI Symbol;Acc:MGI:1861742]
ENSMUSG00000071477	Zfp777	0.000128688	0.00341998	78.4286	54.1429	1.44855	0.690346	1.44855		73	75	90	96	78	76	61	46	46	49	49	63	62	64	protein_coding	zinc finger protein 777 [Source:MGI Symbol;Acc:MGI:1919556]
ENSMUSG00000022553	Maf1	0.000135707	0.00359003	695	546.571	1.27156	0.786434	1.27156		637	747	762	584	812	638	685	647	455	561	495	521	590	557	protein_coding	MAF1 homolog, negative regulator of RNA polymerase III [Source:MGI Symbol;Acc:MGI:1916127]
ENSMUSG00000035559	Mpv17l2	0.00013693	0.00361415	109.429	64.2857	1.70222	0.587467	1.70222		103	101	155	119	145	84	59	50	43	63	39	97	102	56	protein_coding	MPV17 mitochondrial membrane protein-like 2 [Source:MGI Symbol;Acc:MGI:2681846]
ENSMUSG00000020108	Ddit4	0.000137754	0.00362273	1008.71	581.571	1.73446	0.576547	1.73446		1412	1354	569	794	740	1402	790	683	492	513	615	779	515	474	protein_coding	DNA-damage-inducible transcript 4 [Source:MGI Symbol;Acc:MGI:1921997]
ENSMUSG00000020628	Trappc12	0.000137881	0.00362273	157.143	105.143	1.49457	0.669091	1.49457		190	178	194	157	168	99	114	115	96	99	77	118	147	84	protein_coding	trafficking protein particle complex 12 [Source:MGI Symbol;Acc:MGI:2445089]
ENSMUSG00000058586	Serhl	0.000138755	0.00363745	349.714	234.286	1.49268	0.669935	1.49268		391	404	343	460	341	284	225	183	178	211	207	270	391	200	protein_coding	serine hydrolase-like [Source:MGI Symbol;Acc:MGI:1890404]
ENSMUSG00000030409	Dmpk	0.00014001	0.00365383	1949.29	1294.43	1.5059	0.664053	1.5059		1843	2276	2026	2514	2359	1490	1137	1101	885	1156	1031	1441	2240	1207	protein_coding	dystrophia myotonica-protein kinase [Source:MGI Symbol;Acc:MGI:94906]
ENSMUSG00000021898	Asb14	0.000143541	0.00373754	549.429	431.857	1.27225	0.786011	1.27225		525	642	638	569	591	469	412	458	364	416	374	467	538	406	protein_coding	ankyrin repeat and SOCS box-containing 14 [Source:MGI Symbol;Acc:MGI:2655107]
ENSMUSG00000041926	Rnpep	0.000145507	0.00377178	248.571	181.857	1.36685	0.731609	1.36685		219	238	209	282	288	220	284	158	174	141	154	220	224	202	protein_coding	arginyl aminopeptidase (aminopeptidase B) [Source:MGI Symbol;Acc:MGI:2384902]
ENSMUSG00000029554	Mad1l1	0.000145908	0.00377375	43.8571	20.2857	2.16197	0.462541	2.16197		25	58	37	63	70	32	22	17	13	17	9	27	44	15	protein_coding	MAD1 mitotic arrest deficient 1-like 1 [Source:MGI Symbol;Acc:MGI:1341857]
ENSMUSG00000002059	Rab34	0.000146455	0.00377945	98	62.8571	1.55909	0.641399	1.55909		94	110	108	133	89	95	57	51	48	52	56	83	90	60	protein_coding	RAB34, member RAS oncogene family [Source:MGI Symbol;Acc:MGI:104606]
ENSMUSG00000030653	Gm45837	0.000151022	0.00388864	917	565.429	1.62178	0.616607	1.62178		932	1086	793	1407	835	725	641	377	369	482	506	757	991	476	protein_coding	predicted gene 45837 [Source:MGI Symbol;Acc:MGI:5804952]
ENSMUSG00000047921	Trappc9	0.000151501	0.00389233	197.286	109.286	1.80523	0.553946	1.80523		209	234	216	308	215	121	78	84	86	106	83	103	204	99	protein_coding	trafficking protein particle complex 9 [Source:MGI Symbol;Acc:MGI:1923760]
ENSMUSG00000055322	Tns1	0.000153074	0.00392405	2924.57	2227.71	1.31281	0.761723	1.31281		2702	3352	2914	3602	3354	2472	2076	1828	1862	2301	1579	2636	3193	2195	protein_coding	tensin 1 [Source:MGI Symbol;Acc:MGI:104552]
ENSMUSG00000032680	6820408C15Rik	0.000154088	0.00394131	39	19.5714	1.9927	0.501832	1.9927		49	44	50	39	43	31	17	12	11	16	19	15	41	23	protein_coding	RIKEN cDNA 6820408C15 gene [Source:MGI Symbol;Acc:MGI:3045333]
ENSMUSG00000079547	H2-DMb1	0.000157849	0.00401976	73.2857	38	1.92857	0.518519	1.92857		75	68	68	104	77	35	86	40	25	29	45	63	41	23	protein_coding	histocompatibility 2, class II, locus Mb1 [Source:MGI Symbol;Acc:MGI:95922]
ENSMUSG00000028917	Plekhm2	0.000163964	0.00415723	1428.29	882.429	1.61859	0.617824	1.61859		1225	1676	1396	2044	1648	1115	894	732	541	628	713	1199	1576	788	protein_coding	pleckstrin homology domain containing, family M (with RUN domain) member 2 [Source:MGI Symbol;Acc:MGI:1916832]
ENSMUSG00000026944	Abca2	0.000165157	0.00417079	467	308.429	1.51413	0.660447	1.51413		339	496	410	660	575	445	344	338	249	228	293	397	385	269	protein_coding	ATP-binding cassette, sub-family A (ABC1), member 2 [Source:MGI Symbol;Acc:MGI:99606]
ENSMUSG00000015579	Nkx2-5	0.000171888	0.00432971	490.571	340.286	1.44165	0.693652	1.44165		375	470	537	670	631	394	357	371	308	303	257	407	415	321	protein_coding	NK2 homeobox 5 [Source:MGI Symbol;Acc:MGI:97350]
ENSMUSG00000004285	Atp6v1f	0.000174763	0.00438308	2323.71	1455.29	1.59674	0.626276	1.59674		2745	2593	2055	3112	2428	1901	1432	1052	883	1226	1151	2216	2452	1207	protein_coding	ATPase, H+ transporting, lysosomal V1 subunit F [Source:MGI Symbol;Acc:MGI:1913394]
ENSMUSG00000054452	Aes	0.00017456	0.00438308	5488.57	4406.43	1.24558	0.802837	1.24558		5638	6549	4941	5797	6238	5201	4056	3785	3372	4204	3591	5659	5743	4491	protein_coding	amino-terminal enhancer of split [Source:MGI Symbol;Acc:MGI:95806]
ENSMUSG00000063410	Stk24	0.000176453	0.00441008	204.286	154	1.32653	0.753846	1.32653		176	255	220	209	240	158	172	147	147	180	98	187	161	158	protein_coding	serine/threonine kinase 24 [Source:MGI Symbol;Acc:MGI:2385007]
ENSMUSG00000032594	Ip6k1	0.00017834	0.00443438	303.429	234.429	1.29433	0.772599	1.29433		280	298	308	376	332	268	262	186	196	268	197	286	281	227	protein_coding	inositol hexaphosphate kinase 1 [Source:MGI Symbol;Acc:MGI:1351633]
ENSMUSG00000039713	Plekhg5	0.000181725	0.00448966	118.571	77.2857	1.5342	0.651807	1.5342		112	157	137	135	105	110	74	79	75	62	80	90	98	57	protein_coding	pleckstrin homology domain containing, family G (with RhoGef domain) member 5 [Source:MGI Symbol;Acc:MGI:2652860]
ENSMUSG00000061981	Flot2	0.000181636	0.00448966	326	225.857	1.44339	0.692813	1.44339		283	332	380	396	438	253	200	215	195	242	201	270	267	191	protein_coding	flotillin 2 [Source:MGI Symbol;Acc:MGI:103309]
ENSMUSG00000046691	Chtf8	0.000195591	0.00478126	689.429	351.714	1.96019	0.510153	1.96019		974	723	665	1040	622	477	325	229	184	249	251	395	885	269	protein_coding	CTF8, chromosome transmission fidelity factor 8 [Source:MGI Symbol;Acc:MGI:2443370]
ENSMUSG00000030401	Rtn2	0.000196044	0.00478224	491.857	340.857	1.443	0.693	1.443		453	506	542	550	600	415	377	393	307	433	331	361	256	305	protein_coding	reticulon 2 (Z-band associated protein) [Source:MGI Symbol;Acc:MGI:107612]
ENSMUSG00000044475	Ascc1	0.000199371	0.00483287	156.143	90.4286	1.7267	0.57914	1.7267		158	173	140	249	194	102	77	77	54	84	73	103	160	82	protein_coding	activating signal cointegrator 1 complex subunit 1 [Source:MGI Symbol;Acc:MGI:1916340]
ENSMUSG00000057234	Mettl15	0.000200025	0.0048386	141.429	107	1.32176	0.756566	1.32176		160	153	125	139	145	146	122	99	100	101	83	143	103	120	protein_coding	methyltransferase like 15 [Source:MGI Symbol;Acc:MGI:1924144]
ENSMUSG00000061111	Fam195b	0.00020211	0.00484855	532	310.429	1.71376	0.583512	1.71376		524	585	517	749	653	388	308	229	202	205	201	366	678	292	protein_coding	family with sequence similarity 195, member B [Source:MGI Symbol;Acc:MGI:2384752]
ENSMUSG00000003299	Mrpl4	0.000201365	0.00484855	418.714	315.857	1.32564	0.75435	1.32564		366	398	437	503	486	407	334	270	230	326	237	383	468	297	protein_coding	mitochondrial ribosomal protein L4 [Source:MGI Symbol;Acc:MGI:2137210]
ENSMUSG00000032523	Hhatl	0.000201096	0.00484855	1303.29	1002.86	1.29957	0.769484	1.29957		1283	1404	1219	1284	1721	1173	1039	964	827	978	809	1440	1132	870	protein_coding	hedgehog acyltransferase-like [Source:MGI Symbol;Acc:MGI:1922020]
ENSMUSG00000051184	Zfp524	0.000206869	0.00491579	199.429	126.143	1.58097	0.632521	1.58097		148	233	207	264	217	195	132	96	95	87	125	162	211	107	protein_coding	zinc finger protein 524 [Source:MGI Symbol;Acc:MGI:1916740]
ENSMUSG00000043079	Synpo	0.000207034	0.00491579	740	469.571	1.57591	0.634556	1.57591		719	757	676	1242	780	498	508	393	368	497	323	516	806	384	protein_coding	synaptopodin [Source:MGI Symbol;Acc:MGI:1099446]
ENSMUSG00000025571	Tnrc6c	0.000210179	0.00498026	380.143	306.857	1.23883	0.807215	1.23883		362	399	371	385	435	394	315	292	274	322	236	339	432	253	protein_coding	trinucleotide repeat containing 6C [Source:MGI Symbol;Acc:MGI:2443265]
ENSMUSG00000049287	Iba57	0.000211651	0.0049947	993.857	595.143	1.66995	0.598821	1.66995		1140	1245	1010	1391	1005	632	534	460	397	550	543	795	1009	412	protein_coding	IBA57 homolog, iron-sulfur cluster assembly [Source:MGI Symbol;Acc:MGI:3041174]
ENSMUSG00000064338	mt-Tv	0.000218935	0.00511451	159.714	101.571	1.57243	0.635957	1.57243		154	159	219	168	187	128	103	74	103	82	77	84	189	102	Mt_tRNA	mitochondrially encoded tRNA valine [Source:MGI Symbol;Acc:MGI:102472]
ENSMUSG00000040883	Tmem205	0.000219773	0.00512376	369.714	280	1.32041	0.757342	1.32041		323	438	426	398	452	279	272	259	242	288	210	294	399	268	protein_coding	transmembrane protein 205 [Source:MGI Symbol;Acc:MGI:3045495]
ENSMUSG00000090101	Snhg9	0.000222596	0.00517916	190.429	93	2.04762	0.488372	2.04762		225	171	188	361	186	105	97	59	49	71	59	112	227	74	antisense	small nucleolar RNA host gene 9 [Source:MGI Symbol;Acc:MGI:1920724]
ENSMUSG00000011256	Adam19	0.00022557	0.00522735	302	189.857	1.59067	0.628666	1.59067		430	321	237	278	437	207	204	220	185	152	197	168	246	161	protein_coding	a disintegrin and metallopeptidase domain 19 (meltrin beta) [Source:MGI Symbol;Acc:MGI:105377]
ENSMUSG00000031432	Prps1	0.000230285	0.00530358	907.429	614.857	1.47584	0.677582	1.47584		999	1125	855	1159	883	769	562	432	453	517	495	891	910	606	protein_coding	phosphoribosyl pyrophosphate synthetase 1 [Source:MGI Symbol;Acc:MGI:97775]
ENSMUSG00000047213	Ythdf3	0.000230387	0.00530358	1640.57	1128.14	1.45422	0.687652	1.45422		1766	1839	1305	2105	1783	1440	1246	853	749	879	861	1596	1790	1169	protein_coding	YTH domain family 3 [Source:MGI Symbol;Acc:MGI:1918850]
ENSMUSG00000046792	Zfp787	0.000232277	0.00532948	229.286	179.143	1.2799	0.781308	1.2799		222	298	234	191	236	221	203	174	153	147	166	215	208	191	protein_coding	zinc finger protein 787 [Source:MGI Symbol;Acc:MGI:1914359]
ENSMUSG00000055200	Sertad3	0.000233095	0.00533768	106	70.2857	1.50813	0.663073	1.50813		133	105	79	110	96	104	115	52	61	67	58	116	72	66	protein_coding	SERTA domain containing 3 [Source:MGI Symbol;Acc:MGI:2180697]
ENSMUSG00000031029	Eif3f	0.00023497	0.00537003	1278.29	958.143	1.33413	0.749553	1.33413		1404	1429	1297	1452	1439	1033	894	868	772	827	784	1140	1441	875	protein_coding	eukaryotic translation initiation factor 3, subunit F [Source:MGI Symbol;Acc:MGI:1913335]
ENSMUSG00000073700	Klhl21	0.000235576	0.00537214	961.571	741.571	1.29667	0.771208	1.29667		908	973	774	957	1022	1136	961	662	640	932	549	921	660	827	protein_coding	kelch-like 21 [Source:MGI Symbol;Acc:MGI:1919288]
ENSMUSG00000048489	8430408G22Rik	0.000236636	0.00537628	719.857	460.571	1.56297	0.639809	1.56297		893	1069	818	557	573	705	424	472	291	487	529	520	503	422	protein_coding	RIKEN cDNA 8430408G22 gene [Source:MGI Symbol;Acc:MGI:1918730]
ENSMUSG00000022579	Gpihbp1	0.000237701	0.00537938	505.857	334.286	1.51325	0.66083	1.51325		411	576	594	655	518	379	408	346	315	330	367	379	392	211	protein_coding	GPI-anchored HDL-binding protein 1 [Source:MGI Symbol;Acc:MGI:1915703]
ENSMUSG00000034333	Zbed4	0.000246931	0.00556651	93.4286	55.2857	1.68992	0.591743	1.68992		111	105	82	101	92	109	54	36	51	39	35	76	109	41	protein_coding	zinc finger, BED type containing 4 [Source:MGI Symbol;Acc:MGI:2682302]
ENSMUSG00000085888	Gm12224	0.000250314	0.00562091	42.5714	23.4286	1.81707	0.550336	1.81707		44	48	32	57	59	18	40	24	16	21	24	29	31	19	antisense	predicted gene 12224 [Source:MGI Symbol;Acc:MGI:3651369]
ENSMUSG00000028437	Ubap1	0.000250088	0.00562091	201.571	153.143	1.31623	0.759745	1.31623		173	238	178	231	236	172	183	136	165	158	118	189	148	158	protein_coding	ubiquitin-associated protein 1 [Source:MGI Symbol;Acc:MGI:2149543]
ENSMUSG00000063480	Snu13	0.000254811	0.00567786	48	28.5714	1.68	0.595238	1.68		51	56	50	51	58	36	34	29	17	23	18	40	52	21	protein_coding	SNU13 homolog, small nuclear ribonucleoprotein (U4/U6.U5) [Source:MGI Symbol;Acc:MGI:893586]
ENSMUSG00000077450	Rab11b	0.00025348	0.00567786	503.429	386.286	1.30325	0.76731	1.30325		457	595	542	575	579	432	344	348	334	372	314	457	531	348	protein_coding	RAB11B, member RAS oncogene family [Source:MGI Symbol;Acc:MGI:99425]
ENSMUSG00000040147	Maob	0.00025384	0.00567786	930.714	716.143	1.29962	0.769455	1.29962		951	1137	738	866	948	969	906	682	485	619	592	815	837	983	protein_coding	monoamine oxidase B [Source:MGI Symbol;Acc:MGI:96916]
ENSMUSG00000051098	Mblac2	0.000256818	0.00567892	101.714	71.7143	1.41833	0.705056	1.41833		106	129	86	117	122	85	67	68	58	99	57	72	75	73	protein_coding	metallo-beta-lactamase domain containing 2 [Source:MGI Symbol;Acc:MGI:1920102]
ENSMUSG00000032449	Slc25a36	0.000259127	0.00570818	370.857	288.714	1.28451	0.778505	1.28451		336	377	320	366	418	405	374	253	320	339	215	336	269	289	protein_coding	solute carrier family 25, member 36 [Source:MGI Symbol;Acc:MGI:1924909]
ENSMUSG00000013858	Tmem259	0.000261641	0.00575263	564	336.857	1.6743	0.597264	1.6743		497	539	595	776	747	493	301	240	258	248	220	373	730	289	protein_coding	transmembrane protein 259 [Source:MGI Symbol;Acc:MGI:2177957]
ENSMUSG00000052707	Tnrc6a	0.000263156	0.00577497	770.429	656.857	1.1729	0.852587	1.1729		766	931	706	698	864	797	631	697	532	738	490	732	722	687	protein_coding	trinucleotide repeat containing 6a [Source:MGI Symbol;Acc:MGI:2385292]
ENSMUSG00000029070	Mxra8	0.000267797	0.00586271	465.714	332.429	1.40095	0.713804	1.40095		454	478	478	585	528	412	325	322	226	279	280	450	473	297	protein_coding	matrix-remodelling associated 8 [Source:MGI Symbol;Acc:MGI:1922011]
ENSMUSG00000037204	Atg101	0.000273692	0.00591654	519.714	302.571	1.71766	0.582188	1.71766		575	656	526	700	589	347	245	266	181	250	257	330	613	221	protein_coding	autophagy related 101 [Source:MGI Symbol;Acc:MGI:1915368]
ENSMUSG00000003123	Lipe	0.00027637	0.00596332	177.286	113.571	1.56101	0.640612	1.56101		151	239	193	234	180	118	126	80	81	102	113	134	188	97	protein_coding	lipase, hormone sensitive [Source:MGI Symbol;Acc:MGI:96790]
ENSMUSG00000042043	Tbca	0.000278367	0.00599524	1044.86	898	1.16354	0.859448	1.16354		1021	1114	958	1036	1154	1070	961	774	717	1033	639	1075	1042	1006	protein_coding	tubulin cofactor A [Source:MGI Symbol;Acc:MGI:107549]
ENSMUSG00000030317	Timp4	0.000280564	0.00599797	389.571	211.286	1.84381	0.542354	1.84381		365	557	403	285	411	401	305	243	198	215	213	390	117	103	protein_coding	tissue inhibitor of metalloproteinase 4 [Source:MGI Symbol;Acc:MGI:109125]
ENSMUSG00000042918	Mamstr	0.000280375	0.00599797	64.5714	38.7143	1.6679	0.599558	1.6679		79	85	48	94	55	50	41	37	29	39	40	47	50	29	protein_coding	MEF2 activating motif and SAP domain containing transcriptional regulator [Source:MGI Symbol;Acc:MGI:1921740]
ENSMUSG00000033021	Gmppa	0.000281711	0.00600687	104.857	77.8571	1.34679	0.742507	1.34679		77	125	110	113	132	91	86	74	66	85	61	80	98	81	protein_coding	GDP-mannose pyrophosphorylase A [Source:MGI Symbol;Acc:MGI:1916330]
ENSMUSG00000052146	Rps10	0.000283873	0.00603293	2278.71	1550.14	1.47	0.680271	1.47		1944	2379	2515	2796	3182	1726	1409	1306	1139	1439	1127	2062	2430	1348	protein_coding	ribosomal protein S10 [Source:MGI Symbol;Acc:MGI:1914347]
ENSMUSG00000024952	Rps6ka4	0.000289073	0.0061122	82.1429	54.8571	1.4974	0.667826	1.4974		47	98	78	96	108	87	61	52	49	65	51	55	57	55	protein_coding	ribosomal protein S6 kinase, polypeptide 4 [Source:MGI Symbol;Acc:MGI:1930076]
ENSMUSG00000044627	Swi5	0.0002904	0.00612908	1571.57	922.714	1.7032	0.587128	1.7032		2193	1764	1539	2234	1287	1213	771	636	626	744	633	1118	1870	832	protein_coding	SWI5 recombination repair homolog (yeast) [Source:MGI Symbol;Acc:MGI:1920181]
ENSMUSG00000027459	Fam110a	0.000292251	0.00614594	108.571	66.4286	1.63441	0.611842	1.63441		116	125	104	142	107	107	59	53	38	43	57	91	112	71	protein_coding	family with sequence similarity 110, member A [Source:MGI Symbol;Acc:MGI:1921097]
ENSMUSG00000078695	Cisd3	0.000292259	0.00614594	198.429	136.571	1.45293	0.688265	1.45293		267	203	219	234	198	133	135	122	122	124	106	146	205	131	protein_coding	CDGSH iron sulfur domain 3 [Source:MGI Symbol;Acc:MGI:101788]
ENSMUSG00000045193	Cirbp	0.000295097	0.00616089	512.714	326.429	1.57068	0.636668	1.57068		421	538	567	712	604	471	276	250	227	263	292	447	532	274	protein_coding	cold inducible RNA binding protein [Source:MGI Symbol;Acc:MGI:893588]
ENSMUSG00000041571	Selenow	0.000304633	0.00632389	209.857	128.714	1.63041	0.613342	1.63041		165	203	209	283	323	166	120	121	100	117	83	105	249	126	protein_coding	selenoprotein W [Source:MGI Symbol;Acc:MGI:1100878]
ENSMUSG00000035863	Palm	0.000307377	0.00633478	112.857	70.1429	1.60896	0.621519	1.60896		83	162	116	151	100	110	68	75	53	44	64	82	103	70	protein_coding	paralemmin [Source:MGI Symbol;Acc:MGI:1261814]
ENSMUSG00000021944	Gata4	0.000313661	0.00637613	262.571	182	1.4427	0.693145	1.4427		194	280	235	305	388	241	195	124	167	175	112	207	240	249	protein_coding	GATA binding protein 4 [Source:MGI Symbol;Acc:MGI:95664]
ENSMUSG00000042369	Rbm45	0.000315014	0.00638124	67	43	1.55814	0.641791	1.55814		63	97	76	58	76	50	49	40	32	54	41	59	33	42	protein_coding	RNA binding motif protein 45 [Source:MGI Symbol;Acc:MGI:2387367]
ENSMUSG00000069633	Pex11g	0.000321118	0.00648281	77.5714	50.2857	1.54261	0.64825	1.54261		77	92	72	89	104	66	43	50	30	39	42	64	67	60	protein_coding	peroxisomal biogenesis factor 11 gamma [Source:MGI Symbol;Acc:MGI:1920905]
ENSMUSG00000028413	B4galt1	0.000321147	0.00648281	3403	2452.14	1.38777	0.720583	1.38777		4373	3993	2891	4052	3214	2809	2489	1937	1897	2239	2197	3228	3482	2185	protein_coding	UDP-Gal:betaGlcNAc beta 1,4- galactosyltransferase, polypeptide 1 [Source:MGI Symbol;Acc:MGI:95705]
ENSMUSG00000044345	Marveld1	0.000323688	0.00650361	339.857	190.286	1.78604	0.559899	1.78604		401	318	335	559	333	278	155	131	121	137	137	255	392	159	protein_coding	MARVEL (membrane-associating) domain containing 1 [Source:MGI Symbol;Acc:MGI:2147570]
ENSMUSG00000059981	Taok2	0.000323902	0.00650361	340.286	225.714	1.50759	0.663308	1.50759		354	458	322	411	305	284	248	182	151	165	201	277	409	195	protein_coding	TAO kinase 2 [Source:MGI Symbol;Acc:MGI:1915919]
ENSMUSG00000007122	Casq1	0.00032919	0.00657642	80.4286	46.5714	1.72699	0.579041	1.72699		60	61	87	136	68	78	73	48	30	61	35	72	47	33	protein_coding	calsequestrin 1 [Source:MGI Symbol;Acc:MGI:1309468]
ENSMUSG00000032306	Mpi	0.000330684	0.0065949	379.714	246	1.54355	0.647856	1.54355		383	424	390	508	438	254	261	197	208	216	194	245	480	182	protein_coding	mannose phosphate isomerase [Source:MGI Symbol;Acc:MGI:97075]
ENSMUSG00000025464	Paox	0.000338349	0.00669019	164.143	92.5714	1.77315	0.563969	1.77315		174	169	151	277	146	136	96	73	35	85	83	125	167	80	protein_coding	polyamine oxidase (exo-N4-amino) [Source:MGI Symbol;Acc:MGI:1916983]
ENSMUSG00000038831	Ralgps1	0.000346631	0.00683064	41.2857	25.4286	1.6236	0.615917	1.6236		48	52	45	26	39	45	34	22	23	29	27	33	21	23	protein_coding	Ral GEF with PH domain and SH3 binding motif 1 [Source:MGI Symbol;Acc:MGI:1922008]
ENSMUSG00000003380	Rabac1	0.000347924	0.00684448	1545.14	1253.71	1.23245	0.811391	1.23245		1273	1737	1682	1566	1824	1554	1180	1308	1152	1520	965	1293	1282	1256	protein_coding	Rab acceptor 1 (prenylated) [Source:MGI Symbol;Acc:MGI:1201692]
ENSMUSG00000028863	Meaf6	0.000348969	0.00685339	258	168.143	1.53441	0.651717	1.53441		246	320	256	332	295	214	143	118	135	123	146	206	290	159	protein_coding	MYST/Esa1-associated factor 6 [Source:MGI Symbol;Acc:MGI:1917338]
ENSMUSG00000028041	Adam15	0.000351823	0.00688453	204.571	118.429	1.72738	0.578911	1.72738		222	212	206	335	170	168	119	83	96	91	81	162	236	80	protein_coding	a disintegrin and metallopeptidase domain 15 (metargidin) [Source:MGI Symbol;Acc:MGI:1333882]
ENSMUSG00000018659	Pnpo	0.000358478	0.00698488	177	125.429	1.41116	0.708636	1.41116		175	186	141	253	206	137	141	119	95	124	91	146	184	119	protein_coding	pyridoxine 5'-phosphate oxidase [Source:MGI Symbol;Acc:MGI:2144151]
ENSMUSG00000032741	Tpcn1	0.000358678	0.00698488	194.714	143.571	1.35622	0.737344	1.35622		216	196	197	239	217	164	134	124	130	152	127	183	167	122	protein_coding	two pore channel 1 [Source:MGI Symbol;Acc:MGI:2182472]
ENSMUSG00000023020	Cox14	0.000361575	0.00702949	3167.14	2416	1.3109	0.762833	1.3109		3664	4071	2884	3547	3137	2593	2274	2091	1865	2299	1866	2964	3540	2287	protein_coding	cytochrome c oxidase assembly protein 14 [Source:MGI Symbol;Acc:MGI:1913629]
ENSMUSG00000052040	Klf13	0.000370128	0.0071717	328.714	239.857	1.37046	0.729683	1.37046		278	336	301	283	311	385	407	226	241	289	188	299	205	231	protein_coding	Kruppel-like factor 13 [Source:MGI Symbol;Acc:MGI:1354948]
ENSMUSG00000025068	Gsto1	0.000373526	0.0072134	992.857	782.714	1.26848	0.788345	1.26848		765	1140	1054	942	1223	983	843	800	800	831	649	926	747	726	protein_coding	glutathione S-transferase omega 1 [Source:MGI Symbol;Acc:MGI:1342273]
ENSMUSG00000028101	Pias3	0.00037936	0.00731388	146.286	106.286	1.37634	0.726563	1.37634		156	155	152	140	201	129	91	91	77	105	84	120	158	109	protein_coding	protein inhibitor of activated STAT 3 [Source:MGI Symbol;Acc:MGI:1913126]
ENSMUSG00000027602	Map1lc3a	0.000380771	0.00732889	20008.7	10610.4	1.88576	0.53029	1.88576		22425	27917	18674	28447	21790	10414	10394	9083	5601	6605	8384	8074	26369	10157	protein_coding	microtubule-associated protein 1 light chain 3 alpha [Source:MGI Symbol;Acc:MGI:1915661]
ENSMUSG00000025932	Eya1	0.00038244	0.00733305	24.1429	11	2.19481	0.455621	2.19481		29	17	33	26	39	8	17	10	8	11	11	11	19	7	protein_coding	EYA transcriptional coactivator and phosphatase 1 [Source:MGI Symbol;Acc:MGI:109344]
ENSMUSG00000030881	Arfip2	0.000382505	0.00733305	77.7143	49.4286	1.57225	0.636029	1.57225		65	85	81	117	63	80	53	49	48	36	30	56	74	53	protein_coding	ADP-ribosylation factor interacting protein 2 [Source:MGI Symbol;Acc:MGI:1924182]
ENSMUSG00000020717	Pecam1	0.000382886	0.00733305	1066.29	778.429	1.36979	0.730038	1.36979		949	1158	1046	1429	1150	906	826	573	672	697	739	1061	986	721	protein_coding	platelet/endothelial cell adhesion molecule 1 [Source:MGI Symbol;Acc:MGI:97537]
ENSMUSG00000052544	St6galnac3	0.000384248	0.00734699	15.2857	6.57143	2.32609	0.429907	2.32609		11	14	23	10	15	12	22	8	7	6	7	9	4	5	protein_coding	ST6 (alpha-N-acetyl-neuraminyl-2,3-beta-galactosyl-1,3)-N-acetylgalactosaminide alpha-2,6-sialyltransferase 3 [Source:MGI Symbol;Acc:MGI:1341828]
ENSMUSG00000064347	mt-Ta	0.000394474	0.00749094	41.7143	23.5714	1.7697	0.565068	1.7697		37	43	43	49	47	44	29	7	21	23	22	29	45	18	Mt_tRNA	mitochondrially encoded tRNA alanine [Source:MGI Symbol;Acc:MGI:102491]
ENSMUSG00000040624	Plekhg1	0.000396474	0.00750645	78.1429	53.2857	1.46649	0.681901	1.46649		84	88	82	88	55	72	78	49	59	43	50	63	54	55	protein_coding	pleckstrin homology domain containing, family G (with RhoGef domain) member 1 [Source:MGI Symbol;Acc:MGI:2676551]
ENSMUSG00000062077	Trim54	0.000397329	0.00751036	3856	2204.71	1.74898	0.571762	1.74898		4022	4625	4341	5522	4281	2122	2079	1876	1516	1488	1452	2277	5054	1770	protein_coding	tripartite motif-containing 54 [Source:MGI Symbol;Acc:MGI:1889623]
ENSMUSG00000020882	Cacnb1	0.000399584	0.00754068	43	22	1.95455	0.511628	1.95455		20	47	62	65	50	34	23	20	21	14	23	22	35	19	protein_coding	calcium channel, voltage-dependent, beta 1 subunit [Source:MGI Symbol;Acc:MGI:102522]
ENSMUSG00000024845	Tmem134	0.000404121	0.00760155	858.429	685.714	1.25188	0.798802	1.25188		775	872	810	1109	862	900	681	613	630	701	513	817	814	712	processed_transcript	transmembrane protein 134 [Source:MGI Symbol;Acc:MGI:1914240]
ENSMUSG00000019194	Scn1b	0.000408101	0.00766396	85.8571	47.8571	1.79403	0.557404	1.79403		56	70	78	136	137	83	41	34	48	43	36	62	75	37	protein_coding	sodium channel, voltage-gated, type I, beta [Source:MGI Symbol;Acc:MGI:98247]
ENSMUSG00000026796	Fam129b	0.000412106	0.00770173	143.571	107	1.34179	0.745274	1.34179		161	135	151	143	156	133	126	85	91	103	95	121	167	87	protein_coding	family with sequence similarity 129, member B [Source:MGI Symbol;Acc:MGI:2442910]
ENSMUSG00000002985	Apoe	0.000411614	0.00770173	1846.29	1403.43	1.31555	0.760136	1.31555		1661	2073	1994	1904	2056	1651	1585	1273	1460	1580	1337	1744	1400	1030	protein_coding	apolipoprotein E [Source:MGI Symbol;Acc:MGI:88057]
ENSMUSG00000020346	Mgat1	0.000420134	0.00780144	611.429	508	1.2036	0.830841	1.2036		593	697	642	639	564	614	531	450	409	488	422	640	623	524	protein_coding	mannoside acetylglucosaminyltransferase 1 [Source:MGI Symbol;Acc:MGI:96973]
ENSMUSG00000061979	Rcc1l	0.000424385	0.00786775	415	289.429	1.43386	0.697418	1.43386		467	492	436	518	372	348	272	250	220	238	253	355	467	243	protein_coding	reculator of chromosome condensation 1 like [Source:MGI Symbol;Acc:MGI:2137600]
ENSMUSG00000090086	AI480526	0.000425204	0.00787035	30.2857	15.2857	1.98131	0.504717	1.98131		20	28	49	31	35	28	21	6	16	15	7	18	32	13	lincRNA	expressed sequence AI480526 [Source:MGI Symbol;Acc:MGI:2140910]
ENSMUSG00000028789	Azin2	0.000427437	0.00789907	14.1429	5.57143	2.53846	0.393939	2.53846		7	22	14	19	14	14	9	9	3	1	4	8	9	5	protein_coding	antizyme inhibitor 2 [Source:MGI Symbol;Acc:MGI:2442093]
ENSMUSG00000027488	Snta1	0.000431054	0.00792798	1041.86	705.429	1.47691	0.677088	1.47691		989	1220	986	1384	1195	805	714	606	457	526	486	788	1299	776	protein_coding	syntrophin, acidic 1 [Source:MGI Symbol;Acc:MGI:101772]
ENSMUSG00000005566	Trim28	0.000442028	0.0080658	297.429	216.571	1.37335	0.728146	1.37335		225	294	315	364	352	274	258	179	171	170	172	246	352	226	protein_coding	tripartite motif-containing 28 [Source:MGI Symbol;Acc:MGI:109274]
ENSMUSG00000023942	Slc29a1	0.000440827	0.0080658	413.429	329.714	1.2539	0.797512	1.2539		308	467	368	479	445	421	406	293	311	317	267	316	418	386	protein_coding	solute carrier family 29 (nucleoside transporters), member 1 [Source:MGI Symbol;Acc:MGI:1927073]
ENSMUSG00000043885	Slc36a4	0.000456666	0.00824204	60.8571	38.4286	1.58364	0.631455	1.58364		49	72	49	48	61	88	59	25	32	46	27	61	34	44	protein_coding	solute carrier family 36 (proton/amino acid symporter), member 4 [Source:MGI Symbol;Acc:MGI:2442595]
ENSMUSG00000031431	Tsc22d3	0.000459805	0.00827966	1005.14	793.714	1.26638	0.789653	1.26638		1040	1195	900	901	882	996	1122	817	730	817	716	963	767	746	protein_coding	TSC22 domain family, member 3 [Source:MGI Symbol;Acc:MGI:1196284]
ENSMUSG00000034793	G6pc3	0.000462122	0.00830172	191.286	150.714	1.26919	0.787901	1.26919		156	251	213	179	209	171	160	164	133	159	128	145	170	156	protein_coding	glucose 6 phosphatase, catalytic, 3 [Source:MGI Symbol;Acc:MGI:1915651]
ENSMUSG00000030802	Bckdk	0.000470843	0.00841922	953.857	745.286	1.27985	0.781339	1.27985		840	1136	909	1131	1056	869	736	867	569	742	699	768	864	708	protein_coding	branched chain ketoacid dehydrogenase kinase [Source:MGI Symbol;Acc:MGI:1276121]
ENSMUSG00000000531	Grasp	0.000474522	0.0084459	76.7143	47.5714	1.61261	0.620112	1.61261		85	98	62	103	72	73	44	52	25	46	51	65	53	41	protein_coding	GRP1 (general receptor for phosphoinositides 1)-associated scaffold protein [Source:MGI Symbol;Acc:MGI:1860303]
ENSMUSG00000046947	Adck2	0.000480961	0.00848757	50.7143	31.1429	1.62844	0.614085	1.62844		39	68	52	71	46	46	33	34	19	38	22	42	40	23	protein_coding	aarF domain containing kinase 2 [Source:MGI Symbol;Acc:MGI:1889336]
ENSMUSG00000027628	Aar2	0.000487237	0.00850806	177.429	129.429	1.37086	0.729469	1.37086		187	225	187	160	190	144	149	124	101	100	132	132	201	116	protein_coding	AAR2 splicing factor homolog [Source:MGI Symbol;Acc:MGI:1915545]
ENSMUSG00000040848	Sft2d2	0.00048412	0.00850806	334	253.429	1.31793	0.758768	1.31793		294	419	292	422	364	304	243	230	207	230	214	263	379	251	protein_coding	SFT2 domain containing 2 [Source:MGI Symbol;Acc:MGI:1917362]
ENSMUSG00000027187	Cat	0.000491805	0.00856924	946.714	724.571	1.30659	0.765354	1.30659		829	1042	985	1232	1041	814	684	629	603	729	597	824	1045	645	protein_coding	catalase [Source:MGI Symbol;Acc:MGI:88271]
ENSMUSG00000031157	Pqbp1	0.000508568	0.00884801	253	177.429	1.42593	0.701299	1.42593		185	248	254	340	328	263	153	154	136	158	152	200	237	205	protein_coding	polyglutamine binding protein 1 [Source:MGI Symbol;Acc:MGI:1859638]
ENSMUSG00000079293	Clec7a	0.000515638	0.0088777	33	15.1429	2.17925	0.458874	2.17925		33	27	22	56	29	32	32	18	11	18	24	17	4	14	polymorphic_pseudogene	C-type lectin domain family 7, member a [Source:MGI Symbol;Acc:MGI:1861431]
ENSMUSG00000038855	Itpkb	0.000514559	0.0088777	489.429	325.429	1.50395	0.664915	1.50395		447	542	565	655	534	327	356	318	272	260	324	291	556	257	protein_coding	inositol 1,4,5-trisphosphate 3-kinase B [Source:MGI Symbol;Acc:MGI:109235]
ENSMUSG00000001240	Ramp2	0.000518523	0.00891414	450.286	319.571	1.40903	0.709708	1.40903		388	500	554	453	510	379	368	333	262	278	347	425	361	231	protein_coding	receptor (calcitonin) activity modifying protein 2 [Source:MGI Symbol;Acc:MGI:1859650]
ENSMUSG00000057411	Fam173a	0.000524014	0.00898188	404.714	315	1.28481	0.778327	1.28481		403	480	420	463	455	303	309	327	233	322	289	305	406	323	protein_coding	family with sequence similarity 173, member A [Source:MGI Symbol;Acc:MGI:2384888]
ENSMUSG00000033191	Tie1	0.000531517	0.00909702	218.286	156.857	1.39162	0.718586	1.39162		217	232	202	230	283	175	189	154	181	128	171	168	157	139	protein_coding	tyrosine kinase with immunoglobulin-like and EGF-like domains 1 [Source:MGI Symbol;Acc:MGI:99906]
ENSMUSG00000028959	Fastk	0.000539908	0.00917289	1060	813.714	1.30267	0.767655	1.30267		952	1046	948	1414	1021	1087	952	739	682	736	731	1074	949	785	protein_coding	Fas-activated serine/threonine kinase [Source:MGI Symbol;Acc:MGI:1913837]
ENSMUSG00000015149	Sirt2	0.00054339	0.00921854	577	443.286	1.30164	0.768259	1.30164		506	625	586	572	800	533	417	361	473	511	396	506	452	404	protein_coding	sirtuin 2 [Source:MGI Symbol;Acc:MGI:1927664]
ENSMUSG00000025372	Baiap2	0.000553528	0.00933623	50.5714	32.7143	1.54585	0.646893	1.54585		47	72	47	36	64	44	44	32	28	43	29	19	40	38	protein_coding	brain-specific angiogenesis inhibitor 1-associated protein 2 [Source:MGI Symbol;Acc:MGI:2137336]
ENSMUSG00000025487	Psmd13	0.00055719	0.00937033	1394.29	781.571	1.78395	0.560553	1.78395		1809	1749	1333	1956	1349	791	773	555	407	609	515	852	1921	612	protein_coding	proteasome (prosome, macropain) 26S subunit, non-ATPase, 13 [Source:MGI Symbol;Acc:MGI:1345192]
ENSMUSG00000070394	Tmem256	0.00056599	0.00949077	1925.14	1705.29	1.12893	0.885797	1.12893		2046	2228	1822	1779	2086	1762	1753	1488	1499	1800	1252	2071	2097	1730	protein_coding	transmembrane protein 256 [Source:MGI Symbol;Acc:MGI:1916436]
ENSMUSG00000074873	AI606181	0.000571924	0.00956259	43.7143	25	1.74857	0.571895	1.74857		40	30	53	71	33	39	40	18	18	29	22	40	25	23	protein_coding	expressed sequence AI606181 [Source:MGI Symbol;Acc:MGI:2147586]
ENSMUSG00000025478	Dpysl4	0.000576946	0.00960499	36.8571	21.4286	1.72	0.581395	1.72		34	39	39	52	35	29	30	11	14	18	27	28	32	20	protein_coding	dihydropyrimidinase-like 4 [Source:MGI Symbol;Acc:MGI:1349764]
ENSMUSG00000018893	Mb	0.000576371	0.00960499	142368	90640.9	1.57069	0.636665	1.57069		163155	161883	138581	203725	157734	94459	77041	74928	59303	75588	67721	105819	174339	76788	protein_coding	myoglobin [Source:MGI Symbol;Acc:MGI:96922]
ENSMUSG00000020876	Snx11	0.000579617	0.0096218	208.286	138	1.50932	0.662551	1.50932		222	229	181	272	244	162	148	180	86	87	116	147	186	164	protein_coding	sorting nexin 11 [Source:MGI Symbol;Acc:MGI:1921729]
ENSMUSG00000028743	Akr7a5	0.000603721	0.00996484	562.571	339.571	1.65671	0.603606	1.65671		516	613	620	866	692	377	254	304	261	298	232	387	651	244	protein_coding	aldo-keto reductase family 7, member A5 (aflatoxin aldehyde reductase) [Source:MGI Symbol;Acc:MGI:107796]
ENSMUSG00000079477	Rab7	0.000606608	0.00996988	825	620	1.33065	0.751515	1.33065		576	768	859	929	1162	841	640	516	599	627	422	729	829	618	protein_coding	RAB7, member RAS oncogene family [Source:MGI Symbol;Acc:MGI:105068]
ENSMUSG00000020439	Smtn	0.000617823	0.0101255	438	315.286	1.38922	0.71983	1.38922		372	506	498	497	540	347	306	332	277	327	218	258	523	272	protein_coding	smoothelin [Source:MGI Symbol;Acc:MGI:1354727]
ENSMUSG00000021044	Adck1	0.00062232	0.0101566	222.571	179.857	1.23749	0.808087	1.23749		198	304	176	204	223	247	206	168	161	200	148	186	209	187	protein_coding	aarF domain containing kinase 1 [Source:MGI Symbol;Acc:MGI:1919363]
ENSMUSG00000018761	Mpdu1	0.000624969	0.010185	147.571	86.5714	1.70462	0.586641	1.70462		187	162	161	177	140	114	92	49	44	71	60	85	209	88	protein_coding	mannose-P-dolichol utilization defect 1 [Source:MGI Symbol;Acc:MGI:1346040]
ENSMUSG00000054612	Mgmt	0.000631467	0.0102764	129.857	84.4286	1.53807	0.650165	1.53807		132	155	137	143	177	90	75	87	63	79	63	112	133	54	protein_coding	O-6-methylguanine-DNA methyltransferase [Source:MGI Symbol;Acc:MGI:96977]
ENSMUSG00000010376	Nedd8	0.000643527	0.0104142	2793.14	2041.43	1.36823	0.730872	1.36823		3150	3180	2463	3703	2709	2335	2012	1773	1293	1862	1646	2659	3006	2051	protein_coding	neural precursor cell expressed, developmentally down-regulated gene 8 [Source:MGI Symbol;Acc:MGI:97301]
ENSMUSG00000021242	Npc2	0.000643504	0.0104142	886	691.857	1.28061	0.780877	1.28061		784	955	860	1130	897	791	785	706	633	560	582	769	947	646	protein_coding	Niemann-Pick type C2 [Source:MGI Symbol;Acc:MGI:1915213]
ENSMUSG00000020877	Scrn2	0.000652495	0.0105446	136.857	86.2857	1.58609	0.63048	1.58609		131	150	144	220	109	121	83	66	66	72	60	88	167	85	protein_coding	secernin 2 [Source:MGI Symbol;Acc:MGI:1343092]
ENSMUSG00000020263	Appl2	0.000661218	0.0106558	437.857	351.143	1.24695	0.801958	1.24695		434	588	384	400	503	412	344	330	303	323	348	424	385	345	protein_coding	adaptor protein, phosphotyrosine interaction, PH domain and leucine zipper containing 2 [Source:MGI Symbol;Acc:MGI:2384914]
ENSMUSG00000011096	Akt1s1	0.000667051	0.0107241	45.7143	28.1429	1.62437	0.615625	1.62437		30	28	51	53	51	56	51	23	32	26	23	25	36	32	protein_coding	AKT1 substrate 1 (proline-rich) [Source:MGI Symbol;Acc:MGI:1914855]
ENSMUSG00000024395	Lims2	0.000673014	0.0107704	351.143	237.714	1.47716	0.676973	1.47716		256	387	379	512	402	298	224	223	213	225	207	251	375	170	protein_coding	LIM and senescent cell antigen like domains 2 [Source:MGI Symbol;Acc:MGI:2385067]
ENSMUSG00000034595	Ppp1r18	0.000674832	0.0107704	200.286	136	1.47269	0.67903	1.47269		170	203	190	258	273	156	152	114	135	100	148	173	171	111	protein_coding	protein phosphatase 1, regulatory subunit 18 [Source:MGI Symbol;Acc:MGI:1923698]
ENSMUSG00000067787	Blcap	0.000674705	0.0107704	633	451.143	1.4031	0.712706	1.4031		417	582	631	736	729	851	485	375	408	373	379	614	504	505	protein_coding	bladder cancer associated protein [Source:MGI Symbol;Acc:MGI:1858907]
ENSMUSG00000023967	Mrps18a	0.000683913	0.0109003	427.714	314.714	1.35906	0.735805	1.35906		389	538	478	471	510	327	281	310	255	291	222	318	515	292	protein_coding	mitochondrial ribosomal protein S18A [Source:MGI Symbol;Acc:MGI:1915815]
ENSMUSG00000062300	Nectin2	0.000701093	0.0111282	199.429	137.286	1.45265	0.688395	1.45265		181	241	247	253	192	155	127	115	109	129	132	154	215	107	protein_coding	nectin cell adhesion molecule 2 [Source:MGI Symbol;Acc:MGI:97822]
ENSMUSG00000044991	1110034G24Rik	0.000702955	0.0111425	232.429	171.714	1.35358	0.738783	1.35358		167	248	294	241	275	223	179	195	115	201	126	197	181	187	protein_coding	RIKEN cDNA 1110034G24 gene [Source:MGI Symbol;Acc:MGI:1920997]
ENSMUSG00000026426	Arl8a	0.000706835	0.0111734	352.429	203	1.7361	0.576003	1.7361		259	382	330	167	450	412	467	209	204	208	224	236	97	243	protein_coding	ADP-ribosylation factor-like 8A [Source:MGI Symbol;Acc:MGI:1915974]
ENSMUSG00000021819	Zswim8	0.00071993	0.0112392	117.714	85.1429	1.38255	0.723301	1.38255		110	106	99	147	102	141	119	68	88	106	66	95	100	73	protein_coding	zinc finger SWIM-type containing 8 [Source:MGI Symbol;Acc:MGI:1919156]
ENSMUSG00000018042	Cyb5r3	0.000720687	0.0112392	695.286	514.429	1.35157	0.739881	1.35157		652	668	719	862	757	686	523	442	383	437	533	676	683	447	protein_coding	cytochrome b5 reductase 3 [Source:MGI Symbol;Acc:MGI:94893]
ENSMUSG00000018411	Mapt	0.000720695	0.0112392	1398.86	1053.43	1.32791	0.753064	1.32791		1534	1695	1313	1685	1558	1029	978	949	872	1043	872	1236	1547	855	protein_coding	microtubule-associated protein tau [Source:MGI Symbol;Acc:MGI:97180]
ENSMUSG00000013593	Ndufs2	0.000717438	0.0112392	11297.9	8746.43	1.29171	0.774167	1.29171		10506	13338	11532	13648	12955	9672	7434	8215	7077	8330	7195	11104	11529	7775	protein_coding	NADH dehydrogenase (ubiquinone) Fe-S protein 2 [Source:MGI Symbol;Acc:MGI:2385112]
ENSMUSG00000042570	Mier2	0.000725855	0.011259	354.143	216	1.63955	0.609923	1.63955		371	467	350	487	413	195	196	182	124	192	187	227	428	172	protein_coding	MIER family member 2 [Source:MGI Symbol;Acc:MGI:1917677]
ENSMUSG00000061950	Ppp4r1	0.000725595	0.011259	145.143	116.714	1.24357	0.804134	1.24357		132	181	135	143	164	128	133	107	104	118	87	150	132	119	protein_coding	protein phosphatase 4, regulatory subunit 1 [Source:MGI Symbol;Acc:MGI:1917601]
ENSMUSG00000032330	Cox7a2	0.000731189	0.0112844	10067.3	8639.71	1.16523	0.858197	1.16523		8404	11354	9892	11084	11074	9279	9384	8021	7610	10026	6290	9043	11290	8198	protein_coding	cytochrome c oxidase subunit VIIa 2 [Source:MGI Symbol;Acc:MGI:1316715]
ENSMUSG00000023262	Acy1	0.000738992	0.0113715	69.5714	45.7143	1.52187	0.657084	1.52187		69	64	97	85	67	62	43	33	37	40	41	59	67	43	protein_coding	aminoacylase 1 [Source:MGI Symbol;Acc:MGI:87913]
ENSMUSG00000068264	Ap5s1	0.000746581	0.011473	210.857	166.429	1.26695	0.789295	1.26695		189	233	231	219	261	189	154	165	122	172	130	188	229	159	protein_coding	adaptor-related protein 5 complex, sigma 1 subunit [Source:MGI Symbol;Acc:MGI:1916846]
ENSMUSG00000039000	Ube3c	0.00075872	0.0116133	686.143	489.571	1.40152	0.713512	1.40152		615	903	676	859	667	610	473	367	356	377	394	546	851	536	protein_coding	ubiquitin protein ligase E3C [Source:MGI Symbol;Acc:MGI:2140998]
ENSMUSG00000039648	Kyat1	0.000758558	0.0116133	627.857	489.571	1.28246	0.77975	1.28246		606	779	611	576	655	569	599	515	421	389	542	500	533	527	protein_coding	kynurenine aminotransferase 1 [Source:MGI Symbol;Acc:MGI:1917516]
ENSMUSG00000038268	Ovca2	0.000767421	0.0117289	102.714	65.1429	1.57675	0.634214	1.57675		129	104	107	138	90	80	71	41	41	48	49	81	121	75	protein_coding	candidate tumor suppressor in ovarian cancer 2 [Source:MGI Symbol;Acc:MGI:2179725]
ENSMUSG00000027423	Snx5	0.000775565	0.0117856	1203.71	966	1.24608	0.802516	1.24608		1446	1361	1038	1309	1131	1124	1017	783	803	956	864	1240	1219	897	protein_coding	sorting nexin 5 [Source:MGI Symbol;Acc:MGI:1916428]
ENSMUSG00000018677	Slc25a39	0.000780473	0.0118368	1245.86	810.714	1.53674	0.650728	1.53674		1080	1500	1307	1803	1293	977	761	723	568	590	563	811	1672	748	protein_coding	solute carrier family 25, member 39 [Source:MGI Symbol;Acc:MGI:1196386]
ENSMUSG00000007564	Ppp2r1a	0.000792292	0.011938	753.429	605.857	1.24357	0.804133	1.24357		784	904	765	837	760	638	586	539	464	521	499	675	867	676	protein_coding	protein phosphatase 2, regulatory subunit A, alpha [Source:MGI Symbol;Acc:MGI:1926334]
ENSMUSG00000004565	Pnpla6	0.000795821	0.0119756	34.8571	19.4286	1.79412	0.557377	1.79412		41	32	31	37	58	15	30	12	20	21	21	17	28	17	protein_coding	patatin-like phospholipase domain containing 6 [Source:MGI Symbol;Acc:MGI:1354723]
ENSMUSG00000045039	Megf8	0.000799287	0.0119966	185.571	123.429	1.50347	0.665127	1.50347		131	202	195	226	259	167	119	98	104	101	112	139	218	92	protein_coding	multiple EGF-like-domains 8 [Source:MGI Symbol;Acc:MGI:2446294]
ENSMUSG00000013787	Ehmt2	0.000805743	0.0120466	160	100.286	1.59544	0.626786	1.59544		155	143	187	244	182	110	99	77	89	79	58	106	198	95	protein_coding	euchromatic histone lysine N-methyltransferase 2 [Source:MGI Symbol;Acc:MGI:2148922]
ENSMUSG00000089715	Cbx6	0.000816728	0.0121951	630.857	425.571	1.48238	0.674592	1.48238		720	641	620	896	638	507	394	273	349	357	334	535	757	374	protein_coding	chromobox 6 [Source:MGI Symbol;Acc:MGI:3512628]
ENSMUSG00000025147	Mob2	0.000835545	0.0124121	343.571	247.429	1.38857	0.720166	1.38857		295	338	367	491	394	272	248	231	223	256	174	293	362	193	protein_coding	MOB kinase activator 2 [Source:MGI Symbol;Acc:MGI:1919891]
ENSMUSG00000004044	Ptrf	0.000839353	0.0124527	6984	4571.29	1.5278	0.654537	1.5278		8250	7673	6282	10369	6148	5503	4663	3127	3320	3623	3652	6260	8379	3638	protein_coding	polymerase I and transcript release factor [Source:MGI Symbol;Acc:MGI:1277968]
ENSMUSG00000058756	Thra	0.000844595	0.0125145	2028.14	1366.71	1.48396	0.673875	1.48396		2178	2443	1944	2736	2256	1559	1081	1185	878	1219	1204	1611	2345	1125	protein_coding	thyroid hormone receptor alpha [Source:MGI Symbol;Acc:MGI:98742]
ENSMUSG00000020133	2310011J03Rik	0.000848989	0.0125635	240.714	150.714	1.59716	0.626113	1.59716		224	267	261	357	288	169	119	132	98	118	113	174	288	132	protein_coding	RIKEN cDNA 2310011J03 gene [Source:MGI Symbol;Acc:MGI:1913624]
ENSMUSG00000033335	Dnm2	0.00088491	0.0129955	253.143	194.286	1.30294	0.767494	1.30294		238	281	261	245	313	225	209	214	159	142	184	214	266	181	protein_coding	dynamin 2 [Source:MGI Symbol;Acc:MGI:109547]
ENSMUSG00000006920	Ezh1	0.0008927	0.0130933	330.286	245.571	1.34497	0.743512	1.34497		306	420	336	412	365	250	223	225	183	210	212	258	364	267	protein_coding	enhancer of zeste 1 polycomb repressive complex 2 subunit [Source:MGI Symbol;Acc:MGI:1097695]
ENSMUSG00000013539	Tango2	0.000901938	0.0131788	2651.57	1906.29	1.39096	0.718927	1.39096		2701	3390	2639	3178	2861	2001	1791	1792	1301	1538	1650	2176	3223	1664	protein_coding	transport and golgi organization 2 [Source:MGI Symbol;Acc:MGI:101825]
ENSMUSG00000022415	Syngr1	0.000912178	0.0132781	2016.57	1180.43	1.70834	0.585364	1.70834		2439	2367	1999	3046	2101	1172	992	802	712	853	878	1425	2615	978	protein_coding	synaptogyrin 1 [Source:MGI Symbol;Acc:MGI:1328323]
ENSMUSG00000039069	Mtg2	0.000929201	0.0134415	306.571	215.714	1.42119	0.703635	1.42119		300	372	294	414	292	261	213	163	181	157	143	268	365	233	protein_coding	mitochondrial ribosome associated GTPase 2 [Source:MGI Symbol;Acc:MGI:106565]
ENSMUSG00000042675	Ypel3	0.000939584	0.013541	546.429	371	1.47285	0.678954	1.47285		424	733	600	707	628	429	304	294	277	373	337	439	595	282	protein_coding	yippee-like 3 (Drosophila) [Source:MGI Symbol;Acc:MGI:1913340]
ENSMUSG00000022817	Itgb5	0.000939142	0.013541	318.143	251	1.2675	0.788954	1.2675		259	306	340	387	325	289	321	228	242	271	219	296	272	229	protein_coding	integrin beta 5 [Source:MGI Symbol;Acc:MGI:96614]
ENSMUSG00000036504	Phpt1	0.000951192	0.0135689	2303.71	1337.57	1.72231	0.580615	1.72231		2330	2386	2011	3678	3047	1665	1009	881	706	1012	951	1831	2807	1175	protein_coding	phosphohistidine phosphatase 1 [Source:MGI Symbol;Acc:MGI:1922704]
ENSMUSG00000093677	Gm20712	0.000947542	0.0135689	163.714	121.286	1.34982	0.740838	1.34982		178	211	120	167	205	140	125	96	79	125	101	142	186	120	sense_overlapping	predicted gene 20712 [Source:MGI Symbol;Acc:MGI:5313159]
ENSMUSG00000047875	Gpr157	0.000944919	0.0135689	622.143	481	1.29344	0.773134	1.29344		691	665	476	776	730	561	456	427	399	448	318	537	638	600	protein_coding	G protein-coupled receptor 157 [Source:MGI Symbol;Acc:MGI:2442046]
ENSMUSG00000046032	Snx12	0.00095206	0.0135689	226.714	183.857	1.2331	0.810964	1.2331		197	238	191	262	241	229	229	148	181	209	143	207	221	178	protein_coding	sorting nexin 12 [Source:MGI Symbol;Acc:MGI:1919331]
ENSMUSG00000044147	Arf6	0.000950545	0.0135689	407.571	337.429	1.20787	0.8279	1.20787		331	448	347	399	541	414	373	290	319	364	264	389	362	374	protein_coding	ADP-ribosylation factor 6 [Source:MGI Symbol;Acc:MGI:99435]
ENSMUSG00000032601	Prkar2a	0.000949522	0.0135689	1173.86	1016.57	1.15472	0.866009	1.15472		1118	1222	1178	1274	1152	1153	1120	929	983	1017	745	1014	1233	1195	protein_coding	protein kinase, cAMP dependent regulatory, type II alpha [Source:MGI Symbol;Acc:MGI:108025]
ENSMUSG00000004698	Hdac9	0.000955661	0.0135852	148.714	110.714	1.34323	0.744476	1.34323		134	135	111	162	223	147	129	110	91	130	73	129	119	123	protein_coding	histone deacetylase 9 [Source:MGI Symbol;Acc:MGI:1931221]
ENSMUSG00000003573	Homer3	0.000962466	0.01365	88.4286	56.8571	1.55528	0.642973	1.55528		113	88	82	100	122	57	57	34	48	56	67	69	74	50	protein_coding	homer scaffolding protein 3 [Source:MGI Symbol;Acc:MGI:1347359]
ENSMUSG00000025173	Wdr45b	0.000967098	0.013699	501	402.286	1.24538	0.802965	1.24538		533	538	516	606	536	392	386	354	367	392	285	474	526	418	protein_coding	WD repeat domain 45B [Source:MGI Symbol;Acc:MGI:1914090]
ENSMUSG00000047514	Tspyl1	0.00100198	0.0141584	671.286	557.429	1.20425	0.830389	1.20425		680	794	637	688	790	632	478	528	451	631	458	688	639	507	protein_coding	testis-specific protein, Y-encoded-like 1 [Source:MGI Symbol;Acc:MGI:1298395]
ENSMUSG00000035828	Pim3	0.00100946	0.0142296	1796.86	1242.57	1.44608	0.691525	1.44608		1548	2025	1337	1955	1629	2240	1844	929	844	1676	1058	1916	930	1345	protein_coding	proviral integration site 3 [Source:MGI Symbol;Acc:MGI:1355297]
ENSMUSG00000031967	Afg3l1	0.00100947	0.0142296	1048.43	827.857	1.26644	0.789617	1.26644		1135	1305	1009	1208	1079	887	716	813	613	777	707	943	1138	804	protein_coding	AFG3-like AAA ATPase 1 [Source:MGI Symbol;Acc:MGI:1928277]
ENSMUSG00000029096	Htra3	0.00102455	0.0143722	710.429	509.714	1.39378	0.717474	1.39378		634	766	747	912	918	535	461	450	363	469	432	547	857	450	protein_coding	HtrA serine peptidase 3 [Source:MGI Symbol;Acc:MGI:1925808]
ENSMUSG00000033707	Lrrc24	0.00102374	0.0143722	266.143	196.143	1.35688	0.736983	1.35688		223	260	300	354	333	207	186	181	198	198	139	214	266	177	protein_coding	leucine rich repeat containing 24 [Source:MGI Symbol;Acc:MGI:3605040]
ENSMUSG00000002274	Metrn	0.00105059	0.0147019	132.286	79.4286	1.66547	0.600432	1.66547		188	123	150	179	84	93	109	86	70	57	69	90	140	44	protein_coding	meteorin, glial cell differentiation regulator [Source:MGI Symbol;Acc:MGI:1917333]
ENSMUSG00000042010	Acacb	0.00105631	0.014753	821.143	610.143	1.34582	0.743041	1.34582		687	948	900	1144	835	648	586	557	497	537	507	808	770	595	protein_coding	acetyl-Coenzyme A carboxylase beta [Source:MGI Symbol;Acc:MGI:2140940]
ENSMUSG00000042308	Setd1a	0.00105806	0.014753	88.8571	67	1.32623	0.754019	1.32623		72	94	74	100	111	81	90	58	55	70	45	86	80	75	protein_coding	SET domain containing 1A [Source:MGI Symbol;Acc:MGI:2446244]
ENSMUSG00000030374	Strn4	0.00106057	0.0147702	217.429	165.286	1.31547	0.760184	1.31547		173	213	255	206	247	243	185	187	117	189	161	177	160	166	protein_coding	striatin, calmodulin binding protein 4 [Source:MGI Symbol;Acc:MGI:2142346]
ENSMUSG00000079442	St6galnac4	0.0010625	0.0147794	139.286	96.5714	1.44231	0.693333	1.44231		142	150	145	183	156	82	117	100	77	78	87	119	138	77	protein_coding	ST6 (alpha-N-acetyl-neuraminyl-2,3-beta-galactosyl-1,3)-N-acetylgalactosaminide alpha-2,6-sialyltransferase 4 [Source:MGI Symbol;Acc:MGI:1341894]
ENSMUSG00000026956	Uap1l1	0.00108374	0.0150252	38.7143	23.2857	1.66258	0.601476	1.66258		38	42	40	60	42	29	20	26	12	24	22	27	28	24	protein_coding	UDP-N-acteylglucosamine pyrophosphorylase 1-like 1 [Source:MGI Symbol;Acc:MGI:2443318]
ENSMUSG00000029703	Lrwd1	0.00108542	0.0150259	41.1429	27.4286	1.5	0.666667	1.5		35	47	35	55	46	32	38	21	21	30	21	31	42	26	protein_coding	leucine-rich repeats and WD repeat domain containing 1 [Source:MGI Symbol;Acc:MGI:1918985]
ENSMUSG00000029364	Wsb2	0.00111631	0.0153619	324.857	243.571	1.33372	0.74978	1.33372		311	284	308	375	406	324	266	167	237	239	164	363	301	234	protein_coding	WD repeat and SOCS box-containing 2 [Source:MGI Symbol;Acc:MGI:2144041]
ENSMUSG00000033128	Gga1	0.00112032	0.0153988	166.857	135	1.23598	0.809075	1.23598		140	175	170	152	205	164	162	140	139	145	100	135	140	146	protein_coding	golgi associated, gamma adaptin ear containing, ARF binding protein 1 [Source:MGI Symbol;Acc:MGI:2146207]
ENSMUSG00000036613	Tssc1	0.00113702	0.0155729	276.857	169.143	1.63682	0.610939	1.63682		270	305	274	431	290	213	155	164	87	97	120	233	316	167	protein_coding	tumor suppressing subtransferable candidate 1 [Source:MGI Symbol;Acc:MGI:1289332]
ENSMUSG00000055407	Map6	0.00115603	0.0157773	31.4286	17.4286	1.80328	0.554545	1.80328		42	40	35	22	40	24	17	9	12	17	7	26	32	19	protein_coding	microtubule-associated protein 6 [Source:MGI Symbol;Acc:MGI:1201690]
ENSMUSG00000024985	Tcf7l2	0.001155	0.0157773	340.857	258	1.32115	0.756915	1.32115		356	471	317	358	377	298	209	223	181	268	220	314	368	232	protein_coding	transcription factor 7 like 2, T cell specific, HMG box [Source:MGI Symbol;Acc:MGI:1202879]
ENSMUSG00000027495	Fam210b	0.00115887	0.0157788	72.4286	51.7143	1.40055	0.714004	1.40055		71	74	89	82	79	56	56	41	34	58	44	62	76	47	protein_coding	family with sequence similarity 210, member B [Source:MGI Symbol;Acc:MGI:1914267]
ENSMUSG00000022568	Scrib	0.00115824	0.0157788	120.429	91.4286	1.31719	0.759193	1.31719		120	128	91	139	165	111	89	81	74	106	61	103	114	101	protein_coding	scribbled planar cell polarity [Source:MGI Symbol;Acc:MGI:2145950]
ENSMUSG00000026603	Smyd2	0.00117252	0.015946	498.857	399.857	1.24759	0.801546	1.24759		410	521	579	498	629	478	377	399	367	416	318	486	472	341	protein_coding	SET and MYND domain containing 2 [Source:MGI Symbol;Acc:MGI:1915889]
ENSMUSG00000028277	Ube2j1	0.00119437	0.0162051	299.714	217.143	1.38026	0.7245	1.38026		343	313	283	382	346	233	198	174	174	170	184	286	324	208	protein_coding	ubiquitin-conjugating enzyme E2J 1 [Source:MGI Symbol;Acc:MGI:1926245]
ENSMUSG00000024914	Drap1	0.00120631	0.0163098	1034.43	855.714	1.20885	0.827234	1.20885		959	1192	981	1237	1116	968	788	760	682	899	618	1084	1091	856	protein_coding	Dr1 associated protein 1 (negative cofactor 2 alpha) [Source:MGI Symbol;Acc:MGI:1913806]
ENSMUSG00000020898	Ctc1	0.00121548	0.0164146	58.4286	37	1.57915	0.633252	1.57915		68	47	60	79	71	39	45	30	26	40	23	31	73	36	protein_coding	CTS telomere maintenance complex component 1 [Source:MGI Symbol;Acc:MGI:1916214]
ENSMUSG00000063882	Uqcrh	0.00124231	0.0166798	20773.6	16450.9	1.26277	0.791913	1.26277		22779	25356	20369	23865	21374	17155	14517	16261	12126	15764	13029	20082	22863	15031	protein_coding	ubiquinol-cytochrome c reductase hinge protein [Source:MGI Symbol;Acc:MGI:1913826]
ENSMUSG00000029406	Pitpnm2	0.00124536	0.0166993	291.714	170	1.71597	0.582762	1.71597		302	294	289	506	324	196	131	134	98	118	133	196	366	145	protein_coding	phosphatidylinositol transfer protein, membrane-associated 2 [Source:MGI Symbol;Acc:MGI:1336192]
ENSMUSG00000035637	Grhpr	0.00124953	0.0166993	581.857	424.429	1.37092	0.729438	1.37092		527	691	671	697	630	416	441	414	382	382	377	422	684	310	protein_coding	glyoxylate reductase/hydroxypyruvate reductase [Source:MGI Symbol;Acc:MGI:1923488]
ENSMUSG00000034412	Tbc1d10a	0.00126416	0.0168559	28.2857	17	1.66387	0.60101	1.66387		32	41	29	35	23	20	18	13	12	17	12	22	25	18	protein_coding	TBC1 domain family, member 10a [Source:MGI Symbol;Acc:MGI:2144164]
ENSMUSG00000001270	Ckb	0.00126682	0.016872	256.286	197.857	1.29531	0.772018	1.29531		256	317	252	276	224	237	232	210	205	160	196	220	199	195	protein_coding	creatine kinase, brain [Source:MGI Symbol;Acc:MGI:88407]
ENSMUSG00000027404	Snrpb	0.00127721	0.0169908	692.143	590.571	1.17199	0.853251	1.17199		550	731	655	661	869	730	649	587	548	596	443	666	657	637	protein_coding	small nuclear ribonucleoprotein B [Source:MGI Symbol;Acc:MGI:98342]
ENSMUSG00000019179	Mdh2	0.00128711	0.0170638	15876.3	11081	1.43275	0.697959	1.43275		18229	17488	15212	23301	15343	12368	9193	10038	8023	9335	8350	13893	18048	9880	protein_coding	malate dehydrogenase 2, NAD (mitochondrial) [Source:MGI Symbol;Acc:MGI:97050]
ENSMUSG00000047284	Neurl4	0.00128667	0.0170638	164.286	117.429	1.39903	0.714783	1.39903		161	199	173	218	162	125	112	82	94	116	80	122	202	126	protein_coding	neuralized E3 ubiquitin protein ligase 4 [Source:MGI Symbol;Acc:MGI:1921092]
ENSMUSG00000026421	Csrp1	0.0013057	0.017251	510.143	333.857	1.52803	0.654439	1.52803		613	514	539	696	538	341	330	231	204	277	241	371	699	314	protein_coding	cysteine and glycine-rich protein 1 [Source:MGI Symbol;Acc:MGI:88549]
ENSMUSG00000061286	Exosc5	0.00130938	0.0172799	161.571	100.571	1.60653	0.622458	1.60653		213	151	133	234	176	134	90	83	55	86	53	118	208	101	protein_coding	exosome component 5 [Source:MGI Symbol;Acc:MGI:107889]
ENSMUSG00000049164	Zfp518a	0.00131103	0.017282	163	119.714	1.36158	0.734443	1.36158		178	198	113	196	155	153	148	78	104	128	108	168	123	129	protein_coding	zinc finger protein 518A [Source:MGI Symbol;Acc:MGI:1919922]
ENSMUSG00000038967	Pdk2	0.00132502	0.0174268	1325	909.857	1.45627	0.686685	1.45627		1348	1639	1409	1719	1557	936	667	768	660	882	717	1082	1529	731	protein_coding	pyruvate dehydrogenase kinase, isoenzyme 2 [Source:MGI Symbol;Acc:MGI:1343087]
ENSMUSG00000010175	Prox1	0.00136455	0.0177614	2740.71	2038.71	1.34433	0.743862	1.34433		2882	3366	2503	3306	2815	2197	2116	1675	1169	1720	1747	2404	3233	2323	protein_coding	prospero homeobox 1 [Source:MGI Symbol;Acc:MGI:97772]
ENSMUSG00000036026	Tmem63b	0.00136414	0.0177614	467.857	358.857	1.30374	0.767023	1.30374		416	445	423	404	444	689	454	334	308	389	228	383	403	467	protein_coding	transmembrane protein 63b [Source:MGI Symbol;Acc:MGI:2387609]
ENSMUSG00000074607	Tox2	0.00138314	0.0179266	128.429	69.8571	1.83845	0.543938	1.83845		207	146	117	158	132	88	51	44	36	53	84	99	128	45	protein_coding	TOX high mobility group box family member 2 [Source:MGI Symbol;Acc:MGI:3611233]
ENSMUSG00000041115	Iqsec2	0.00138648	0.0179498	449	333.714	1.34546	0.743239	1.34546		430	574	457	530	453	369	330	278	273	256	318	374	541	296	protein_coding	IQ motif and Sec7 domain 2 [Source:MGI Symbol;Acc:MGI:3528396]
ENSMUSG00000085022	Gm5860	0.00139161	0.0179761	73	42.4286	1.72054	0.581213	1.72054		68	119	72	55	87	71	39	44	26	44	48	72	42	21	lincRNA	predicted gene 5860 [Source:MGI Symbol;Acc:MGI:3646172]
ENSMUSG00000100410	2310020H05Rik	0.00140454	0.0180827	39.7143	23.7143	1.6747	0.597122	1.6747		54	43	45	50	31	33	22	28	18	36	18	29	18	19	lincRNA	RIKEN cDNA 2310020H05 gene [Source:MGI Symbol;Acc:MGI:1916853]
ENSMUSG00000063787	Chchd1	0.00140256	0.0180827	1062.86	888.714	1.19595	0.836156	1.19595		1044	1210	867	1111	1206	1081	921	696	734	975	621	1186	1032	977	protein_coding	coiled-coil-helix-coiled-coil-helix domain containing 1 [Source:MGI Symbol;Acc:MGI:1913371]
ENSMUSG00000029166	Mapre3	0.00141346	0.0181432	99.1429	73.8571	1.34236	0.744957	1.34236		76	114	104	125	117	87	71	70	74	73	58	82	94	66	protein_coding	microtubule-associated protein, RP/EB family, member 3 [Source:MGI Symbol;Acc:MGI:2140967]
ENSMUSG00000081534	Slc48a1	0.00143626	0.0183483	1775.29	1115	1.59218	0.628068	1.59218		1956	2030	1595	2806	1816	1186	1038	832	706	771	889	1451	2256	900	protein_coding	solute carrier family 48 (heme transporter), member 1 [Source:MGI Symbol;Acc:MGI:1914989]
ENSMUSG00000028538	St3gal3	0.00143948	0.0183692	224.714	167.429	1.34215	0.745073	1.34215		214	312	173	265	231	186	192	141	121	167	126	169	291	157	protein_coding	ST3 beta-galactoside alpha-2,3-sialyltransferase 3 [Source:MGI Symbol;Acc:MGI:1316659]
ENSMUSG00000026921	Egfl7	0.00145471	0.0185228	1067.57	711.429	1.5006	0.666399	1.5006		1371	1131	947	1416	1083	803	722	590	458	547	694	847	1328	516	protein_coding	EGF-like domain 7 [Source:MGI Symbol;Acc:MGI:2449923]
ENSMUSG00000028792	Ak2	0.00146041	0.0185545	935.143	629.857	1.48469	0.673541	1.48469		1139	1118	885	1170	1057	625	552	498	412	486	451	819	1175	568	protein_coding	adenylate kinase 2 [Source:MGI Symbol;Acc:MGI:87978]
ENSMUSG00000073982	Rhog	0.00146779	0.018628	62.2857	40.7143	1.52982	0.65367	1.52982		52	61	76	77	85	39	46	30	47	48	37	32	56	35	protein_coding	ras homolog family member G [Source:MGI Symbol;Acc:MGI:1928370]
ENSMUSG00000023353	Agap3	0.00148554	0.0187709	584.714	401.571	1.45607	0.686782	1.45607		666	734	581	671	671	376	394	374	278	282	345	442	745	345	protein_coding	ArfGAP with GTPase domain, ankyrin repeat and PH domain 3 [Source:MGI Symbol;Acc:MGI:2183446]
ENSMUSG00000020211	Sf3a2	0.00150599	0.018915	79.2857	46.2857	1.71296	0.583784	1.71296		82	88	70	132	97	47	39	33	33	34	32	38	91	63	protein_coding	splicing factor 3a, subunit 2 [Source:MGI Symbol;Acc:MGI:104912]
ENSMUSG00000003575	Crtc1	0.00150837	0.018915	48.5714	29.8571	1.62679	0.614706	1.62679		45	68	44	61	52	44	26	19	25	23	30	28	59	25	protein_coding	CREB regulated transcription coactivator 1 [Source:MGI Symbol;Acc:MGI:2142523]
ENSMUSG00000017754	Pltp	0.00150493	0.018915	105.714	71.2857	1.48297	0.674324	1.48297		81	128	91	98	144	120	78	56	67	101	71	96	52	56	protein_coding	phospholipid transfer protein [Source:MGI Symbol;Acc:MGI:103151]
ENSMUSG00000051169	Rpusd3	0.00150236	0.018915	51.7143	35.8571	1.44223	0.69337	1.44223		42	56	49	59	66	45	45	31	32	24	30	44	55	35	protein_coding	RNA pseudouridylate synthase domain containing 3 [Source:MGI Symbol;Acc:MGI:2141440]
ENSMUSG00000033565	Rbfox2	0.00150714	0.018915	1335.43	1072	1.24574	0.802739	1.24574		1669	1642	1065	1263	1326	1297	1086	856	756	1024	896	1237	1455	1280	protein_coding	RNA binding protein, fox-1 homolog (C. elegans) 2 [Source:MGI Symbol;Acc:MGI:1933973]
ENSMUSG00000042115	Klhdc8a	0.0015195	0.018993	279.286	192.143	1.45353	0.68798	1.45353		256	331	316	368	298	185	201	200	173	153	171	216	306	126	protein_coding	kelch domain containing 8A [Source:MGI Symbol;Acc:MGI:2442630]
ENSMUSG00000028066	Pmf1	0.00152425	0.0190274	110.571	63.8571	1.73154	0.577519	1.73154		106	118	108	175	121	87	59	27	35	52	50	86	142	55	protein_coding	polyamine-modulated factor 1 [Source:MGI Symbol;Acc:MGI:1914287]
ENSMUSG00000040488	Ltbp4	0.00152554	0.0190274	1243.29	910.571	1.36539	0.732391	1.36539		1141	1316	1375	1472	1441	979	979	957	784	903	999	1091	1033	607	protein_coding	latent transforming growth factor beta binding protein 4 [Source:MGI Symbol;Acc:MGI:1321395]
ENSMUSG00000024387	Csnk2b	0.0015287	0.0190462	377.571	298.857	1.26338	0.791525	1.26338		278	456	388	357	512	355	297	268	323	326	211	345	321	298	protein_coding	casein kinase 2, beta polypeptide [Source:MGI Symbol;Acc:MGI:88548]
ENSMUSG00000033159	Cnppd1	0.00153096	0.0190539	313	224.571	1.39377	0.717481	1.39377		250	382	337	385	348	267	222	193	169	208	186	299	363	154	protein_coding	cyclin Pas1/PHO80 domain containing 1 [Source:MGI Symbol;Acc:MGI:1916421]
ENSMUSG00000053293	Pom121	0.00154227	0.0191742	154.857	116.857	1.32518	0.754613	1.32518		187	153	162	185	140	126	131	126	82	107	99	112	169	123	protein_coding	nuclear pore membrane protein 121 [Source:MGI Symbol;Acc:MGI:2137624]
ENSMUSG00000018678	Sp2	0.00157583	0.0195076	99.5714	71.8571	1.38569	0.721664	1.38569		91	89	76	130	120	89	102	59	60	87	68	94	67	68	protein_coding	Sp2 transcription factor [Source:MGI Symbol;Acc:MGI:1926162]
ENSMUSG00000002233	Rhoc	0.00158953	0.0195935	864.143	598.286	1.44436	0.692346	1.44436		767	984	821	1206	954	636	681	487	441	401	502	781	1075	501	protein_coding	ras homolog family member C [Source:MGI Symbol;Acc:MGI:106028]
ENSMUSG00000014195	Dnajc7	0.00158749	0.0195935	245.429	186.714	1.31446	0.760768	1.31446		277	248	255	312	202	222	202	157	165	175	161	195	289	165	protein_coding	DnaJ heat shock protein family (Hsp40) member C7 [Source:MGI Symbol;Acc:MGI:1928373]
ENSMUSG00000034757	Tmub2	0.00159543	0.0196453	76.8571	55	1.3974	0.715613	1.3974		81	77	73	66	116	71	54	49	37	46	46	71	68	68	protein_coding	transmembrane and ubiquitin-like domain containing 2 [Source:MGI Symbol;Acc:MGI:1919303]
ENSMUSG00000034248	Slc25a37	0.00162531	0.0199708	308.429	219.857	1.40286	0.71283	1.40286		305	503	265	303	244	269	270	195	192	158	194	238	369	193	protein_coding	solute carrier family 25, member 37 [Source:MGI Symbol;Acc:MGI:1914962]
ENSMUSG00000055485	Soga1	0.00163027	0.0200106	133	81.8571	1.62478	0.615467	1.62478		115	126	140	204	139	101	106	63	66	45	102	115	125	57	protein_coding	suppressor of glucose, autophagy associated 1 [Source:MGI Symbol;Acc:MGI:2444575]
ENSMUSG00000031103	Elf4	0.00164146	0.0201266	93.8571	56.5714	1.65909	0.60274	1.65909		71	85	85	174	96	81	65	41	38	43	57	82	95	40	protein_coding	E74-like factor 4 (ets domain transcription factor) [Source:MGI Symbol;Acc:MGI:1928377]
ENSMUSG00000036594	H2-Aa	0.00164726	0.0201337	752.286	426.286	1.76475	0.566654	1.76475		707	703	598	709	739	643	1167	469	437	420	529	700	218	211	protein_coding	histocompatibility 2, class II antigen A, alpha [Source:MGI Symbol;Acc:MGI:95895]
ENSMUSG00000008450	Nutf2	0.00164565	0.0201337	223.143	153.571	1.45302	0.68822	1.45302		251	268	188	312	249	141	153	145	112	137	121	179	262	119	protein_coding	nuclear transport factor 2 [Source:MGI Symbol;Acc:MGI:1915301]
ENSMUSG00000030605	Mfge8	0.00167061	0.0203548	2309.14	1529.43	1.50981	0.662336	1.50981		2634	2450	2292	3629	2188	1655	1316	1235	1022	1151	1238	1976	2735	1349	protein_coding	milk fat globule-EGF factor 8 protein [Source:MGI Symbol;Acc:MGI:102768]
ENSMUSG00000030747	Dgat2	0.00166977	0.0203548	2301	1913.43	1.20255	0.831564	1.20255		1956	2628	2303	2625	2536	2172	1887	1895	1424	1721	1640	2310	2481	1923	protein_coding	diacylglycerol O-acyltransferase 2 [Source:MGI Symbol;Acc:MGI:1915050]
ENSMUSG00000032299	Commd4	0.0016841	0.0204964	108	81.7143	1.32168	0.756614	1.32168		98	112	130	131	115	92	78	66	77	95	55	96	106	77	protein_coding	COMM domain containing 4 [Source:MGI Symbol;Acc:MGI:1913449]
ENSMUSG00000052374	Actn2	0.00168578	0.0204964	4242	3431.57	1.23617	0.808951	1.23617		3398	4484	4991	4793	5239	3574	3215	3489	3235	3698	2695	3525	4212	3167	protein_coding	actinin alpha 2 [Source:MGI Symbol;Acc:MGI:109192]
ENSMUSG00000026437	Cdk18	0.00170039	0.0206313	100.143	68.7143	1.45738	0.686163	1.45738		79	116	121	116	116	98	55	65	70	70	51	59	115	51	protein_coding	cyclin-dependent kinase 18 [Source:MGI Symbol;Acc:MGI:97518]
ENSMUSG00000054304	D130007C19Rik	0.00171608	0.0207994	41.4286	26.4286	1.56757	0.637931	1.56757		32	57	26	48	42	43	42	20	16	23	24	29	49	24	pseudogene	RIKEN cDNA D130007C19 gene [Source:MGI Symbol;Acc:MGI:3045257]
ENSMUSG00000024068	Spast	0.00172303	0.02084	184.714	143.429	1.28785	0.776489	1.28785		193	181	196	224	221	149	129	147	127	172	92	152	170	144	protein_coding	spastin [Source:MGI Symbol;Acc:MGI:1858896]
ENSMUSG00000042772	Smg7	0.00173182	0.0209027	1009.14	720.429	1.40075	0.713901	1.40075		991	1169	849	1429	1138	818	670	580	483	571	570	849	1263	727	protein_coding	Smg-7 homolog, nonsense mediated mRNA decay factor (C. elegans) [Source:MGI Symbol;Acc:MGI:2682334]
ENSMUSG00000026209	Dnpep	0.00174679	0.0210614	391.857	286.286	1.36876	0.730587	1.36876		337	390	477	498	469	334	238	259	263	275	208	354	421	224	protein_coding	aspartyl aminopeptidase [Source:MGI Symbol;Acc:MGI:1278328]
ENSMUSG00000032312	Csk	0.00175814	0.0211543	137	88.7143	1.54428	0.64755	1.54428		122	144	128	190	184	116	75	70	77	63	49	117	169	76	protein_coding	c-src tyrosine kinase [Source:MGI Symbol;Acc:MGI:88537]
ENSMUSG00000034254	Agpat1	0.0017817	0.0213271	211.571	153	1.38282	0.72316	1.38282		243	211	191	304	171	199	162	137	128	119	116	193	234	144	protein_coding	1-acylglycerol-3-phosphate O-acyltransferase 1 (lysophosphatidic acid acyltransferase, alpha) [Source:MGI Symbol;Acc:MGI:1932075]
ENSMUSG00000079018	Ly6c1	0.00178021	0.0213271	1017.14	799.714	1.27188	0.786236	1.27188		647	1084	1049	981	1246	1149	964	678	843	856	647	968	853	753	protein_coding	lymphocyte antigen 6 complex, locus C1 [Source:MGI Symbol;Acc:MGI:96882]
ENSMUSG00000030805	Stx4a	0.00180325	0.0215238	341.286	276.571	1.23399	0.810381	1.23399		327	386	316	331	428	331	270	304	269	294	199	238	389	243	protein_coding	syntaxin 4A (placental) [Source:MGI Symbol;Acc:MGI:893577]
ENSMUSG00000025371	Chmp6	0.00182093	0.0216583	139.143	104	1.33791	0.747433	1.33791		134	146	162	168	157	117	90	116	85	105	72	102	154	94	protein_coding	charged multivesicular body protein 6 [Source:MGI Symbol;Acc:MGI:3583942]
ENSMUSG00000024197	Plin3	0.00183908	0.0218111	1027.43	810	1.26843	0.788376	1.26843		1056	1037	1118	1211	1147	880	743	670	737	858	648	1133	942	682	protein_coding	perilipin 3 [Source:MGI Symbol;Acc:MGI:1914155]
ENSMUSG00000074457	S100a16	0.00187336	0.0221722	448.714	362.857	1.23661	0.80866	1.23661		375	532	451	469	522	380	412	419	307	343	345	384	428	314	protein_coding	S100 calcium binding protein A16 [Source:MGI Symbol;Acc:MGI:1915110]
ENSMUSG00000073838	Tufm	0.00187878	0.022207	385.286	241.286	1.5968	0.626251	1.5968		250	378	475	619	524	220	231	183	197	214	162	288	448	197	protein_coding	Tu translation elongation factor, mitochondrial [Source:MGI Symbol;Acc:MGI:1923686]
ENSMUSG00000030410	Dmwd	0.00188447	0.0222355	272.571	215.286	1.26609	0.789832	1.26609		264	327	241	314	270	257	235	186	149	179	195	245	326	227	protein_coding	dystrophia myotonica-containing WD repeat motif [Source:MGI Symbol;Acc:MGI:94907]
ENSMUSG00000032845	Alpk2	0.00188697	0.0222425	872.286	588.143	1.48312	0.674255	1.48312		826	1005	925	1206	1000	640	504	657	373	527	480	782	920	378	protein_coding	alpha-kinase 2 [Source:MGI Symbol;Acc:MGI:2449492]
ENSMUSG00000066026	Dhrs3	0.00190376	0.0224176	517.143	397.429	1.30122	0.768508	1.30122		416	604	498	703	637	396	366	395	362	426	316	450	468	365	protein_coding	dehydrogenase/reductase (SDR family) member 3 [Source:MGI Symbol;Acc:MGI:1315215]
ENSMUSG00000020483	Dynll2	0.00192734	0.0225975	15684.3	11041	1.42055	0.703953	1.42055		16081	20294	15333	20896	16775	10455	9956	11019	7182	8666	9223	11364	19264	10569	protein_coding	dynein light chain LC8-type 2 [Source:MGI Symbol;Acc:MGI:1915347]
ENSMUSG00000034863	Ano8	0.00192879	0.0225975	157.571	111	1.41956	0.704442	1.41956		151	175	157	187	148	179	106	76	79	77	97	168	167	113	protein_coding	anoctamin 8 [Source:MGI Symbol;Acc:MGI:2687327]
ENSMUSG00000029213	Commd8	0.00193136	0.0226047	323.857	241.714	1.33983	0.746361	1.33983		322	408	298	420	357	275	187	240	184	217	178	278	361	234	protein_coding	COMM domain containing 8 [Source:MGI Symbol;Acc:MGI:1343485]
ENSMUSG00000033705	Stard9	0.00194066	0.0226678	98.2857	64	1.53571	0.651163	1.53571		95	141	55	67	135	95	100	56	80	53	69	66	77	47	protein_coding	START domain containing 9 [Source:MGI Symbol;Acc:MGI:3045258]
ENSMUSG00000030842	Lamtor1	0.00194948	0.0227478	1166.14	892.571	1.3065	0.765405	1.3065		972	1433	1170	1434	1188	1045	921	849	639	661	746	1167	1302	884	protein_coding	late endosomal/lysosomal adaptor, MAPK and MTOR activator 1 [Source:MGI Symbol;Acc:MGI:1913758]
ENSMUSG00000046985	Tapt1	0.00195299	0.0227659	192.571	147	1.31001	0.763353	1.31001		197	226	185	158	193	200	189	129	121	165	130	220	117	147	protein_coding	transmembrane anterior posterior transformation 1 [Source:MGI Symbol;Acc:MGI:2683537]
ENSMUSG00000040712	Camta2	0.00196291	0.0228585	459.429	329.714	1.39341	0.717662	1.39341		424	594	528	580	441	316	333	338	243	247	248	302	559	371	protein_coding	calmodulin binding transcription activator 2 [Source:MGI Symbol;Acc:MGI:2135957]
ENSMUSG00000028670	Lypla2	0.00197918	0.0230248	709.714	451.286	1.57265	0.63587	1.57265		704	754	667	1086	663	674	420	315	261	263	315	606	946	453	protein_coding	lysophospholipase 2 [Source:MGI Symbol;Acc:MGI:1347000]
ENSMUSG00000024590	Lmnb1	0.0020065	0.0233193	70	46.8571	1.4939	0.669388	1.4939		90	58	60	86	54	60	82	41	27	43	45	66	66	40	protein_coding	lamin B1 [Source:MGI Symbol;Acc:MGI:96795]
ENSMUSG00000079426	Arpc4	0.00201198	0.0233362	489.286	310.143	1.57761	0.633869	1.57761		565	560	447	784	465	291	313	215	187	237	228	330	669	305	protein_coding	actin related protein 2/3 complex, subunit 4 [Source:MGI Symbol;Acc:MGI:1915339]
ENSMUSG00000072941	Sod3	0.00205276	0.0237147	258.429	169.429	1.5253	0.655611	1.5253		140	216	241	333	355	314	210	134	113	116	146	249	275	153	protein_coding	superoxide dismutase 3, extracellular [Source:MGI Symbol;Acc:MGI:103181]
ENSMUSG00000001119	Col6a1	0.00207033	0.0238454	284	218.857	1.29765	0.770624	1.29765		292	271	258	225	303	301	338	205	241	252	206	204	191	233	protein_coding	collagen, type VI, alpha 1 [Source:MGI Symbol;Acc:MGI:88459]
ENSMUSG00000034659	Tmem109	0.00207235	0.0238454	1463.71	1191.71	1.22824	0.814171	1.22824		1322	1483	1495	1758	1565	1463	1160	1046	1000	1145	928	1691	1274	1258	protein_coding	transmembrane protein 109 [Source:MGI Symbol;Acc:MGI:1915789]
ENSMUSG00000020156	Mum1	0.00208249	0.0239146	175.429	133.857	1.31057	0.763029	1.31057		128	208	191	201	224	145	131	114	107	121	115	177	158	145	protein_coding	melanoma associated antigen (mutated) 1 [Source:MGI Symbol;Acc:MGI:1915364]
ENSMUSG00000001100	Poldip2	0.00208837	0.0239583	722.714	575.857	1.25502	0.796798	1.25502		569	800	798	838	872	672	510	567	590	561	422	681	690	520	protein_coding	polymerase (DNA-directed), delta interacting protein 2 [Source:MGI Symbol;Acc:MGI:1915061]
ENSMUSG00000015013	Trappc2l	0.00210045	0.0240731	454.714	335.714	1.35447	0.738297	1.35447		394	578	475	595	541	318	282	365	266	317	279	368	455	300	protein_coding	trafficking protein particle complex 2-like [Source:MGI Symbol;Acc:MGI:1916295]
ENSMUSG00000050721	Plekho2	0.0021326	0.0243213	143.143	86.7143	1.65074	0.605788	1.65074		148	123	154	211	189	88	89	85	52	47	82	106	169	66	protein_coding	pleckstrin homology domain containing, family O member 2 [Source:MGI Symbol;Acc:MGI:2143132]
ENSMUSG00000024899	Papss2	0.00213043	0.0243213	144	107.286	1.34221	0.74504	1.34221		134	148	164	163	141	122	136	74	83	99	113	147	143	92	protein_coding	3'-phosphoadenosine 5'-phosphosulfate synthase 2 [Source:MGI Symbol;Acc:MGI:1330223]
ENSMUSG00000029068	Ccnl2	0.00213242	0.0243213	368.429	307.143	1.19953	0.833656	1.19953		368	424	314	402	436	355	280	240	274	345	274	370	340	307	protein_coding	cyclin L2 [Source:MGI Symbol;Acc:MGI:1927119]
ENSMUSG00000026811	St6galnac6	0.00217318	0.0247259	241.143	161.571	1.49248	0.670024	1.49248		309	259	244	308	213	183	172	121	137	99	113	171	337	153	protein_coding	ST6 (alpha-N-acetyl-neuraminyl-2,3-beta-galactosyl-1,3)-N-acetylgalactosaminide alpha-2,6-sialyltransferase 6 [Source:MGI Symbol;Acc:MGI:1355316]
ENSMUSG00000027078	Ube2l6	0.0022222	0.0251451	25.4286	14.8571	1.71154	0.58427	1.71154		21	28	24	22	33	26	24	12	25	11	16	9	15	16	protein_coding	ubiquitin-conjugating enzyme E2L 6 [Source:MGI Symbol;Acc:MGI:1914500]
ENSMUSG00000015852	Fcrls	0.0022219	0.0251451	57	39.1429	1.4562	0.686717	1.4562		56	66	67	63	54	52	41	27	36	39	35	50	63	24	protein_coding	Fc receptor-like S, scavenger receptor [Source:MGI Symbol;Acc:MGI:1933397]
ENSMUSG00000087331	1810021B22Rik	0.00222904	0.0251496	39.8571	22.8571	1.74375	0.573477	1.74375		50	50	35	66	35	17	26	31	24	20	16	26	24	19	processed_transcript	RIKEN cDNA 1810021B22 gene [Source:MGI Symbol;Acc:MGI:1916370]
ENSMUSG00000039450	Dcxr	0.00222652	0.0251496	84	49.8571	1.68481	0.593537	1.68481		75	103	117	104	108	45	36	52	27	48	50	53	84	35	protein_coding	dicarbonyl L-xylulose reductase [Source:MGI Symbol;Acc:MGI:1915130]
ENSMUSG00000017485	Top2b	0.00223019	0.0251496	1297	1066.14	1.21653	0.822007	1.21653		1350	1459	1125	1237	1215	1424	1269	883	969	1163	930	1423	965	1130	protein_coding	topoisomerase (DNA) II beta [Source:MGI Symbol;Acc:MGI:98791]
ENSMUSG00000004771	Rab11a	0.00223526	0.02517	1127.43	892.143	1.26373	0.791308	1.26373		910	1213	977	1033	1262	1336	1161	854	821	998	837	1106	732	897	protein_coding	RAB11A, member RAS oncogene family [Source:MGI Symbol;Acc:MGI:1858202]
ENSMUSG00000025651	Uqcrc1	0.00224003	0.0251992	7477.29	6219.71	1.20219	0.831814	1.20219		6512	8935	8017	8003	8904	6107	5863	7027	5544	6589	5305	6158	6948	5967	protein_coding	ubiquinol-cytochrome c reductase core protein 1 [Source:MGI Symbol;Acc:MGI:107876]
ENSMUSG00000031295	Phka2	0.0022531	0.0253217	75	50.1429	1.49573	0.668571	1.49573		82	101	72	82	92	44	52	52	45	47	54	56	67	30	protein_coding	phosphorylase kinase alpha 2 [Source:MGI Symbol;Acc:MGI:97577]
ENSMUSG00000038387	Rras	0.00228952	0.0256564	323.857	267.286	1.21165	0.82532	1.21165		302	304	373	331	398	295	264	247	220	248	240	319	312	285	protein_coding	related RAS viral (r-ras) oncogene [Source:MGI Symbol;Acc:MGI:98179]
ENSMUSG00000043587	Pxylp1	0.00230767	0.0258098	134.571	90.1429	1.49287	0.669851	1.49287		135	142	127	183	137	116	102	65	53	83	93	160	112	65	protein_coding	2-phosphoxylose phosphatase 1 [Source:MGI Symbol;Acc:MGI:2442444]
ENSMUSG00000050627	Gpd1l	0.00234575	0.0261599	628.571	470.429	1.33617	0.748409	1.33617		673	751	661	771	634	473	437	348	340	426	419	536	789	435	protein_coding	glycerol-3-phosphate dehydrogenase 1-like [Source:MGI Symbol;Acc:MGI:1289257]
ENSMUSG00000008855	Hdac5	0.00236491	0.0263482	473.571	340.571	1.39052	0.719155	1.39052		392	571	467	324	626	497	438	411	332	293	247	459	244	398	protein_coding	histone deacetylase 5 [Source:MGI Symbol;Acc:MGI:1333784]
ENSMUSG00000027671	Actl6a	0.00237378	0.0264182	344.571	262.857	1.31087	0.762852	1.31087		366	361	287	419	367	339	273	192	207	226	161	325	443	286	protein_coding	actin-like 6A [Source:MGI Symbol;Acc:MGI:1861453]
ENSMUSG00000027222	Pex16	0.00243551	0.026902	143.429	102.143	1.4042	0.712151	1.4042		147	191	146	162	163	84	111	89	73	77	95	105	170	106	protein_coding	peroxisomal biogenesis factor 16 [Source:MGI Symbol;Acc:MGI:1338829]
ENSMUSG00000073155	1810058I24Rik	0.00243375	0.026902	1690.29	1218.57	1.3871	0.720926	1.3871		1582	1903	1814	2106	2207	1205	1015	1185	880	1105	1062	1529	1859	910	lincRNA	RIKEN cDNA 1810058I24 gene [Source:MGI Symbol;Acc:MGI:1914955]
ENSMUSG00000054027	Nt5dc3	0.00243506	0.026902	653.571	532.143	1.22819	0.814208	1.22819		700	736	575	729	725	623	487	470	386	453	431	628	785	572	protein_coding	5'-nucleotidase domain containing 3 [Source:MGI Symbol;Acc:MGI:3513266]
ENSMUSG00000032855	Pkd1	0.0024442	0.0269466	359.857	279.429	1.28783	0.776499	1.28783		336	513	320	350	426	284	290	292	184	262	239	327	407	245	protein_coding	polycystic kidney disease 1 homolog [Source:MGI Symbol;Acc:MGI:97603]
ENSMUSG00000040415	Dtx3	0.0024501	0.0269861	51.2857	30.5714	1.67757	0.5961	1.67757		41	38	43	37	71	79	50	28	36	47	28	26	16	33	protein_coding	deltex 3, E3 ubiquitin ligase [Source:MGI Symbol;Acc:MGI:2135752]
ENSMUSG00000061330	Gm11361	0.00246726	0.0270234	23.8571	13.8571	1.72165	0.580838	1.72165		31	20	31	26	32	15	12	13	8	17	11	13	19	16	processed_pseudogene	predicted pseudogene 11361 [Source:MGI Symbol;Acc:MGI:3649931]
ENSMUSG00000086784	Isoc2a	0.00246808	0.0270234	501	332.571	1.50644	0.663815	1.50644		639	610	560	658	428	320	292	263	188	295	267	355	660	300	protein_coding	isochorismatase domain containing 2a [Source:MGI Symbol;Acc:MGI:3609243]
ENSMUSG00000020589	Fam49a	0.00246862	0.0270234	65	43.7143	1.48693	0.672527	1.48693		46	65	51	49	90	93	61	50	39	56	43	38	38	42	protein_coding	family with sequence similarity 49, member A [Source:MGI Symbol;Acc:MGI:1261783]
ENSMUSG00000071369	Map3k5	0.00245589	0.0270234	826.714	601.857	1.37361	0.728011	1.37361		1047	982	742	1053	845	596	522	498	431	559	474	705	1021	525	protein_coding	mitogen-activated protein kinase kinase kinase 5 [Source:MGI Symbol;Acc:MGI:1346876]
ENSMUSG00000046027	Stard5	0.00246464	0.0270234	67.5714	50.2857	1.34375	0.744186	1.34375		69	73	50	65	80	67	69	44	35	46	54	60	55	58	protein_coding	StAR-related lipid transfer (START) domain containing 5 [Source:MGI Symbol;Acc:MGI:2156765]
ENSMUSG00000007038	Neu1	0.00249998	0.0273018	475.286	342.429	1.38798	0.720469	1.38798		502	557	421	642	494	352	359	306	234	259	305	363	622	308	protein_coding	neuraminidase 1 [Source:MGI Symbol;Acc:MGI:97305]
ENSMUSG00000025144	Cenpx	0.00252255	0.0274942	83	53.1429	1.56183	0.640275	1.56183		52	95	80	118	124	67	45	33	36	67	32	66	86	52	protein_coding	centromere protein X [Source:MGI Symbol;Acc:MGI:894324]
ENSMUSG00000049422	Chchd10	0.00252946	0.0274942	10523.3	8175.43	1.28718	0.776889	1.28718		8257	11206	11752	11699	14691	9000	7058	7296	7141	8087	5945	10498	11127	7134	protein_coding	coiled-coil-helix-coiled-coil-helix domain containing 10 [Source:MGI Symbol;Acc:MGI:2143558]
ENSMUSG00000030213	Atf7ip	0.00252657	0.0274942	540.286	467.429	1.15587	0.865151	1.15587		588	605	531	523	565	527	443	430	381	473	381	601	570	436	protein_coding	activating transcription factor 7 interacting protein [Source:MGI Symbol;Acc:MGI:1858965]
ENSMUSG00000035585	Tsen34	0.00253244	0.0275008	836.429	575.429	1.45357	0.687959	1.45357		833	945	868	996	935	686	592	444	327	390	493	789	1122	463	protein_coding	tRNA splicing endonuclease subunit 34 [Source:MGI Symbol;Acc:MGI:1913328]
ENSMUSG00000018585	Atox1	0.0025419	0.0275519	402.857	305.429	1.31899	0.758156	1.31899		269	466	509	432	483	316	345	309	327	305	249	288	404	256	protein_coding	antioxidant 1 copper chaperone [Source:MGI Symbol;Acc:MGI:1333855]
ENSMUSG00000087679	C330006A16Rik	0.00258646	0.0280087	779.714	519	1.50234	0.665628	1.50234		834	820	751	1162	855	606	430	349	280	426	374	632	1032	540	lincRNA	RIKEN cDNA C330006A16 gene [Source:MGI Symbol;Acc:MGI:1924939]
ENSMUSG00000009073	Nf2	0.00262449	0.028394	455.571	382.714	1.19037	0.840075	1.19037		394	479	420	471	522	503	400	399	316	342	325	474	465	358	protein_coding	neurofibromin 2 [Source:MGI Symbol;Acc:MGI:97307]
ENSMUSG00000030035	Wbp1	0.00262726	0.0283974	216.143	154.429	1.39963	0.714475	1.39963		162	222	239	276	312	156	146	174	140	152	100	143	236	136	protein_coding	WW domain binding protein 1 [Source:MGI Symbol;Acc:MGI:104710]
ENSMUSG00000052369	Tmem106c	0.002642	0.0284843	28.2857	17.8571	1.584	0.631313	1.584		20	27	34	25	32	34	26	15	14	19	18	28	18	13	protein_coding	transmembrane protein 106C [Source:MGI Symbol;Acc:MGI:1196384]
ENSMUSG00000049521	Cdc42ep1	0.00264267	0.0284843	156.714	117.571	1.33293	0.750228	1.33293		130	140	134	201	186	158	148	112	140	96	97	142	127	109	protein_coding	CDC42 effector protein (Rho GTPase binding) 1 [Source:MGI Symbol;Acc:MGI:1929763]
ENSMUSG00000003363	Pld3	0.00267684	0.0286394	154.143	120.857	1.27541	0.784059	1.27541		118	143	169	157	187	158	147	120	96	140	116	144	118	112	protein_coding	phospholipase D family, member 3 [Source:MGI Symbol;Acc:MGI:1333782]
ENSMUSG00000024194	Cuta	0.00268594	0.0286839	352.286	258.571	1.36243	0.733982	1.36243		257	392	426	453	422	293	223	269	176	238	226	307	360	234	protein_coding	cutA divalent cation tolerance homolog [Source:MGI Symbol;Acc:MGI:1914925]
ENSMUSG00000015222	Map2	0.00271815	0.0290011	57.4286	41.7143	1.37671	0.726368	1.37671		73	60	61	55	55	52	46	38	31	32	32	58	52	49	protein_coding	microtubule-associated protein 2 [Source:MGI Symbol;Acc:MGI:97175]
ENSMUSG00000002007	Srpk3	0.00272787	0.0290247	286.714	197	1.4554	0.687095	1.4554		278	326	296	379	331	214	183	223	119	168	133	219	374	143	protein_coding	serine/arginine-rich protein specific kinase 3 [Source:MGI Symbol;Acc:MGI:1891338]
ENSMUSG00000044496	2510039O18Rik	0.0027591	0.0293031	292	222.143	1.31447	0.760763	1.31447		258	246	269	257	304	374	336	179	193	230	133	283	228	309	protein_coding	RIKEN cDNA 2510039O18 gene [Source:MGI Symbol;Acc:MGI:1924284]
ENSMUSG00000041354	Rgl2	0.00278418	0.0295424	195.714	149.714	1.30725	0.764964	1.30725		170	203	188	223	281	176	129	146	122	158	121	146	227	128	protein_coding	ral guanine nucleotide dissociation stimulator-like 2 [Source:MGI Symbol;Acc:MGI:107483]
ENSMUSG00000021748	Pdhb	0.00282771	0.0299495	5782.43	4983.71	1.16026	0.861872	1.16026		5426	6872	5622	5514	6876	5337	4830	5119	4759	5202	4319	5912	4743	4832	protein_coding	pyruvate dehydrogenase (lipoamide) beta [Source:MGI Symbol;Acc:MGI:1915513]
ENSMUSG00000020277	Pfkl	0.00284804	0.0301097	380.714	318.857	1.194	0.837523	1.194		361	445	366	440	377	361	315	333	303	291	287	297	399	322	protein_coding	phosphofructokinase, liver, B-type [Source:MGI Symbol;Acc:MGI:97547]
ENSMUSG00000039195	1110008P14Rik	0.00285954	0.0302038	181.429	138	1.3147	0.76063	1.3147		156	208	201	231	200	144	130	126	116	134	96	128	229	137	protein_coding	RIKEN cDNA 1110008P14 gene [Source:MGI Symbol;Acc:MGI:1920987]
ENSMUSG00000006638	Abhd1	0.00287445	0.0303335	46.2857	10.2857	4.5	0.222222	4.5		107	12	20	30	143	6	6	15	7	9	16	11	8	6	processed_transcript	abhydrolase domain containing 1 [Source:MGI Symbol;Acc:MGI:1931013]
ENSMUSG00000079110	Capn3	0.00290378	0.0305672	22	11.5714	1.90123	0.525974	1.90123		15	26	30	27	17	27	12	12	15	11	13	12	4	14	protein_coding	calpain 3 [Source:MGI Symbol;Acc:MGI:107437]
ENSMUSG00000021171	Esyt2	0.00290451	0.0305672	327.857	265	1.2372	0.808279	1.2372		263	357	361	259	353	367	335	203	256	298	231	275	262	330	protein_coding	extended synaptotagmin-like protein 2 [Source:MGI Symbol;Acc:MGI:1261845]
ENSMUSG00000020937	Plcd3	0.00290959	0.030593	38.1429	23.8571	1.5988	0.625468	1.5988		29	55	44	31	44	39	25	33	21	37	15	21	16	24	protein_coding	phospholipase C, delta 3 [Source:MGI Symbol;Acc:MGI:107451]
ENSMUSG00000022999	Lmbr1l	0.00292257	0.0307016	43.2857	25.7143	1.68333	0.594059	1.68333		37	54	61	49	49	38	15	21	18	29	23	24	49	16	protein_coding	limb region 1 like [Source:MGI Symbol;Acc:MGI:1289247]
ENSMUSG00000097415	AU020206	0.00295564	0.0309755	238.143	178	1.33788	0.747451	1.33788		303	313	247	212	241	201	150	172	106	182	164	222	241	159	lincRNA	expressed sequence AU020206 [Source:MGI Symbol;Acc:MGI:2142134]
ENSMUSG00000053559	Smagp	0.00300092	0.0313258	168.143	123.143	1.36543	0.73237	1.36543		137	151	158	248	178	156	149	104	110	111	111	169	164	93	protein_coding	small cell adhesion glycoprotein [Source:MGI Symbol;Acc:MGI:2448476]
ENSMUSG00000057604	Lmcd1	0.00302186	0.031516	352	288.571	1.2198	0.819805	1.2198		303	360	380	426	357	340	298	272	291	285	190	356	315	311	protein_coding	LIM and cysteine-rich domains 1 [Source:MGI Symbol;Acc:MGI:1353635]
ENSMUSG00000028452	Vcp	0.00307672	0.0320305	2597.86	2127.71	1.22096	0.819027	1.22096		2863	2895	2607	2998	2784	2266	1772	1903	1667	1980	1764	2612	2940	2028	protein_coding	valosin containing protein [Source:MGI Symbol;Acc:MGI:99919]
ENSMUSG00000073557	Ppp1r12b	0.00309273	0.0321395	2030.71	1746.57	1.16269	0.860077	1.16269		1841	2341	1771	1901	2186	2302	1873	1519	1487	1818	1451	2307	1760	1884	protein_coding	protein phosphatase 1, regulatory (inhibitor) subunit 12B [Source:MGI Symbol;Acc:MGI:1916417]
ENSMUSG00000030435	U2af2	0.00310939	0.0322372	486.286	305	1.59438	0.627203	1.59438		587	547	405	784	493	341	247	214	180	214	208	392	665	262	protein_coding	U2 small nuclear ribonucleoprotein auxiliary factor (U2AF) 2 [Source:MGI Symbol;Acc:MGI:98886]
ENSMUSG00000056698	Elmod3	0.00311048	0.0322372	56.1429	41.1429	1.36458	0.732824	1.36458		38	62	65	62	66	52	48	34	35	42	30	48	61	38	protein_coding	ELMO/CED-12 domain containing 3 [Source:MGI Symbol;Acc:MGI:2445168]
ENSMUSG00000025868	Higd2a	0.00310824	0.0322372	1572.29	1233.14	1.27502	0.784299	1.27502		1490	1851	1643	1933	1791	1248	1050	1243	954	1171	1123	1508	1594	1039	protein_coding	HIG1 domain family, member 2A [Source:MGI Symbol;Acc:MGI:1914294]
ENSMUSG00000020180	Snrpd3	0.00311783	0.0322557	872.429	581.429	1.50049	0.666448	1.50049		1242	918	741	1221	740	709	536	453	354	453	383	613	1261	553	protein_coding	small nuclear ribonucleoprotein D3 [Source:MGI Symbol;Acc:MGI:1914582]
ENSMUSG00000026407	Cacna1s	0.00312446	0.0322851	64.4286	37.1429	1.73462	0.576497	1.73462		58	77	64	91	96	44	21	32	25	22	21	53	71	36	protein_coding	calcium channel, voltage-dependent, L type, alpha 1S subunit [Source:MGI Symbol;Acc:MGI:88294]
ENSMUSG00000000889	Dbh	0.00312747	0.0322851	53.2857	31.4286	1.69545	0.589812	1.69545		74	46	43	66	76	27	41	33	13	36	30	47	44	17	protein_coding	dopamine beta hydroxylase [Source:MGI Symbol;Acc:MGI:94864]
ENSMUSG00000001946	Esam	0.00315896	0.0325649	1181.71	939.286	1.2581	0.79485	1.2581		1141	1263	1122	1370	1191	1088	1097	926	879	880	965	1229	826	870	protein_coding	endothelial cell-specific adhesion molecule [Source:MGI Symbol;Acc:MGI:1916774]
ENSMUSG00000034889	Cactin	0.0031732	0.0326825	140.429	108.857	1.29003	0.775178	1.29003		150	122	133	139	162	153	124	113	112	79	74	117	160	107	protein_coding	cactin, spliceosome C complex subunit [Source:MGI Symbol;Acc:MGI:1917562]
ENSMUSG00000048895	Cdk5r1	0.00320022	0.0329315	103.857	61.1429	1.6986	0.588721	1.6986		126	94	72	163	165	45	62	41	37	71	50	70	116	43	protein_coding	cyclin-dependent kinase 5, regulatory subunit 1 (p35) [Source:MGI Symbol;Acc:MGI:101764]
ENSMUSG00000002129	Sf3a1	0.00325927	0.0334205	364.429	297.714	1.22409	0.816935	1.22409		344	457	338	306	365	392	349	271	262	224	234	387	346	360	protein_coding	splicing factor 3a, subunit 1 [Source:MGI Symbol;Acc:MGI:1914715]
ENSMUSG00000048310	Pskh1	0.00326535	0.033428	302.143	212.714	1.42042	0.704019	1.42042		259	375	290	430	352	218	191	181	146	174	171	286	358	173	protein_coding	protein serine kinase H1 [Source:MGI Symbol;Acc:MGI:3528383]
ENSMUSG00000003345	Csnk1g2	0.00329013	0.0336179	757.286	565.857	1.3383	0.747218	1.3383		611	765	694	570	839	903	919	569	613	666	360	707	428	618	protein_coding	casein kinase 1, gamma 2 [Source:MGI Symbol;Acc:MGI:1920014]
ENSMUSG00000030826	Bcat2	0.00331634	0.0337666	375.143	285.143	1.31563	0.760091	1.31563		289	559	362	371	402	350	293	367	242	304	255	257	254	317	protein_coding	branched chain aminotransferase 2, mitochondrial [Source:MGI Symbol;Acc:MGI:1276534]
ENSMUSG00000017837	Nkiras2	0.00334152	0.0339633	461.429	308.286	1.49676	0.668111	1.49676		559	547	515	587	502	249	271	220	243	239	206	312	644	294	protein_coding	NFKB inhibitor interacting Ras-like protein 2 [Source:MGI Symbol;Acc:MGI:1919216]
ENSMUSG00000067242	Lgi1	0.00334706	0.0339733	46.7143	26.5714	1.75806	0.568807	1.75806		48	35	40	78	58	44	24	13	23	17	21	26	64	22	protein_coding	leucine-rich repeat LGI family, member 1 [Source:MGI Symbol;Acc:MGI:1861691]
ENSMUSG00000004099	Dnmt1	0.0033513	0.0339733	241.143	184.429	1.30751	0.76481	1.30751		203	283	194	235	226	268	279	130	147	139	167	209	284	215	protein_coding	DNA methyltransferase (cytosine-5) 1 [Source:MGI Symbol;Acc:MGI:94912]
ENSMUSG00000021417	Eci2	0.00338002	0.0342046	999.429	867.714	1.15179	0.86821	1.15179		1004	1094	1027	1023	1148	867	833	840	801	1057	597	1004	955	820	protein_coding	enoyl-Coenzyme A delta isomerase 2 [Source:MGI Symbol;Acc:MGI:1346064]
ENSMUSG00000005161	Prdx2	0.00342911	0.0346107	4592.86	3489.71	1.31611	0.759813	1.31611		5488	5703	4570	5571	4660	3169	2989	3053	2506	3288	2867	4177	5397	3140	protein_coding	peroxiredoxin 2 [Source:MGI Symbol;Acc:MGI:109486]
ENSMUSG00000021109	Hif1a	0.00342843	0.0346107	502.143	423.857	1.1847	0.844097	1.1847		528	501	462	495	595	503	431	348	397	493	341	538	394	456	protein_coding	hypoxia inducible factor 1, alpha subunit [Source:MGI Symbol;Acc:MGI:106918]
ENSMUSG00000031807	Pgls	0.00344558	0.0346561	775.714	516.571	1.50166	0.66593	1.50166		729	878	842	1143	842	504	492	528	376	331	408	558	1039	376	protein_coding	6-phosphogluconolactonase [Source:MGI Symbol;Acc:MGI:1913421]
ENSMUSG00000049760	2410015M20Rik	0.00344352	0.0346561	1700.29	1433.29	1.18629	0.842968	1.18629		1778	1962	1767	1866	1856	1303	1370	1293	1174	1391	1154	1533	2098	1390	protein_coding	RIKEN cDNA 2410015M20 gene [Source:MGI Symbol;Acc:MGI:2442174]
ENSMUSG00000017299	Dnttip1	0.00344339	0.0346561	211.571	180.714	1.17075	0.854153	1.17075		232	225	198	186	260	181	199	180	154	183	152	203	204	189	protein_coding	deoxynucleotidyltransferase, terminal, interacting protein 1 [Source:MGI Symbol;Acc:MGI:1923483]
ENSMUSG00000021248	Tmed10	0.00344947	0.0346652	556.571	476.714	1.16752	0.85652	1.16752		580	548	537	562	649	596	424	390	451	477	349	568	626	476	protein_coding	transmembrane p24 trafficking protein 10 [Source:MGI Symbol;Acc:MGI:1915831]
ENSMUSG00000099655	2310034G01Rik	0.00345498	0.0346905	25.1429	14.1429	1.77778	0.5625	1.77778		27	21	31	39	25	16	17	11	6	8	9	20	26	19	unitary_pseudogene	RIKEN cDNA 2310034G01 gene [Source:MGI Symbol;Acc:MGI:1922829]
ENSMUSG00000003423	Pih1d1	0.00348339	0.0348851	187.857	139.571	1.34596	0.742966	1.34596		168	219	234	213	223	142	116	143	135	113	107	142	213	124	protein_coding	PIH1 domain containing 1 [Source:MGI Symbol;Acc:MGI:1916095]
ENSMUSG00000036845	Lin37	0.00349928	0.0349536	39.4286	19.7143	2	0.5	2		45	60	21	51	67	7	25	13	14	20	17	18	39	17	protein_coding	lin-37 homolog (C. elegans) [Source:MGI Symbol;Acc:MGI:1922910]
ENSMUSG00000018672	Copz2	0.00349726	0.0349536	99.8571	70	1.42653	0.701001	1.42653		46	110	110	109	141	111	72	51	68	82	49	82	83	75	protein_coding	coatomer protein complex, subunit zeta 2 [Source:MGI Symbol;Acc:MGI:1929008]
ENSMUSG00000021294	Kif26a	0.00349681	0.0349536	494.714	346.857	1.42628	0.701126	1.42628		571	578	473	523	470	372	476	364	303	290	493	377	352	249	protein_coding	kinesin family member 26A [Source:MGI Symbol;Acc:MGI:2447072]
ENSMUSG00000030091	Nup210	0.00353381	0.0351169	18.1429	9.57143	1.89552	0.527559	1.89552		26	27	12	16	18	16	12	10	4	8	7	9	23	6	protein_coding	nucleoporin 210 [Source:MGI Symbol;Acc:MGI:1859555]
ENSMUSG00000028318	Polr1e	0.0035303	0.0351169	81.5714	57	1.43108	0.698774	1.43108		104	100	85	86	84	49	63	56	40	46	35	53	104	65	protein_coding	polymerase (RNA) I polypeptide E [Source:MGI Symbol;Acc:MGI:1929022]
ENSMUSG00000024525	Impa2	0.00352563	0.0351169	390.429	291.714	1.33839	0.747164	1.33839		447	507	422	449	405	243	260	205	208	288	248	334	436	323	protein_coding	inositol (myo)-1(or 4)-monophosphatase 2 [Source:MGI Symbol;Acc:MGI:2149728]
ENSMUSG00000062963	Ufc1	0.0035333	0.0351169	675.286	590.714	1.14317	0.874762	1.14317		598	753	633	781	769	626	567	550	517	600	500	677	650	641	protein_coding	ubiquitin-fold modifier conjugating enzyme 1 [Source:MGI Symbol;Acc:MGI:1913405]
ENSMUSG00000048200	Cracr2b	0.00355872	0.0352809	66.5714	46.8571	1.42073	0.703863	1.42073		72	97	73	46	73	45	60	43	38	47	51	34	65	50	protein_coding	calcium release activated channel regulator 2B [Source:MGI Symbol;Acc:MGI:2446129]
ENSMUSG00000020844	Nxn	0.00364246	0.0360113	171.143	124.143	1.3786	0.725376	1.3786		199	191	154	232	159	131	132	107	102	101	126	149	192	92	protein_coding	nucleoredoxin [Source:MGI Symbol;Acc:MGI:109331]
ENSMUSG00000027544	Nfatc2	0.00365917	0.0361149	130.286	103.286	1.26141	0.792763	1.26141		94	129	132	161	132	142	122	93	86	123	91	107	113	110	protein_coding	nuclear factor of activated T cells, cytoplasmic, calcineurin dependent 2 [Source:MGI Symbol;Acc:MGI:102463]
ENSMUSG00000058318	Phf21a	0.00371291	0.0365208	344.714	270.857	1.27268	0.785744	1.27268		443	374	302	361	323	282	328	196	224	288	282	319	354	233	protein_coding	PHD finger protein 21A [Source:MGI Symbol;Acc:MGI:2384756]
ENSMUSG00000032867	Fbxw8	0.00372986	0.0366253	187.571	134.857	1.39089	0.718964	1.39089		202	244	191	251	191	122	112	108	99	124	105	145	231	132	protein_coding	F-box and WD-40 domain protein 8 [Source:MGI Symbol;Acc:MGI:1923041]
ENSMUSG00000038437	Mllt6	0.00376381	0.0368962	386.857	311.714	1.24106	0.805761	1.24106		401	418	353	467	448	341	280	265	222	346	293	383	396	277	protein_coding	myeloid/lymphoid or mixed-lineage leukemia; translocated to, 6 [Source:MGI Symbol;Acc:MGI:1935145]
ENSMUSG00000042462	Dctpp1	0.00376997	0.0369253	255.286	206.857	1.23412	0.810297	1.23412		232	282	280	314	250	213	216	202	176	233	145	258	259	175	protein_coding	dCTP pyrophosphatase 1 [Source:MGI Symbol;Acc:MGI:1913672]
ENSMUSG00000047264	Zfp358	0.00378789	0.037007	138.714	93.2857	1.48698	0.672503	1.48698		125	155	164	211	126	113	77	77	79	73	72	114	172	66	protein_coding	zinc finger protein 358 [Source:MGI Symbol;Acc:MGI:2153740]
ENSMUSG00000015095	Fbxw5	0.00379943	0.0370572	443	324.571	1.36488	0.732667	1.36488		390	489	536	543	541	331	271	253	291	278	228	318	592	312	protein_coding	F-box and WD-40 domain protein 5 [Source:MGI Symbol;Acc:MGI:1354731]
ENSMUSG00000066278	Vps37b	0.00379726	0.0370572	120.143	94.8571	1.26657	0.789536	1.26657		148	117	116	106	137	110	107	81	94	74	79	124	111	101	protein_coding	vacuolar protein sorting 37B [Source:MGI Symbol;Acc:MGI:1916724]
ENSMUSG00000101028	Gm28723	0.00380837	0.037082	19.2857	10.4286	1.84932	0.540741	1.84932		11	31	16	28	18	18	13	8	5	18	9	11	16	6	lincRNA	predicted gene 28723 [Source:MGI Symbol;Acc:MGI:5579429]
ENSMUSG00000001794	Capns1	0.00380713	0.037082	1486.29	1067.29	1.39258	0.718089	1.39258		1367	1654	1644	2078	1802	972	887	1038	768	935	868	1181	1801	880	protein_coding	calpain, small subunit 1 [Source:MGI Symbol;Acc:MGI:88266]
ENSMUSG00000052833	Sae1	0.00382034	0.0371361	1289.14	880	1.46494	0.682624	1.46494		1718	1527	1182	1706	1096	966	829	651	492	659	686	997	1816	859	protein_coding	SUMO1 activating enzyme subunit 1 [Source:MGI Symbol;Acc:MGI:1929264]
ENSMUSG00000002844	Adprh	0.00384062	0.037302	879.143	714.571	1.23031	0.812805	1.23031		777	960	802	1035	968	802	810	662	533	540	626	930	941	770	protein_coding	ADP-ribosylarginine hydrolase [Source:MGI Symbol;Acc:MGI:1098234]
ENSMUSG00000046329	Slc25a23	0.00384719	0.0373045	225.286	174	1.29475	0.772353	1.29475		235	250	169	281	246	209	187	180	140	158	118	225	261	136	protein_coding	solute carrier family 25 (mitochondrial carrier; phosphate carrier), member 23 [Source:MGI Symbol;Acc:MGI:1914222]
ENSMUSG00000033453	Adamts15	0.00385465	0.0373443	98.5714	68.1429	1.44654	0.691304	1.44654		74	105	73	121	109	136	72	67	46	44	56	100	100	64	protein_coding	a disintegrin-like and metallopeptidase (reprolysin type) with thrombospondin type 1 motif, 15 [Source:MGI Symbol;Acc:MGI:2449569]
ENSMUSG00000007721	Ccdc124	0.00388798	0.037573	165.429	124.571	1.32798	0.753022	1.32798		176	226	176	181	155	135	109	123	101	114	118	116	197	103	protein_coding	coiled-coil domain containing 124 [Source:MGI Symbol;Acc:MGI:1916403]
ENSMUSG00000020273	Papolg	0.00391212	0.0377119	45.1429	30.5714	1.47664	0.677215	1.47664		54	40	42	38	41	63	38	19	40	36	20	39	29	31	protein_coding	poly(A) polymerase gamma [Source:MGI Symbol;Acc:MGI:2442119]
ENSMUSG00000020684	Rasl10b	0.00391164	0.0377119	210.429	165.571	1.27092	0.78683	1.27092		153	266	185	267	217	185	200	170	137	139	116	181	226	190	protein_coding	RAS-like, family 10, member B [Source:MGI Symbol;Acc:MGI:2685575]
ENSMUSG00000030811	Fbxl19	0.00392975	0.0377875	25.4286	11.8571	2.14458	0.466292	2.14458		38	31	32	43	18	11	5	12	5	10	15	14	18	9	protein_coding	F-box and leucine-rich repeat protein 19 [Source:MGI Symbol;Acc:MGI:3039600]
ENSMUSG00000026965	Anapc2	0.00400072	0.0383427	166.286	124.286	1.33793	0.747423	1.33793		171	188	191	155	238	106	115	116	102	121	86	130	201	114	protein_coding	anaphase promoting complex subunit 2 [Source:MGI Symbol;Acc:MGI:2139135]
ENSMUSG00000000253	Gmpr	0.00401446	0.0384108	1182.29	985.286	1.19994	0.833374	1.19994		1022	1275	1281	1272	1410	1096	920	1038	739	924	965	1080	1176	975	protein_coding	guanosine monophosphate reductase [Source:MGI Symbol;Acc:MGI:1913605]
ENSMUSG00000020331	Hcn2	0.00402193	0.0384505	65.1429	35.1429	1.85366	0.539474	1.85366		26	85	105	87	92	25	36	21	41	31	23	38	66	26	protein_coding	hyperpolarization-activated, cyclic nucleotide-gated K+ 2 [Source:MGI Symbol;Acc:MGI:1298210]
ENSMUSG00000025204	Ndufb8	0.00403464	0.0385086	20956.7	16769.7	1.24968	0.800207	1.24968		22629	24972	19566	25645	21031	18290	14564	15411	12015	15962	14426	22405	22271	14898	protein_coding	NADH dehydrogenase (ubiquinone) 1 beta subcomplex 8 [Source:MGI Symbol;Acc:MGI:1914514]
ENSMUSG00000041881	Ndufa7	0.00408486	0.0388599	3127.71	2805.57	1.11482	0.897004	1.11482		2856	3708	3223	2896	3516	2860	2835	2955	2643	3241	2198	2879	3012	2711	protein_coding	NADH dehydrogenase (ubiquinone) 1 alpha subcomplex, 7 (B14.5a) [Source:MGI Symbol;Acc:MGI:1913666]
ENSMUSG00000051403	Ppp1r37	0.0041028	0.0389985	28.5714	16.5714	1.72414	0.58	1.72414		34	18	35	31	24	32	26	12	13	6	9	17	32	27	protein_coding	protein phosphatase 1, regulatory subunit 37 [Source:MGI Symbol;Acc:MGI:2687042]
ENSMUSG00000020707	Rnf135	0.00410914	0.0390268	50.5714	32	1.58036	0.632768	1.58036		65	46	49	77	48	29	40	17	32	40	25	51	36	23	protein_coding	ring finger protein 135 [Source:MGI Symbol;Acc:MGI:1919206]
ENSMUSG00000025417	Pip4k2c	0.00412669	0.0391157	276.143	207	1.33402	0.749612	1.33402		252	336	328	342	293	209	173	153	179	204	178	300	253	182	protein_coding	phosphatidylinositol-5-phosphate 4-kinase, type II, gamma [Source:MGI Symbol;Acc:MGI:2152214]
ENSMUSG00000043683	Fem1a	0.00417957	0.0393729	2313.29	1758.43	1.31554	0.760143	1.31554		2242	2784	2271	2953	2585	1910	1448	1474	1234	1525	1256	2002	3110	1708	protein_coding	feminization 1 homolog a (C. elegans) [Source:MGI Symbol;Acc:MGI:1335089]
ENSMUSG00000030246	Ldhb	0.00420842	0.0395482	7981.57	6970.57	1.14504	0.873333	1.14504		7499	8921	8741	8322	9477	6758	6153	6512	6282	7969	5007	7694	8643	6687	protein_coding	lactate dehydrogenase B [Source:MGI Symbol;Acc:MGI:96763]
ENSMUSG00000040220	Gas8	0.00423967	0.0397812	20	11	1.81818	0.55	1.81818		37	16	18	18	26	11	14	9	9	9	14	10	16	10	protein_coding	growth arrest specific 8 [Source:MGI Symbol;Acc:MGI:1202386]
ENSMUSG00000015837	Sqstm1	0.00424008	0.0397812	1607	1248.86	1.28678	0.777136	1.28678		1493	1607	1721	2049	2142	1206	1031	1131	1144	1290	1019	1394	1717	1047	protein_coding	sequestosome 1 [Source:MGI Symbol;Acc:MGI:107931]
ENSMUSG00000028656	Cap1	0.00424457	0.0397911	74.2857	58.4286	1.27139	0.786538	1.27139		74	83	62	65	88	83	65	53	53	62	43	69	80	49	protein_coding	CAP, adenylate cyclase-associated protein 1 (yeast) [Source:MGI Symbol;Acc:MGI:88262]
ENSMUSG00000036833	Pnpla7	0.00425147	0.0397914	153	108.286	1.41293	0.70775	1.41293		189	156	147	209	175	108	87	92	71	122	93	113	181	86	protein_coding	patatin-like phospholipase domain containing 7 [Source:MGI Symbol;Acc:MGI:2385325]
ENSMUSG00000026643	Nmt2	0.00424928	0.0397914	118.143	91.4286	1.29219	0.773881	1.29219		145	115	120	146	119	98	84	93	76	82	82	90	124	93	protein_coding	N-myristoyltransferase 2 [Source:MGI Symbol;Acc:MGI:1202298]
ENSMUSG00000030795	Fus	0.00426768	0.0398751	7924.43	5421.29	1.46172	0.684123	1.46172		9974	8430	6924	11491	5916	7212	5524	3613	3027	3759	4337	7596	9978	5639	protein_coding	fused in sarcoma [Source:MGI Symbol;Acc:MGI:1353633]
ENSMUSG00000025171	Ubtd1	0.00428289	0.0399564	104.571	73.1429	1.42969	0.699454	1.42969		92	135	103	157	84	82	79	57	81	63	48	69	128	66	protein_coding	ubiquitin domain containing 1 [Source:MGI Symbol;Acc:MGI:2385092]
ENSMUSG00000032966	Fkbp1a	0.00431153	0.0401334	3423.14	2432	1.40754	0.710458	1.40754		3343	3964	3282	4743	3927	2532	2171	1970	1560	1901	2142	2629	4769	2053	protein_coding	FK506 binding protein 1a [Source:MGI Symbol;Acc:MGI:95541]
ENSMUSG00000047409	Ctdspl	0.00432575	0.0402267	429.286	286.286	1.4995	0.666889	1.4995		536	561	375	555	489	258	231	215	198	235	280	347	525	204	protein_coding	CTD (carboxy-terminal domain, RNA polymerase II, polypeptide A) small phosphatase-like [Source:MGI Symbol;Acc:MGI:1916524]
ENSMUSG00000061175	Fnip2	0.00433469	0.0402453	190.143	123.143	1.54408	0.647633	1.54408		279	211	171	211	278	94	87	94	83	143	113	101	197	131	protein_coding	folliculin interacting protein 2 [Source:MGI Symbol;Acc:MGI:2683054]
ENSMUSG00000027668	Mfn1	0.00438876	0.040617	2406.57	1884.86	1.27679	0.783213	1.27679		2586	2809	2273	3168	2404	2016	1590	1639	1488	1650	1327	2227	3013	1850	protein_coding	mitofusin 1 [Source:MGI Symbol;Acc:MGI:1914664]
ENSMUSG00000039686	Zer1	0.00442452	0.0407852	141.286	97.8571	1.4438	0.692619	1.4438		113	152	205	156	184	87	92	96	80	75	70	107	172	85	protein_coding	zyg-11 related, cell cycle regulator [Source:MGI Symbol;Acc:MGI:2442511]
ENSMUSG00000039678	Tbc1d13	0.00441877	0.0407852	298.286	208.286	1.4321	0.698276	1.4321		345	360	284	383	301	236	179	169	134	135	168	228	417	207	protein_coding	TBC1 domain family, member 13 [Source:MGI Symbol;Acc:MGI:2385326]
ENSMUSG00000022010	Tsc22d1	0.00442398	0.0407852	3258.71	2608.29	1.24937	0.800403	1.24937		3788	3821	2921	3872	3743	2341	2325	2340	2133	2718	1941	2815	3985	2326	protein_coding	TSC22 domain family, member 1 [Source:MGI Symbol;Acc:MGI:109127]
ENSMUSG00000021798	Ldb3	0.00441998	0.0407852	8581.71	7579.86	1.13217	0.883257	1.13217		8217	8699	7074	8175	9264	9807	8836	6621	6818	7935	5958	8651	8285	8791	protein_coding	LIM domain binding 3 [Source:MGI Symbol;Acc:MGI:1344412]
ENSMUSG00000019054	Fis1	0.00444752	0.0408997	305.429	232.143	1.31569	0.760056	1.31569		309	354	352	372	337	220	194	216	215	228	155	226	383	202	protein_coding	fission, mitochondrial 1 [Source:MGI Symbol;Acc:MGI:1913687]
ENSMUSG00000041263	Rusc1	0.00450116	0.0412292	115	73.4286	1.56615	0.638509	1.56615		111	115	88	207	110	88	86	52	56	36	60	105	131	74	protein_coding	RUN and SH3 domain containing 1 [Source:MGI Symbol;Acc:MGI:1919546]
ENSMUSG00000022587	Ly6e	0.00450021	0.0412292	594.714	474.571	1.25316	0.797982	1.25316		515	664	755	577	698	445	509	423	415	396	378	451	752	507	protein_coding	lymphocyte antigen 6 complex, locus E [Source:MGI Symbol;Acc:MGI:106651]
ENSMUSG00000032554	Trf	0.00452214	0.0413234	213	157.143	1.35545	0.73776	1.35545		185	237	259	238	223	193	156	133	155	147	168	227	162	108	protein_coding	transferrin [Source:MGI Symbol;Acc:MGI:98821]
ENSMUSG00000029528	Pxn	0.00453488	0.041382	92.4286	64.8571	1.42511	0.7017	1.42511		47	78	132	90	104	101	95	71	60	70	53	76	58	66	protein_coding	paxillin [Source:MGI Symbol;Acc:MGI:108295]
ENSMUSG00000039703	Nploc4	0.0045357	0.041382	317	251	1.26295	0.791798	1.26295		307	372	344	377	337	221	261	233	216	195	211	257	376	269	protein_coding	NPL4 homolog, ubiquitin recognition factor [Source:MGI Symbol;Acc:MGI:2679787]
ENSMUSG00000034312	Iqsec1	0.00454986	0.0414785	741.143	527.143	1.40596	0.711257	1.40596		786	900	796	914	859	523	410	437	372	404	375	588	1037	477	protein_coding	IQ motif and Sec7 domain 1 [Source:MGI Symbol;Acc:MGI:1196356]
ENSMUSG00000022312	Eif3h	0.00456394	0.0415742	1690.29	1280.71	1.3198	0.757691	1.3198		1886	1983	1642	2126	1834	1359	1002	1075	903	1225	907	1593	2153	1109	protein_coding	eukaryotic translation initiation factor 3, subunit H [Source:MGI Symbol;Acc:MGI:1915385]
ENSMUSG00000037966	Ninj1	0.0045876	0.0417569	252.429	181.714	1.38915	0.719864	1.38915		227	293	271	253	330	190	203	166	136	173	116	161	389	131	protein_coding	ninjurin 1 [Source:MGI Symbol;Acc:MGI:1196617]
ENSMUSG00000035561	Aldh1b1	0.00466536	0.042372	352.429	270.714	1.30185	0.768139	1.30185		352	483	355	360	337	240	340	201	282	213	274	330	337	258	protein_coding	aldehyde dehydrogenase 1 family, member B1 [Source:MGI Symbol;Acc:MGI:1919785]
ENSMUSG00000028737	Aldh4a1	0.00468464	0.0424734	892.571	662.286	1.34771	0.741997	1.34771		862	971	886	1192	1173	684	480	540	488	685	473	738	1105	607	protein_coding	aldehyde dehydrogenase 4 family, member A1 [Source:MGI Symbol;Acc:MGI:2443883]
ENSMUSG00000030217	Art4	0.00469231	0.0424764	128.143	97.8571	1.30949	0.763657	1.30949		99	176	125	101	153	131	112	88	69	91	101	132	94	110	protein_coding	ADP-ribosyltransferase 4 [Source:MGI Symbol;Acc:MGI:1202710]
ENSMUSG00000026027	Stradb	0.00470292	0.0425061	351.286	280	1.25459	0.797072	1.25459		315	326	327	360	397	392	342	211	315	325	196	354	241	318	protein_coding	STE20-related kinase adaptor beta [Source:MGI Symbol;Acc:MGI:2144047]
ENSMUSG00000022053	Ebf2	0.00471867	0.0426151	155.429	117.286	1.32521	0.754596	1.32521		137	202	182	162	182	110	113	107	94	107	108	110	195	100	protein_coding	early B cell factor 2 [Source:MGI Symbol;Acc:MGI:894332]
ENSMUSG00000091956	C2cd4b	0.00472972	0.0426817	13.5714	7	1.93878	0.515789	1.93878		20	14	11	10	14	16	10	7	7	3	5	4	9	14	protein_coding	C2 calcium-dependent domain containing 4B [Source:MGI Symbol;Acc:MGI:1922947]
ENSMUSG00000024011	Pi16	0.00475402	0.0427677	257.286	176.286	1.45948	0.685175	1.45948		215	287	262	414	240	175	208	131	134	138	195	228	280	128	protein_coding	peptidase inhibitor 16 [Source:MGI Symbol;Acc:MGI:1921366]
ENSMUSG00000003546	Klc4	0.00475848	0.0427746	292.714	227	1.28949	0.7755	1.28949		335	308	274	374	332	226	200	228	170	197	204	214	341	235	protein_coding	kinesin light chain 4 [Source:MGI Symbol;Acc:MGI:1922014]
ENSMUSG00000042644	Itpr3	0.00477641	0.0429025	36.5714	23.7143	1.54217	0.648438	1.54217		24	46	29	22	44	47	44	15	28	25	13	33	30	22	protein_coding	inositol 1,4,5-triphosphate receptor 3 [Source:MGI Symbol;Acc:MGI:96624]
ENSMUSG00000014837	4931428F04Rik	0.00478047	0.0429057	21.7143	10.4286	2.08219	0.480263	2.08219		23	29	24	25	37	11	3	4	7	8	10	14	15	15	protein_coding	RIKEN cDNA 4931428F04 gene [Source:MGI Symbol;Acc:MGI:1921606]
ENSMUSG00000007891	Ctsd	0.00481642	0.0430949	9440.43	6561.71	1.43871	0.695065	1.43871		10421	10518	9438	13485	10686	6169	5366	5465	4194	5105	4771	7090	13372	5935	protein_coding	cathepsin D [Source:MGI Symbol;Acc:MGI:88562]
ENSMUSG00000033767	D930015E06Rik	0.00488597	0.0435826	127.286	101.429	1.25493	0.796857	1.25493		115	132	136	113	123	157	115	90	89	130	91	121	93	96	protein_coding	RIKEN cDNA D930015E06 gene [Source:MGI Symbol;Acc:MGI:2443399]
ENSMUSG00000003549	Ercc1	0.00491827	0.0437488	117.857	89	1.32424	0.755152	1.32424		127	137	141	122	126	97	75	88	70	93	45	92	145	90	protein_coding	excision repair cross-complementing rodent repair deficiency, complementation group 1 [Source:MGI Symbol;Acc:MGI:95412]
ENSMUSG00000028430	Nol6	0.00492981	0.0437986	74	49.8571	1.48424	0.673745	1.48424		80	53	63	124	99	60	39	48	40	49	39	54	62	57	protein_coding	nucleolar protein family 6 (RNA-associated) [Source:MGI Symbol;Acc:MGI:2140151]
ENSMUSG00000005469	Prkaca	0.00493287	0.0437986	3904.29	3140.57	1.24318	0.804391	1.24318		4947	4181	3373	4653	3536	3660	2980	2814	2271	2868	2618	4249	4056	3108	protein_coding	protein kinase, cAMP dependent, catalytic, alpha [Source:MGI Symbol;Acc:MGI:97592]
ENSMUSG00000091562	Crybg3	0.0050184	0.0444557	36.5714	23	1.59006	0.628906	1.59006		49	37	35	35	32	25	43	25	21	11	18	15	44	27	processed_transcript	beta-gamma crystallin domain containing 3 [Source:MGI Symbol;Acc:MGI:2676311]
ENSMUSG00000031672	Got2	0.00502222	0.0444557	4367.14	3312.43	1.31841	0.758489	1.31841		4735	4867	4208	5801	4554	3699	2706	2532	2370	3038	2599	4790	4990	2868	protein_coding	glutamatic-oxaloacetic transaminase 2, mitochondrial [Source:MGI Symbol;Acc:MGI:95792]
ENSMUSG00000040097	Flywch1	0.0050655	0.0447704	124.571	89.7143	1.38854	0.720183	1.38854		139	109	129	146	126	84	139	98	107	91	49	60	112	111	protein_coding	FLYWCH-type zinc finger 1 [Source:MGI Symbol;Acc:MGI:2442638]
ENSMUSG00000023923	Tbc1d5	0.00507628	0.0448314	107.429	88.4286	1.21486	0.823138	1.21486		113	124	104	91	127	104	89	96	75	89	67	98	114	80	protein_coding	TBC1 domain family, member 5 [Source:MGI Symbol;Acc:MGI:1919488]
ENSMUSG00000024777	Ppp2r5b	0.00508441	0.0448691	119.429	84.1429	1.41935	0.704545	1.41935		116	125	123	173	107	100	92	56	77	54	67	111	149	75	protein_coding	protein phosphatase 2, regulatory subunit B', beta [Source:MGI Symbol;Acc:MGI:2388480]
ENSMUSG00000074364	Ehd2	0.00509019	0.0448859	219.857	179.143	1.22727	0.814815	1.22727		220	250	228	251	205	197	188	161	182	175	164	230	191	151	protein_coding	EH-domain containing 2 [Source:MGI Symbol;Acc:MGI:2154274]
ENSMUSG00000034789	Rab24	0.00512135	0.0451263	602.429	459	1.31248	0.761916	1.31248		712	772	603	694	553	486	397	415	346	379	445	563	687	378	protein_coding	RAB24, member RAS oncogene family [Source:MGI Symbol;Acc:MGI:105065]
ENSMUSG00000037235	Mxd4	0.00513185	0.0451845	1410.71	1078.29	1.30829	0.764354	1.30829		1583	1532	1389	1784	1399	1184	1004	1011	782	827	1117	1451	1410	950	protein_coding	Max dimerization protein 4 [Source:MGI Symbol;Acc:MGI:104991]
ENSMUSG00000074247	Dda1	0.00515328	0.0452699	199.857	166	1.20396	0.830593	1.20396		169	233	187	211	224	222	153	134	149	195	135	186	222	141	protein_coding	DET1 and DDB1 associated 1 [Source:MGI Symbol;Acc:MGI:1913748]
ENSMUSG00000026473	Glul	0.00515256	0.0452699	2342.29	2006.86	1.16714	0.856794	1.16714		1931	2825	2288	2686	2376	2209	2081	1748	1861	2449	1446	2324	2465	1755	protein_coding	glutamate-ammonia ligase (glutamine synthetase) [Source:MGI Symbol;Acc:MGI:95739]
ENSMUSG00000083012	Fam220a	0.00516486	0.0453373	629	524.857	1.19842	0.834431	1.19842		550	666	582	572	707	737	589	556	520	561	427	618	448	544	protein_coding	family with sequence similarity 220, member A [Source:MGI Symbol;Acc:MGI:1914488]
ENSMUSG00000055745	Ldoc1l	0.00517378	0.0453711	55	36.5714	1.50391	0.664935	1.50391		58	43	76	65	65	42	36	34	28	24	22	56	60	32	protein_coding	leucine zipper, down-regulated in cancer 1-like [Source:MGI Symbol;Acc:MGI:2675858]
ENSMUSG00000037071	Scd1	0.00519328	0.0454316	94.8571	53.4286	1.7754	0.563253	1.7754		166	171	67	105	74	38	43	50	27	52	59	61	84	41	protein_coding	stearoyl-Coenzyme A desaturase 1 [Source:MGI Symbol;Acc:MGI:98239]
ENSMUSG00000020009	Ifngr1	0.00521042	0.045496	390.429	322.286	1.21144	0.825467	1.21144		356	400	389	475	427	348	338	264	271	324	238	435	441	283	protein_coding	interferon gamma receptor 1 [Source:MGI Symbol;Acc:MGI:107655]
ENSMUSG00000052305	Hbb-bs	0.00528412	0.0459826	19109.7	11393.3	1.67728	0.596204	1.67728		9852	25661	19979	21650	22085	18822	15719	12602	19309	7747	10023	15346	10078	4648	protein_coding	hemoglobin, beta adult s chain [Source:MGI Symbol;Acc:MGI:5474852]
ENSMUSG00000032245	Cln6	0.005286	0.0459826	69.4286	42	1.65306	0.604938	1.65306		53	83	85	108	92	35	30	42	34	32	37	44	77	28	protein_coding	ceroid-lipofuscinosis, neuronal 6 [Source:MGI Symbol;Acc:MGI:2159324]
ENSMUSG00000035268	Pkig	0.00531564	0.0462058	3015.29	2568	1.17418	0.851661	1.17418		2821	4060	2885	2710	3205	2822	2604	2649	1902	2169	2251	2791	3078	3136	protein_coding	protein kinase inhibitor, gamma [Source:MGI Symbol;Acc:MGI:1343086]
ENSMUSG00000037621	Atoh8	0.00533337	0.0462905	98.7143	67.1429	1.47021	0.680174	1.47021		116	99	92	156	75	87	66	46	41	61	44	79	133	66	protein_coding	atonal bHLH transcription factor 8 [Source:MGI Symbol;Acc:MGI:1918343]
ENSMUSG00000074649	BC029722	0.00535069	0.0463713	497.429	374	1.33002	0.751867	1.33002		541	512	530	588	633	364	314	335	245	348	285	441	648	316	protein_coding	cDNA sequence BC029722 [Source:MGI Symbol;Acc:MGI:3584273]
ENSMUSG00000020926	Adam11	0.0053817	0.0466052	70.2857	44	1.5974	0.626016	1.5974		85	108	61	86	74	44	34	33	37	32	45	46	87	28	protein_coding	a disintegrin and metallopeptidase domain 11 [Source:MGI Symbol;Acc:MGI:1098667]
ENSMUSG00000057789	Bak1	0.00539744	0.0466717	74	50.7143	1.45915	0.685328	1.45915		92	72	75	97	71	56	55	32	51	29	40	57	92	54	protein_coding	BCL2-antagonist/killer 1 [Source:MGI Symbol;Acc:MGI:1097161]
ENSMUSG00000028042	Zbtb7b	0.00540412	0.0466947	76	54.1429	1.40369	0.712406	1.40369		44	88	84	57	99	80	80	45	52	52	51	70	42	67	protein_coding	zinc finger and BTB domain containing 7B [Source:MGI Symbol;Acc:MGI:102755]
ENSMUSG00000030469	Zfp719	0.00544016	0.0469711	52	35.4286	1.46774	0.681319	1.46774		51	61	53	52	68	52	27	32	20	30	47	39	39	41	protein_coding	zinc finger protein 719 [Source:MGI Symbol;Acc:MGI:2444708]
ENSMUSG00000024163	Mapk8ip3	0.00549045	0.0473347	237.857	155.429	1.53033	0.653453	1.53033		296	240	292	322	260	138	117	119	108	123	110	151	348	129	protein_coding	mitogen-activated protein kinase 8 interacting protein 3 [Source:MGI Symbol;Acc:MGI:1353598]
ENSMUSG00000044864	Ankrd50	0.0055072	0.047407	434.286	359.286	1.20875	0.827303	1.20875		481	478	436	433	417	435	360	294	276	389	339	504	391	322	protein_coding	ankyrin repeat domain 50 [Source:MGI Symbol;Acc:MGI:2139777]
ENSMUSG00000028607	Cpt2	0.00550494	0.047407	1665.14	1392.71	1.19561	0.836393	1.19561		1375	1848	1701	1952	2042	1431	1307	1361	1098	1501	1151	1778	1597	1263	protein_coding	carnitine palmitoyltransferase 2 [Source:MGI Symbol;Acc:MGI:109176]
ENSMUSG00000055334	Snupn	0.00555111	0.0477156	163.286	115.286	1.41636	0.706037	1.41636		172	193	175	240	141	126	96	98	84	78	91	144	197	115	protein_coding	snurportin 1 [Source:MGI Symbol;Acc:MGI:1913319]
ENSMUSG00000068220	Lgals1	0.00556269	0.0477443	1550.71	1198.57	1.2938	0.772916	1.2938		1313	1596	1626	2003	1916	1281	1120	1062	924	1124	920	1114	2175	1071	protein_coding	lectin, galactose binding, soluble 1 [Source:MGI Symbol;Acc:MGI:96777]
ENSMUSG00000033065	Pfkm	0.00555912	0.0477443	2437.29	2074.43	1.17492	0.851122	1.17492		2186	2755	2665	2797	2530	2177	1951	2162	1796	1943	1891	2300	2550	1879	protein_coding	phosphofructokinase, muscle [Source:MGI Symbol;Acc:MGI:97548]
ENSMUSG00000022555	Dgat1	0.00558934	0.0479376	291.143	214.429	1.35776	0.736506	1.35776		290	421	308	323	313	203	180	194	152	161	181	227	376	210	protein_coding	diacylglycerol O-acyltransferase 1 [Source:MGI Symbol;Acc:MGI:1333825]
ENSMUSG00000052296	Ppp6r1	0.00561556	0.0481268	393.429	336.714	1.16843	0.855846	1.16843		318	481	408	408	468	316	355	339	282	336	241	386	400	373	protein_coding	protein phosphatase 6, regulatory subunit 1 [Source:MGI Symbol;Acc:MGI:2442163]
ENSMUSG00000005198	Polr2a	0.00562184	0.0481451	267.857	226.714	1.18147	0.8464	1.18147		207	291	266	302	306	269	234	206	195	223	194	280	242	247	protein_coding	polymerase (RNA) II (DNA directed) polypeptide A [Source:MGI Symbol;Acc:MGI:98086]
ENSMUSG00000059741	Myl3	0.00565367	0.048377	251809	173740	1.44934	0.689968	1.44934		297246	300035	245392	370548	262736	154962	131747	171841	112803	149287	152303	201593	301306	127050	protein_coding	myosin, light polypeptide 3 [Source:MGI Symbol;Acc:MGI:97268]
ENSMUSG00000016024	Lbp	0.00567736	0.0484557	50.8571	37.2857	1.36398	0.733146	1.36398		50	54	56	58	54	55	29	30	39	37	25	49	40	41	protein_coding	lipopolysaccharide binding protein [Source:MGI Symbol;Acc:MGI:1098776]
ENSMUSG00000031153	Gripap1	0.00568648	0.0484837	224.571	149.857	1.49857	0.667303	1.49857		297	289	179	298	205	182	122	124	109	101	103	156	335	121	protein_coding	GRIP1 associated protein 1 [Source:MGI Symbol;Acc:MGI:1859616]
ENSMUSG00000030610	Det1	0.0057003	0.0485657	140.857	110.571	1.2739	0.78499	1.2739		124	169	152	145	172	119	105	128	79	113	113	119	105	117	protein_coding	de-etiolated homolog 1 (Arabidopsis) [Source:MGI Symbol;Acc:MGI:1923625]
ENSMUSG00000042404	Dennd4b	0.00571857	0.0486856	210.429	174.714	1.20442	0.830278	1.20442		246	278	161	195	187	206	200	179	162	179	141	185	187	190	protein_coding	DENN/MADD domain containing 4B [Source:MGI Symbol;Acc:MGI:2446201]
ENSMUSG00000026181	Ppm1f	0.00572787	0.048729	125.286	96.7143	1.29542	0.77195	1.29542		87	158	116	131	153	116	116	78	86	103	86	121	136	67	protein_coding	protein phosphatase 1F (PP2C domain containing) [Source:MGI Symbol;Acc:MGI:1918464]
ENSMUSG00000005354	Txn2	0.00578498	0.049129	1347.43	1086	1.24073	0.80598	1.24073		1331	1459	1392	1552	1635	1198	865	1037	760	954	825	1381	1565	1080	protein_coding	thioredoxin 2 [Source:MGI Symbol;Acc:MGI:1929468]
ENSMUSG00000026814	Eng	0.00580265	0.0492206	331.429	255.857	1.29537	0.771983	1.29537		219	321	373	443	364	326	274	201	244	214	187	291	393	261	protein_coding	endoglin [Source:MGI Symbol;Acc:MGI:95392]
ENSMUSG00000028677	Rnf220	0.00581434	0.0492836	631.857	455.571	1.38696	0.721004	1.38696		656	736	577	838	708	512	396	367	317	311	283	588	883	440	protein_coding	ring finger protein 220 [Source:MGI Symbol;Acc:MGI:1913993]
ENSMUSG00000018846	Pank3	0.00588501	0.0497371	422.429	360.143	1.17295	0.852553	1.17295		512	394	408	409	441	388	405	351	306	361	319	422	360	402	protein_coding	pantothenate kinase 3 [Source:MGI Symbol;Acc:MGI:2387464]
ENSMUSG00000043487	Acot6	0.00589131	0.0497482	47.1429	32	1.47321	0.678788	1.47321		30	53	42	52	52	52	49	14	23	34	21	48	55	29	protein_coding	acyl-CoA thioesterase 6 [Source:MGI Symbol;Acc:MGI:1921287]
ENSMUSG00000029440	Psmd9	0.00591315	0.0498659	109	80	1.3625	0.733945	1.3625		78	158	119	105	150	87	66	71	68	69	58	84	129	81	protein_coding	proteasome (prosome, macropain) 26S subunit, non-ATPase, 9 [Source:MGI Symbol;Acc:MGI:1914401]
ENSMUSG00000023118	Sympk	0.00593226	0.0499542	289.714	210.143	1.37865	0.725345	1.37865		287	329	325	378	278	240	191	182	168	157	126	211	434	193	protein_coding	symplekin [Source:MGI Symbol;Acc:MGI:1915438]
ENSMUSG00000075600	Zc3h3	0.000293487		9	2.42857	3.70588	0.269841	3.70588		9	22	7	7	7	6	5	3	3	1	0	2	6	2	protein_coding	zinc finger CCCH type containing 3 [Source:MGI Symbol;Acc:MGI:2663721]
ENSMUSG00000023267	Gabrr2	0.00300538		6.28571	1.71429	3.66667	0.272727	3.66667		3	4	9	14	4	4	6	0	1	2	1	6	1	1	protein_coding	gamma-aminobutyric acid (GABA) C receptor, subunit rho 2 [Source:MGI Symbol;Acc:MGI:95626]
ENSMUSG00000053040	Aph1c	0.000425108		8.85714	2.71429	3.26316	0.306452	3.26316		6	7	4	13	11	12	9	3	2	5	2	5	2	0	protein_coding	aph1 homolog C, gamma secretase subunit [Source:MGI Symbol;Acc:MGI:1915568]
ENSMUSG00000033152	Podxl2	0.000309292		9	3	3	0.333333	3		8	8	11	7	14	11	4	3	2	3	2	3	6	2	protein_coding	podocalyxin-like 2 [Source:MGI Symbol;Acc:MGI:2442488]
ENSMUSG00000097855	A930007I19Rik	0.00149383		11	3.85714	2.85185	0.350649	2.85185		13	15	14	21	6	3	5	4	2	5	1	7	6	2	lincRNA	RIKEN cDNA A930007I19 gene [Source:MGI Symbol;Acc:MGI:1925029]
ENSMUSG00000078607	1810010H24Rik	0.00477584		10.8571	3.85714	2.81481	0.355263	2.81481		7	11	11	25	10	4	8	7	1	2	5	6	0	6	protein_coding	RIKEN cDNA 1810010H24 gene [Source:MGI Symbol;Acc:MGI:1916316]
ENSMUSG00000017607	Tns4	0.00187718		12.8571	4.57143	2.8125	0.355556	2.8125		22	17	13	19	12	4	3	5	2	6	3	2	12	2	protein_coding	tensin 4 [Source:MGI Symbol;Acc:MGI:2144377]
ENSMUSG00000032311	Nrg4	0.00405911		12.1429	5.14286	2.36111	0.423529	2.36111		13	14	16	7	24	8	3	3	3	4	8	8	5	5	protein_coding	neuregulin 4 [Source:MGI Symbol;Acc:MGI:1933833]
ENSMUSG00000062785	Kcnc3	0.00286064		10.5714	4.71429	2.24242	0.445946	2.24242		9	9	10	9	18	12	7	7	6	4	2	8	3	3	protein_coding	potassium voltage gated channel, Shaw-related subfamily, member 3 [Source:MGI Symbol;Acc:MGI:96669]
Mean ABS FC								1.52457

## Sheet: GO of genes down in LV KO
GO term	GO categ	REFLIST	# of genes (observed)	# of genes (expected)	(fold Enrichment)	(raw P-value)	(FDR)
intracellular (GO:0005622)	CC	13640	558	398.26	1.4	4.73e-42	9.37e-39
cytoplasm (GO:0005737)	CC	10901	476	318.29	1.5	2.82e-35	2.8e-32
intracellular organelle (GO:0043229)	CC	11907	485	347.66	1.4	1.3e-27	8.58e-25
organelle (GO:0043226)	CC	12251	492	357.71	1.38	8.76e-27	4.34e-24
membrane-bounded organelle (GO:0043227)	CC	10980	450	320.59	1.4	5.39e-24	2.14e-21
intracellular membrane-bounded organelle (GO:0043231)	CC	10228	428	298.64	1.43	9.77e-24	3.22e-21
protein binding (GO:0005515)	MF	9059	386	264.51	1.46	4.02e-21	1.85e-17
binding (GO:0005488)	MF	13279	501	387.72	1.29	2.74e-20	6.29e-17
metabolic process (GO:0008152)	BP	7184	325	209.76	1.55	4.64e-20	7.32e-16
catalytic activity (GO:0003824)	MF	5679	272	165.82	1.64	5.26e-19	8.06e-16
cellular metabolic process (GO:0044237)	BP	6299	291	183.92	1.58	2.08e-18	1.64e-14
organic substance metabolic process (GO:0071704)	BP	6669	295	194.72	1.51	4.75e-16	2.5e-12
organonitrogen compound metabolic process (GO:1901564)	BP	4256	209	124.27	1.68	8.04e-15	3.17e-11
enzyme binding (GO:0019899)	MF	2318	134	67.68	1.98	5.48e-14	5.04e-11
primary metabolic process (GO:0044238)	BP	6236	274	182.08	1.5	3e-14	9.46e-11
cellular anatomical entity (GO:0110165)	CC	18581	606	542.53	1.12	3.65e-13	1.03e-10
transmembrane signaling receptor activity (GO:0004888)	MF	2129	15	62.16	0.24	4.82e-13	3.7e-10
nitrogen compound metabolic process (GO:0006807)	BP	5687	253	166.05	1.52	1.81e-13	4.08e-10
cellular process (GO:0009987)	BP	13991	498	408.51	1.22	1.55e-13	4.08e-10
sensory perception of smell (GO:0007608)	BP	1125	1	32.85	0.03	2.28e-13	4.49e-10
sensory perception of chemical stimulus (GO:0007606)	BP	1223	2	35.71	0.06	2.8e-13	4.91e-10
positive regulation of biological process (GO:0048518)	BP	6037	263	176.27	1.49	4.99e-13	7.88e-10
regulation of biological quality (GO:0065008)	BP	3909	190	114.14	1.66	6.96e-13	9.99e-10
molecular transducer activity (GO:0060089)	MF	2319	20	67.71	0.3	4.24e-12	2.78e-09
cellular component organization (GO:0016043)	BP	5125	230	149.64	1.54	2.41e-12	3.17e-09
signaling receptor activity (GO:0038023)	MF	2314	20	67.56	0.3	6.16e-12	3.54e-09
cellular component organization or biogenesis (GO:0071840)	BP	5314	235	155.16	1.51	6.13e-12	7.44e-09
mitochondrion (GO:0005739)	CC	1788	104	52.21	1.99	6.15e-11	1.52e-08
sensory perception (GO:0007600)	BP	1629	10	47.56	0.21	4.13e-11	4.65e-08
small molecule binding (GO:0036094)	MF	2409	127	70.34	1.81	1.4e-10	7.17e-08
cellular macromolecule metabolic process (GO:0044260)	BP	3948	184	115.27	1.6	7.07e-11	7.44e-08
G protein-coupled receptor signaling pathway (GO:0007186)	BP	1843	14	53.81	0.26	7.83e-11	7.73e-08
cytosol (GO:0005829)	CC	3524	166	102.89	1.61	4.95e-10	1.09e-07
regulation of protein localization (GO:0032880)	BP	1059	72	30.92	2.33	1.45e-10	1.2e-07
macromolecule metabolic process (GO:0043170)	BP	5034	220	146.98	1.5	1.3e-10	1.2e-07
protein metabolic process (GO:0019538)	BP	3411	164	99.59	1.65	1.4e-10	1.23e-07
cellular protein metabolic process (GO:0044267)	BP	2839	143	82.89	1.73	1.64e-10	1.29e-07
nucleus (GO:0005634)	CC	6793	274	198.34	1.38	7.91e-10	1.57e-07
ion binding (GO:0043167)	MF	5460	232	159.42	1.46	4.14e-10	1.9e-07
protein modification process (GO:0036211)	BP	2234	119	65.23	1.82	3.11e-10	2.23e-07
cellular protein modification process (GO:0006464)	BP	2234	119	65.23	1.82	3.11e-10	2.33e-07
organelle membrane (GO:0031090)	CC	2089	111	60.99	1.82	1.83e-09	3.3e-07
macromolecule modification (GO:0043412)	BP	2409	125	70.34	1.78	5.07e-10	3.48e-07
positive regulation of cellular process (GO:0048522)	BP	5345	227	156.06	1.45	7.65e-10	5.03e-07
regulation of cellular localization (GO:0060341)	BP	822	59	24	2.46	1.15e-09	6.74e-07
cellular component assembly (GO:0022607)	BP	2128	113	62.13	1.82	1.14e-09	6.93e-07
phosphorus metabolic process (GO:0006793)	BP	1692	96	49.4	1.94	1.13e-09	7.14e-07
regulation of localization (GO:0032879)	BP	2855	140	83.36	1.68	1.3e-09	7.35e-07
regulation of metabolic process (GO:0019222)	BP	5762	239	168.24	1.42	1.94e-09	1.06e-06
phosphate-containing compound metabolic process (GO:0006796)	BP	1669	94	48.73	1.93	2.39e-09	1.26e-06
endomembrane system (GO:0012505)	CC	3838	171	112.06	1.53	1.28e-08	2.11e-06
cellular component biogenesis (GO:0044085)	BP	2349	119	68.59	1.74	5.66e-09	2.88e-06
Unclassified (UNCLASSIFIED)	MF	2128	23	62.13	0.37	1.04e-08	2.98e-06
nucleoside phosphate binding (GO:1901265)	MF	2022	106	59.04	1.8	8.97e-09	3.17e-06
molecular_function (GO:0003674)	MF	20168	628	588.87	1.07	1.04e-08	3.18e-06
catalytic activity, acting on a protein (GO:0140096)	MF	2174	112	63.48	1.76	8.04e-09	3.36e-06
transferase activity (GO:0016740)	MF	2266	115	66.16	1.74	1.04e-08	3.4e-06
nucleotide binding (GO:0000166)	MF	2022	106	59.04	1.8	8.97e-09	3.44e-06
macromolecule localization (GO:0033036)	BP	2229	114	65.08	1.75	8.06e-09	3.97e-06
regulation of cellular metabolic process (GO:0031323)	BP	5346	222	156.09	1.42	1e-08	4.8e-06
anion binding (GO:0043168)	MF	2691	130	78.57	1.65	1.94e-08	4.96e-06
organic cyclic compound binding (GO:0097159)	MF	5136	214	149.96	1.43	1.88e-08	5.08e-06
cellular localization (GO:0051641)	BP	1999	105	58.37	1.8	1.11e-08	5.14e-06
regulation of cellular component organization (GO:0051128)	BP	2494	123	72.82	1.69	1.38e-08	6.06e-06
positive regulation of cellular component organization (GO:0051130)	BP	1230	74	35.91	2.06	1.35e-08	6.07e-06
regulation of primary metabolic process (GO:0080090)	BP	5161	215	150.69	1.43	1.55e-08	6.59e-06
regulation of establishment of protein localization (GO:0070201)	BP	756	53	22.07	2.4	1.67e-08	6.94e-06
regulation of cellular protein localization (GO:1903827)	BP	547	43	15.97	2.69	1.87e-08	7.55e-06
organelle organization (GO:0006996)	BP	3011	141	87.92	1.6	2.33e-08	9.19e-06
heterocyclic compound binding (GO:1901363)	MF	5034	209	146.98	1.42	4.45e-08	1.08e-05
non-membrane-bounded organelle (GO:0043228)	CC	4160	178	121.46	1.47	1.1e-07	1.46e-05
intracellular transport (GO:0046907)	BP	1146	69	33.46	2.06	3.83e-08	1.47e-05
protein-containing complex subunit organization (GO:0043933)	BP	1364	78	39.83	1.96	4.12e-08	1.51e-05
regulation of transport (GO:0051049)	BP	1954	101	57.05	1.77	4.2e-08	1.51e-05
protein-containing complex (GO:0032991)	CC	5297	216	154.66	1.4	9.89e-08	1.51e-05
regulation of signaling (GO:0023051)	BP	3212	147	93.78	1.57	4.04e-08	1.52e-05
intracellular non-membrane-bounded organelle (GO:0043232)	CC	4141	177	120.91	1.46	1.09e-07	1.54e-05
regulation of biological process (GO:0050789)	BP	11285	400	329.5	1.21	4.65e-08	1.63e-05
localization (GO:0051179)	BP	4815	201	140.59	1.43	6.17e-08	2.12e-05
ribonucleotide binding (GO:0032553)	MF	1799	94	52.53	1.79	9.66e-08	2.22e-05
biological regulation (GO:0065007)	BP	11902	417	347.52	1.2	6.65e-08	2.23e-05
purine ribonucleotide binding (GO:0032555)	MF	1782	93	52.03	1.79	1.27e-07	2.79e-05
purine nucleotide binding (GO:0017076)	MF	1794	93	52.38	1.78	1.44e-07	3.01e-05
regulation of cell communication (GO:0010646)	BP	3197	145	93.35	1.55	9.72e-08	3.2e-05
cellular macromolecule localization (GO:0070727)	BP	1399	78	40.85	1.91	1.01e-07	3.27e-05
protein-containing complex assembly (GO:0065003)	BP	1229	71	35.88	1.98	1.1e-07	3.48e-05
regulation of nitrogen compound metabolic process (GO:0051171)	BP	5012	206	146.34	1.41	1.23e-07	3.82e-05
regulation of peptide transport (GO:0090087)	BP	766	51	22.37	2.28	1.47e-07	4.45e-05
regulation of protein transport (GO:0051223)	BP	724	49	21.14	2.32	1.94e-07	5.77e-05
cellular protein localization (GO:0034613)	BP	1392	77	40.64	1.89	2.15e-07	6.29e-05
synapse (GO:0045202)	CC	1403	76	40.96	1.86	5.73e-07	7.09e-05
catabolic process (GO:0009056)	BP	1711	89	49.96	1.78	2.55e-07	7.31e-05
phosphorylation (GO:0016310)	BP	986	60	28.79	2.08	2.67e-07	7.52e-05
kinase activity (GO:0016301)	MF	764	50	22.31	2.24	4.11e-07	8.22e-05
small molecule metabolic process (GO:0044281)	BP	1426	78	41.64	1.87	2.97e-07	8.22e-05
protein complex oligomerization (GO:0051259)	BP	504	38	14.72	2.58	4.77e-07	0.00013
nervous system process (GO:0050877)	BP	2070	26	60.44	0.43	5.4e-07	0.000144
intracellular protein transport (GO:0006886)	BP	757	49	22.1	2.22	6.66e-07	0.000175
mitochondrial inner membrane (GO:0005743)	CC	433	33	12.64	2.61	1.62e-06	0.000178
endosome (GO:0005768)	CC	846	52	24.7	2.11	1.52e-06	0.000178
response to oxygen-containing compound (GO:1901700)	BP	1286	71	37.55	1.89	7.29e-07	0.000188
regulation of macromolecule metabolic process (GO:0060255)	BP	5295	211	154.6	1.36	7.46e-07	0.00019
negative regulation of cellular process (GO:0048523)	BP	4556	187	133.03	1.41	8.19e-07	0.000205
mitochondrial envelope (GO:0005740)	CC	654	43	19.1	2.25	2.13e-06	0.000211
organelle inner membrane (GO:0019866)	CC	477	35	13.93	2.51	2.09e-06	0.000218
whole membrane (GO:0098805)	CC	1129	63	32.96	1.91	2.33e-06	0.000219
organic substance transport (GO:0071702)	BP	1842	92	53.78	1.71	9.12e-07	0.000225
envelope (GO:0031975)	CC	1060	60	30.95	1.94	2.86e-06	0.000246
organelle envelope (GO:0031967)	CC	1058	60	30.89	1.94	2.8e-06	0.000252
protein localization (GO:0008104)	BP	1927	95	56.26	1.69	1.05e-06	0.000256
membrane-enclosed lumen (GO:0031974)	CC	4301	175	125.58	1.39	3.61e-06	0.000275
transferase activity, transferring phosphorus-containing groups (GO:0016772)	MF	922	55	26.92	2.04	1.53e-06	0.000282
organelle lumen (GO:0043233)	CC	4301	175	125.58	1.39	3.61e-06	0.000286
regulation of organelle organization (GO:0033043)	BP	1237	68	36.12	1.88	1.2e-06	0.000287
carbohydrate derivative binding (GO:0097367)	MF	2113	101	61.7	1.64	1.5e-06	0.000288
intracellular organelle lumen (GO:0070013)	CC	4300	175	125.55	1.39	3.6e-06	0.000297
purine ribonucleoside triphosphate binding (GO:0035639)	MF	1708	86	49.87	1.72	1.72e-06	0.000304
regulation of cellular process (GO:0050794)	BP	10586	372	309.09	1.2	1.37e-06	0.000323
regulation of protein metabolic process (GO:0051246)	BP	2687	122	78.46	1.56	1.42e-06	0.00033
protein serine/threonine kinase activity (GO:0004674)	MF	452	34	13.2	2.58	2.2e-06	0.000361
regulation of molecular function (GO:0065009)	BP	2504	115	73.11	1.57	1.74e-06	0.000393
system development (GO:0048731)	BP	4190	173	122.34	1.41	1.74e-06	0.000398
phosphotransferase activity, alcohol group as acceptor (GO:0016773)	MF	703	45	20.53	2.19	2.69e-06	0.000426
regulation of catabolic process (GO:0009894)	BP	830	51	24.23	2.1	2.08e-06	0.000462
negative regulation of biological process (GO:0048519)	BP	5082	202	148.38	1.36	2.14e-06	0.00047
regulation of multicellular organismal process (GO:0051239)	BP	3175	138	92.7	1.49	2.37e-06	0.000513
bounding membrane of organelle (GO:0098588)	CC	1078	59	31.48	1.87	8.5e-06	0.000623
cellular catabolic process (GO:0044248)	BP	1471	76	42.95	1.77	3.38e-06	0.000721
mitochondrial membrane (GO:0031966)	CC	608	39	17.75	2.2	1.06e-05	0.000724
supramolecular complex (GO:0099080)	CC	1193	63	34.83	1.81	1.06e-05	0.000749
nitrogen compound transport (GO:0071705)	BP	1535	78	44.82	1.74	3.68e-06	0.000774
positive regulation of organelle organization (GO:0010638)	BP	582	39	16.99	2.3	3.83e-06	0.000786
protein tetramerization (GO:0051262)	BP	145	17	4.23	4.02	3.83e-06	0.000795
myelin sheath (GO:0043209)	CC	213	20	6.22	3.22	1.2e-05	0.000795
protein homooligomerization (GO:0051260)	BP	329	27	9.61	2.81	4.06e-06	0.000822
identical protein binding (GO:0042802)	MF	1928	92	56.29	1.63	6.06e-06	0.000929
protein kinase binding (GO:0019901)	MF	725	45	21.17	2.13	6.62e-06	0.000982
sarcolemma (GO:0042383)	CC	163	17	4.76	3.57	1.57e-05	0.001
organic substance catabolic process (GO:1901575)	BP	1418	73	41.4	1.76	5.14e-06	0.00103
glutamatergic synapse (GO:0098978)	CC	506	34	14.77	2.3	1.68e-05	0.00104
kinase binding (GO:0019900)	MF	807	48	23.56	2.04	7.56e-06	0.00109
protein-containing complex binding (GO:0044877)	MF	1259	66	36.76	1.8	8e-06	0.00111
positive regulation of metabolic process (GO:0009893)	BP	3487	147	101.81	1.44	5.62e-06	0.00111
amide transport (GO:0042886)	BP	1290	68	37.67	1.81	6.32e-06	0.00123
regulation of signal transduction (GO:0009966)	BP	2777	122	81.08	1.5	6.5e-06	0.00125
establishment of localization (GO:0051234)	BP	3682	153	107.51	1.42	6.96e-06	0.00132
protein homotetramerization (GO:0051289)	BP	91	13	2.66	4.89	7.85e-06	0.00147
transport (GO:0006810)	BP	3543	148	103.45	1.43	8.34e-06	0.00155
endosome membrane (GO:0010008)	CC	208	19	6.07	3.13	2.81e-05	0.00163
cardiac ventricle morphogenesis (GO:0003208)	BP	78	12	2.28	5.27	8.93e-06	0.00164
cytoskeletal protein binding (GO:0008092)	MF	971	54	28.35	1.9	1.22e-05	0.00165
sarcoplasmic reticulum (GO:0016529)	CC	74	11	2.16	5.09	2.8e-05	0.00168
positive regulation of transport (GO:0051050)	BP	1088	59	31.77	1.86	9.85e-06	0.00179
protein domain specific binding (GO:0019904)	MF	783	46	22.86	2.01	1.56e-05	0.00205
positive regulation of sodium ion transport (GO:0010765)	BP	42	9	1.23	7.34	1.18e-05	0.00209
peptide transport (GO:0015833)	BP	1266	66	36.96	1.79	1.17e-05	0.0021
positive regulation of cellular metabolic process (GO:0031325)	BP	3202	135	93.49	1.44	1.33e-05	0.00232
catalytic complex (GO:1902494)	CC	1347	67	39.33	1.7	4.36e-05	0.00247
intracellular vesicle (GO:0097708)	CC	1870	86	54.6	1.58	4.48e-05	0.00247
cell projection (GO:0042995)	CC	2442	106	71.3	1.49	4.84e-05	0.00259
generation of precursor metabolites and energy (GO:0006091)	BP	276	23	8.06	2.85	1.66e-05	0.00287
positive regulation of molecular function (GO:0044093)	BP	1437	72	41.96	1.72	1.79e-05	0.00307
regulation of cellular catabolic process (GO:0031329)	BP	685	42	20	2.1	1.85e-05	0.00314
positive regulation of cellular component biogenesis (GO:0044089)	BP	511	34	14.92	2.28	1.94e-05	0.00326
protein transport (GO:0015031)	BP	1237	64	36.12	1.77	2.08e-05	0.00345
regulation of cellular biosynthetic process (GO:0031326)	BP	3402	141	99.33	1.42	2.11e-05	0.00346
positive regulation of signaling (GO:0023056)	BP	1716	82	50.1	1.64	2.15e-05	0.00349
protein kinase activity (GO:0004672)	MF	604	38	17.64	2.15	2.82e-05	0.0036
coenzyme binding (GO:0050662)	MF	287	23	8.38	2.74	2.93e-05	0.00365
sarcoplasm (GO:0016528)	CC	83	11	2.42	4.54	7.19e-05	0.00375
response to chemical (GO:0042221)	BP	3448	142	100.67	1.41	2.39e-05	0.00384
intracellular signal transduction (GO:0035556)	BP	1374	69	40.12	1.72	2.49e-05	0.00389
biological_process (GO:0008150)	BP	20360	623	594.47	1.05	2.48e-05	0.00391
Unclassified (UNCLASSIFIED)	BP	1936	28	56.53	0.5	2.48e-05	0.00395
cytoplasmic vesicle (GO:0031410)	CC	1865	85	54.45	1.56	7.97e-05	0.00405
T-tubule (GO:0030315)	CC	70	10	2.04	4.89	8.69e-05	0.0043
protein dimerization activity (GO:0046983)	MF	1376	68	40.18	1.69	3.79e-05	0.00447
positive regulation of cell communication (GO:0010647)	BP	1708	81	49.87	1.62	2.9e-05	0.00448
drug binding (GO:0008144)	MF	1638	78	47.83	1.63	3.93e-05	0.00451
hydrolase activity (GO:0016787)	MF	2453	107	71.62	1.49	3.76e-05	0.00455
vesicle (GO:0031982)	CC	1989	89	58.07	1.53	9.56e-05	0.00462
circulatory system development (GO:0072359)	BP	901	50	26.31	1.9	3.38e-05	0.00518
ventricular cardiac muscle tissue development (GO:0003229)	BP	62	10	1.81	5.52	3.47e-05	0.00526
cellular response to oxygen-containing compound (GO:1901701)	BP	905	50	26.42	1.89	3.55e-05	0.00533
establishment of protein localization (GO:0045184)	BP	1321	66	38.57	1.71	3.79e-05	0.00564
regulation of sodium ion transport (GO:0002028)	BP	92	12	2.69	4.47	3.93e-05	0.00579
carbohydrate metabolic process (GO:0005975)	BP	399	28	11.65	2.4	4.37e-05	0.00638
adenyl ribonucleotide binding (GO:0032559)	MF	1449	70	42.31	1.65	5.79e-05	0.00649
endoplasmic reticulum (GO:0005783)	CC	1628	75	47.53	1.58	0.000138	0.00652
purine ribonucleoside binding (GO:0032550)	MF	363	26	10.6	2.45	6.65e-05	0.00729
response to organic substance (GO:0010033)	BP	2467	107	72.03	1.49	5.1e-05	0.00739
positive regulation of cellular protein localization (GO:1903829)	BP	299	23	8.73	2.63	5.28e-05	0.00758
actin filament-based process (GO:0030029)	BP	537	34	15.68	2.17	5.39e-05	0.00766
ribonucleoside binding (GO:0032549)	MF	366	26	10.69	2.43	7.28e-05	0.00779
purine nucleoside binding (GO:0001883)	MF	367	26	10.72	2.43	7.51e-05	0.00785
cellular response to nitrogen compound (GO:1901699)	BP	509	33	14.86	2.22	5.76e-05	0.00811
multicellular organism development (GO:0007275)	BP	4792	184	139.92	1.32	5.99e-05	0.00837
adenyl nucleotide binding (GO:0030554)	MF	1460	70	42.63	1.64	8.33e-05	0.00852
anatomical structure morphogenesis (GO:0009653)	BP	2189	97	63.91	1.52	6.22e-05	0.0086
anatomical structure development (GO:0048856)	BP	5169	196	150.92	1.3	6.3e-05	0.00864
regulation of biosynthetic process (GO:0009889)	BP	3475	141	101.46	1.39	6.4e-05	0.00871
peptidyl-amino acid modification (GO:0018193)	BP	706	41	20.61	1.99	6.75e-05	0.00911
actin cytoskeleton organization (GO:0030036)	BP	479	31	13.99	2.22	7.1e-05	0.00949
regulation of intracellular transport (GO:0032386)	BP	338	25	9.87	2.53	7.28e-05	0.00966
lipid droplet (GO:0005811)	CC	79	10	2.31	4.34	0.000214	0.00984
metal ion binding (GO:0046872)	MF	3484	140	101.73	1.38	0.000103	0.00987
organonitrogen compound catabolic process (GO:1901565)	BP	887	48	25.9	1.85	7.52e-05	0.00989
nucleoside binding (GO:0001882)	MF	376	26	10.98	2.37	0.000101	0.0099

## Sheet: genes up in LV from KO
ensembl_gene_id	external_gene_name	pvalue	padj	WT mean	KO mean	WT/KO	KO/WT	ABS FC		WTS1	WTS2	WTS3	WTS4	WTS5	WTS6	WTS7	KOS1	KOS2	KOS3	KOS4	KOS5	KOS6	KOS7	gene_biotype	description
ENSMUSG00000055204	Ankrd17	2.27987e-22	8.80561e-19	863.429	1493.14	0.578263	1.72932	1.72932		867	1109	789	708	935	876	760	1430	1208	1670	1235	1585	1688	1636	protein_coding	ankyrin repeat domain 17 [Source:MGI Symbol;Acc:MGI:1932101]
ENSMUSG00000001175	Calm1	1.99672e-20	5.784e-17	2362.86	3823.57	0.617971	1.6182	1.6182		2553	2657	2317	2088	2516	2157	2252	3351	3284	4546	3120	4023	4489	3952	protein_coding	calmodulin 1 [Source:MGI Symbol;Acc:MGI:88251]
ENSMUSG00000039219	Arid4b	3.41629e-16	7.91691e-13	267.714	548.571	0.488021	2.04909	2.04909		295	290	315	246	290	187	251	528	476	657	448	493	672	566	protein_coding	AT rich interactive domain 4B (RBP1-like) [Source:MGI Symbol;Acc:MGI:2137512]
ENSMUSG00000008859	Rala	7.64041e-16	1.47549e-12	425.857	706.143	0.603075	1.65817	1.65817		432	508	420	370	481	413	357	657	648	812	541	633	890	762	protein_coding	v-ral simian leukemia viral oncogene A (ras related) [Source:MGI Symbol;Acc:MGI:1927243]
ENSMUSG00000034349	Smc4	1.59902e-15	2.64683e-12	91.2857	206.857	0.441298	2.26604	2.26604		93	110	88	66	81	98	103	200	198	274	162	185	213	216	protein_coding	structural maintenance of chromosomes 4 [Source:MGI Symbol;Acc:MGI:1917349]
ENSMUSG00000068479	Mfap1a	8.89337e-15	1.28809e-11	451.286	950.429	0.474823	2.10605	2.10605		609	551	351	396	488	380	384	1001	776	1023	978	964	962	949	protein_coding	microfibrillar-associated protein 1A [Source:MGI Symbol;Acc:MGI:1914782]
ENSMUSG00000031633	Slc25a4	1.01687e-14	1.30916e-11	90848.1	153048	0.593593	1.68466	1.68466		92365	121411	84525	73597	109647	82360	72032	158943	129238	169471	133684	158168	169109	152722	protein_coding	solute carrier family 25 (mitochondrial carrier, adenine nucleotide translocator), member 4 [Source:MGI Symbol;Acc:MGI:1353495]
ENSMUSG00000024081	Cebpz	2.28924e-14	2.65254e-11	268.857	607.571	0.442511	2.25983	2.25983		353	302	236	226	343	230	192	548	395	671	503	580	898	658	protein_coding	CCAAT/enhancer binding protein zeta [Source:MGI Symbol;Acc:MGI:109386]
ENSMUSG00000043336	Filip1l	1.10419e-13	1.16312e-10	181.286	396.571	0.457133	2.18755	2.18755		176	256	200	136	203	144	154	424	279	439	302	325	530	477	protein_coding	filamin A interacting protein 1-like [Source:MGI Symbol;Acc:MGI:1925999]
ENSMUSG00000032370	Lactb	2.94804e-13	2.84658e-10	136.286	243.857	0.558875	1.78931	1.78931		134	173	132	108	144	138	125	254	224	280	180	224	277	268	protein_coding	lactamase, beta [Source:MGI Symbol;Acc:MGI:1933395]
ENSMUSG00000025757	Hspa4l	6.01979e-13	5.36549e-10	325.571	610.571	0.533224	1.87538	1.87538		302	337	311	303	368	315	343	531	599	695	455	494	691	809	protein_coding	heat shock protein 4 like [Source:MGI Symbol;Acc:MGI:107422]
ENSMUSG00000024498	Tcerg1	3.16682e-12	2.621e-09	227.143	418.714	0.542477	1.8434	1.8434		233	316	218	209	212	193	209	412	345	392	304	409	590	479	protein_coding	transcription elongation regulator 1 (CA150) [Source:MGI Symbol;Acc:MGI:1926421]
ENSMUSG00000061315	Naca	5.48095e-12	4.23385e-09	1371.57	2675	0.512737	1.95032	1.95032		1334	1862	1322	995	1704	1296	1088	2977	2184	2479	2773	2974	2407	2931	protein_coding	nascent polypeptide-associated complex alpha polypeptide [Source:MGI Symbol;Acc:MGI:106095]
ENSMUSG00000037475	Thoc2	1.50402e-11	1.0892e-08	500.571	791.286	0.632605	1.58076	1.58076		547	622	491	422	524	447	451	778	693	955	680	787	816	830	protein_coding	THO complex 2 [Source:MGI Symbol;Acc:MGI:2442413]
ENSMUSG00000010914	Pdhx	1.69155e-11	1.15294e-08	1506	2243.86	0.671166	1.48994	1.48994		1628	1940	1326	1345	1477	1401	1425	2089	1918	2347	1866	2311	2791	2385	protein_coding	pyruvate dehydrogenase complex, component X [Source:MGI Symbol;Acc:MGI:1351627]
ENSMUSG00000042133	Ppig	1.79695e-11	1.15674e-08	487	832.571	0.584935	1.70959	1.70959		536	594	417	390	548	458	466	668	713	1081	597	842	1007	920	protein_coding	peptidyl-prolyl isomerase G (cyclophilin G) [Source:MGI Symbol;Acc:MGI:2445173]
ENSMUSG00000034647	Ankrd12	1.92492e-11	1.1739e-08	162.571	382	0.42558	2.34974	2.34974		221	176	169	101	139	186	146	312	286	570	305	332	450	419	protein_coding	ankyrin repeat domain 12 [Source:MGI Symbol;Acc:MGI:1914357]
ENSMUSG00000079435	Rpl36a	5.67015e-11	3.285e-08	1021.57	1565.43	0.652583	1.53237	1.53237		1095	1281	932	878	1096	1000	869	1455	1272	1635	1482	1812	1667	1635	protein_coding	ribosomal protein L36A [Source:MGI Symbol;Acc:MGI:1201789]
ENSMUSG00000061755	Bod1l	8.65428e-11	4.7751e-08	311.714	587.429	0.530642	1.88451	1.88451		362	360	324	306	299	268	263	519	474	695	397	509	898	620	protein_coding	biorientation of chromosomes in cell division 1-like [Source:MGI Symbol;Acc:MGI:2444804]
ENSMUSG00000028086	Fbxw7	1.44399e-10	7.60523e-08	649.857	1101	0.590243	1.69422	1.69422		712	803	579	441	723	635	656	1095	994	1320	924	997	1216	1161	protein_coding	F-box and WD-40 domain protein 7 [Source:MGI Symbol;Acc:MGI:1354695]
ENSMUSG00000020361	Hspa4	1.64024e-10	8.26323e-08	1256.57	2416	0.520104	1.92269	1.92269		1315	1449	1028	917	1414	1379	1294	2135	2269	2931	1958	2036	2188	3395	protein_coding	heat shock protein 4 [Source:MGI Symbol;Acc:MGI:1342292]
ENSMUSG00000049658	Bdp1	1.7362e-10	8.38221e-08	97.1429	210.571	0.46133	2.16765	2.16765		102	110	90	81	91	86	120	202	252	248	153	145	260	214	protein_coding	B double prime 1, subunit of RNA polymerase III transcription initiation factor IIIB [Source:MGI Symbol;Acc:MGI:1347077]
ENSMUSG00000006005	Tpr	2.10809e-10	9.77058e-08	1144	1881.57	0.608002	1.64473	1.64473		1357	1494	1116	982	1091	1040	928	1962	1498	2137	1597	1772	2107	2098	protein_coding	translocated promoter region, nuclear basket protein [Source:MGI Symbol;Acc:MGI:1922066]
ENSMUSG00000025980	Hspd1	3.82391e-10	1.70414e-07	1746.14	2724	0.641022	1.56001	1.56001		1897	2088	1608	1669	1881	1528	1552	2682	2303	2766	2098	2387	3785	3047	protein_coding	heat shock protein 1 (chaperonin) [Source:MGI Symbol;Acc:MGI:96242]
ENSMUSG00000051950	B3glct	4.82884e-10	2.07229e-07	88.5714	182	0.486656	2.05484	2.05484		92	117	91	91	67	85	77	181	156	199	209	187	157	185	protein_coding	beta-3-glucosyltransferase [Source:MGI Symbol;Acc:MGI:2685903]
ENSMUSG00000030335	Mrpl51	5.62219e-10	2.32658e-07	889.571	1620.71	0.548876	1.8219	1.8219		719	1187	735	739	1141	916	790	1651	1625	1894	1275	1705	1292	1903	protein_coding	mitochondrial ribosomal protein L51 [Source:MGI Symbol;Acc:MGI:1913743]
ENSMUSG00000092341	Malat1	9.7264e-10	3.75666e-07	5480	13115.1	0.417838	2.39327	2.39327		7852	8079	4927	3491	4766	4574	4671	12168	8248	15643	10153	9395	20703	15496	lincRNA	metastasis associated lung adenocarcinoma transcript 1 (non-coding RNA) [Source:MGI Symbol;Acc:MGI:1919539]
ENSMUSG00000024974	Smc3	2.28742e-09	8.03162e-07	239	451.429	0.52943	1.88882	1.88882		285	297	259	185	211	207	229	413	351	544	359	345	598	550	protein_coding	structural maintenance of chromosomes 3 [Source:MGI Symbol;Acc:MGI:1339795]
ENSMUSG00000032301	Psma4	2.75148e-09	9.37689e-07	356.571	745.714	0.478161	2.09135	2.09135		386	404	288	256	408	351	403	666	678	963	498	465	1072	878	protein_coding	proteasome (prosome, macropain) subunit, alpha type 4 [Source:MGI Symbol;Acc:MGI:1347060]
ENSMUSG00000020608	Smc6	3.65687e-09	1.17553e-06	372.714	675.571	0.551702	1.81257	1.81257		500	453	366	311	364	303	312	604	527	806	507	589	836	860	protein_coding	structural maintenance of chromosomes 6 [Source:MGI Symbol;Acc:MGI:1914491]
ENSMUSG00000025898	Cwf19l2	3.75374e-09	1.17553e-06	213.857	437.143	0.489216	2.04409	2.04409		253	253	219	200	253	160	159	382	287	426	341	415	777	432	protein_coding	CWF19-like 2, cell cycle control (S. pombe) [Source:MGI Symbol;Acc:MGI:1918023]
ENSMUSG00000024483	Ankhd1	3.89516e-09	1.18772e-06	234.143	396.571	0.590418	1.69372	1.69372		224	292	202	185	277	236	223	335	351	515	249	394	503	429	protein_coding	ankyrin repeat and KH domain containing 1 [Source:MGI Symbol;Acc:MGI:1921733]
ENSMUSG00000010911	Apip	4.36994e-09	1.29832e-06	778.286	1275	0.61042	1.63822	1.63822		738	1107	713	642	901	680	667	1314	1027	1295	1248	1517	1284	1240	protein_coding	APAF1 interacting protein [Source:MGI Symbol;Acc:MGI:1926788]
ENSMUSG00000079184	Mphosph8	6.30811e-09	1.8273e-06	364	654.571	0.556089	1.79827	1.79827		348	415	307	274	421	392	391	557	625	908	503	619	581	789	protein_coding	M-phase phosphoprotein 8 [Source:MGI Symbol;Acc:MGI:1922589]
ENSMUSG00000021737	Psmd6	7.80784e-09	2.15403e-06	565	902.429	0.626088	1.59722	1.59722		563	624	545	466	621	543	593	974	801	957	853	861	831	1040	protein_coding	proteasome (prosome, macropain) 26S subunit, non-ATPase, 6 [Source:MGI Symbol;Acc:MGI:1913663]
ENSMUSG00000024803	Ankrd1	8.08537e-09	2.15966e-06	11783.7	21317.6	0.55277	1.80907	1.80907		14719	11773	10884	12531	13763	9868	8948	15582	17613	20221	19998	19670	27968	28171	protein_coding	ankyrin repeat domain 1 (cardiac muscle) [Source:MGI Symbol;Acc:MGI:1097717]
ENSMUSG00000047238	Mageh1	8.20099e-09	2.15966e-06	169.571	311.571	0.544246	1.83741	1.83741		186	201	139	184	164	150	163	242	219	267	288	401	403	361	protein_coding	melanoma antigen, family H, 1 [Source:MGI Symbol;Acc:MGI:1922875]
ENSMUSG00000024501	Dpysl3	1.07455e-08	2.7067e-06	350.857	685.571	0.511773	1.95399	1.95399		374	455	305	241	329	355	397	622	672	803	654	698	491	859	protein_coding	dihydropyrimidinase-like 3 [Source:MGI Symbol;Acc:MGI:1349762]
ENSMUSG00000070056	Mfhas1	1.26954e-08	3.06462e-06	275.571	431.286	0.638953	1.56506	1.56506		315	308	280	256	317	208	245	416	332	476	345	488	504	458	protein_coding	malignant fibrous histiocytoma amplified sequence 1 [Source:MGI Symbol;Acc:MGI:1098644]
ENSMUSG00000045624	Esf1	1.33229e-08	3.15045e-06	189.857	335.286	0.566255	1.76599	1.76599		214	238	172	154	210	169	172	268	242	394	256	300	506	381	protein_coding	ESF1 nucleolar pre-rRNA processing protein homolog [Source:MGI Symbol;Acc:MGI:1913830]
ENSMUSG00000001774	Chordc1	1.4484e-08	3.30051e-06	431.286	734.143	0.587468	1.70222	1.70222		501	521	325	435	394	405	438	797	618	785	600	659	755	925	protein_coding	cysteine and histidine-rich domain (CHORD)-containing, zinc-binding protein 1 [Source:MGI Symbol;Acc:MGI:1914167]
ENSMUSG00000027797	Dclk1	1.45272e-08	3.30051e-06	54.5714	113.857	0.479297	2.08639	2.08639		48	77	38	55	47	54	63	86	104	106	106	115	116	164	protein_coding	doublecortin-like kinase 1 [Source:MGI Symbol;Acc:MGI:1330861]
ENSMUSG00000025907	Rb1cc1	1.53062e-08	3.34629e-06	493.571	883.857	0.558429	1.79074	1.79074		497	524	509	352	538	504	531	765	802	1290	694	772	844	1020	protein_coding	RB1-inducible coiled-coil 1 [Source:MGI Symbol;Acc:MGI:1341850]
ENSMUSG00000021040	Slirp	1.60083e-08	3.43496e-06	967.571	1555	0.622232	1.60712	1.60712		964	1144	820	785	1149	928	983	1753	1352	1509	1420	1721	1394	1736	protein_coding	SRA stem-loop interacting RNA binding protein [Source:MGI Symbol;Acc:MGI:1916394]
ENSMUSG00000004591	Pkn2	1.76003e-08	3.70791e-06	197.857	342.857	0.577083	1.73285	1.73285		220	206	197	189	193	177	203	374	352	362	279	315	295	423	protein_coding	protein kinase N2 [Source:MGI Symbol;Acc:MGI:109211]
ENSMUSG00000033713	Foxn3	1.7955e-08	3.71509e-06	357.143	678.571	0.526316	1.9	1.9		310	455	335	244	388	393	375	729	628	897	627	623	501	745	protein_coding	forkhead box N3 [Source:MGI Symbol;Acc:MGI:1918625]
ENSMUSG00000040459	Arglu1	2.09336e-08	4.2554e-06	648.571	914.286	0.709375	1.40969	1.40969		706	754	628	540	678	653	581	902	734	1034	730	945	1116	939	protein_coding	arginine and glutamate rich 1 [Source:MGI Symbol;Acc:MGI:2442985]
ENSMUSG00000069049	Eif2s3y	2.38756e-08	4.76978e-06	16.4286	53	0.309973	3.22609	3.22609		12	17	16	13	18	20	19	22	77	87	44	55	40	46	protein_coding	eukaryotic translation initiation factor 2, subunit 3, structural gene Y-linked [Source:MGI Symbol;Acc:MGI:1349430]
ENSMUSG00000094870	Zfp131	3.03418e-08	5.80477e-06	115.714	217.714	0.531496	1.88148	1.88148		123	158	106	73	99	107	144	210	194	259	151	230	237	243	protein_coding	zinc finger protein 131 [Source:MGI Symbol;Acc:MGI:1919715]
ENSMUSG00000035247	Hectd1	3.29197e-08	6.15228e-06	1801.71	2623.14	0.686853	1.45592	1.45592		1875	2322	1680	1528	1813	1749	1645	2692	2118	2567	2495	2645	3155	2690	protein_coding	HECT domain containing 1 [Source:MGI Symbol;Acc:MGI:2384768]
ENSMUSG00000057101	Zfp180	3.94704e-08	7.25943e-06	165.143	306.286	0.539179	1.85467	1.85467		161	199	134	145	184	177	156	360	245	361	225	296	237	420	protein_coding	zinc finger protein 180 [Source:MGI Symbol;Acc:MGI:1923701]
ENSMUSG00000033228	Scaf11	4.29443e-08	7.57354e-06	321	540	0.594444	1.68224	1.68224		384	396	324	252	307	298	286	552	407	611	442	445	751	572	protein_coding	SR-related CTD-associated factor 11 [Source:MGI Symbol;Acc:MGI:1919443]
ENSMUSG00000029098	Acox3	4.31392e-08	7.57354e-06	171.857	291.714	0.589128	1.69742	1.69742		165	216	152	153	175	186	156	271	212	286	245	414	289	325	protein_coding	acyl-Coenzyme A oxidase 3, pristanoyl [Source:MGI Symbol;Acc:MGI:1933156]
ENSMUSG00000028251	Tstd3	4.48227e-08	7.75166e-06	207	342.286	0.604758	1.65355	1.65355		211	268	167	183	221	199	200	239	338	363	289	423	348	396	protein_coding	thiosulfate sulfurtransferase (rhodanese)-like domain containing 3 [Source:MGI Symbol;Acc:MGI:1924282]
ENSMUSG00000040681	Hmgn1	4.83818e-08	8.24411e-06	909.286	1764.71	0.515259	1.94077	1.94077		1092	1216	874	956	923	678	626	1579	1182	1412	1566	1856	2895	1863	protein_coding	high mobility group nucleosomal binding domain 1 [Source:MGI Symbol;Acc:MGI:96120]
ENSMUSG00000035021	Baz1a	5.88455e-08	9.60342e-06	46.8571	96.2857	0.486647	2.05488	2.05488		53	61	40	35	48	59	32	77	70	119	61	115	138	94	protein_coding	bromodomain adjacent to zinc finger domain 1A [Source:MGI Symbol;Acc:MGI:1309478]
ENSMUSG00000025085	Ablim1	6.56254e-08	1.04165e-05	2664.29	3794.14	0.70221	1.42408	1.42408		2632	3201	2512	2303	2758	2713	2531	3989	3672	4124	3145	3866	3607	4156	protein_coding	actin-binding LIM protein 1 [Source:MGI Symbol;Acc:MGI:1194500]
ENSMUSG00000021693	Kif2a	8.8942e-08	1.35601e-05	122.286	235	0.520365	1.92173	1.92173		141	146	159	106	110	105	89	267	173	271	207	169	301	257	protein_coding	kinesin family member 2A [Source:MGI Symbol;Acc:MGI:108390]
ENSMUSG00000038708	Golga4	1.05432e-07	1.58655e-05	1878.86	3471.43	0.541235	1.84763	1.84763		2350	2188	2025	1747	1888	1471	1483	3892	2511	3434	2667	2688	5574	3534	protein_coding	golgi autoantigen, golgin subfamily a, 4 [Source:MGI Symbol;Acc:MGI:1859646]
ENSMUSG00000027091	Zc3h15	1.28437e-07	1.86024e-05	495.714	804.571	0.616122	1.62305	1.62305		570	663	500	406	473	398	460	874	628	813	687	704	1031	895	protein_coding	zinc finger CCCH-type containing 15 [Source:MGI Symbol;Acc:MGI:1919747]
ENSMUSG00000021392	Nol8	1.67105e-07	2.36128e-05	161	264.429	0.60886	1.64241	1.64241		157	173	155	123	209	151	159	196	213	345	215	265	320	297	protein_coding	nucleolar protein 8 [Source:MGI Symbol;Acc:MGI:1918180]
ENSMUSG00000034951	Cog7	1.90882e-07	2.63304e-05	202.286	335.143	0.603581	1.65678	1.65678		218	267	153	163	239	194	182	302	255	440	299	385	317	348	protein_coding	component of oligomeric golgi complex 7 [Source:MGI Symbol;Acc:MGI:2685013]
ENSMUSG00000036932	Aifm1	1.93708e-07	2.64059e-05	606.857	989.571	0.613252	1.63065	1.63065		588	743	575	440	611	617	674	1155	918	1071	772	820	1070	1121	protein_coding	apoptosis-inducing factor, mitochondrion-associated 1 [Source:MGI Symbol;Acc:MGI:1349419]
ENSMUSG00000028180	Zranb2	1.98081e-07	2.6642e-05	395.286	606.571	0.651672	1.53451	1.53451		442	481	391	307	443	362	341	633	447	653	475	565	747	726	protein_coding	zinc finger, RAN-binding domain containing 2 [Source:MGI Symbol;Acc:MGI:1858211]
ENSMUSG00000030203	Dusp16	2.00039e-07	2.6642e-05	225.143	409.429	0.549895	1.81853	1.81853		267	307	198	183	245	180	196	473	346	466	420	464	302	395	protein_coding	dual specificity phosphatase 16 [Source:MGI Symbol;Acc:MGI:1917936]
ENSMUSG00000022893	Adamts1	2.09883e-07	2.71767e-05	294.857	492.286	0.598955	1.66957	1.66957		399	289	270	247	310	252	297	400	474	465	402	482	604	619	protein_coding	a disintegrin-like and metallopeptidase (reprolysin type) with thrombospondin type 1 motif, 1 [Source:MGI Symbol;Acc:MGI:109249]
ENSMUSG00000031939	Taf1d	2.1109e-07	2.71767e-05	72.7143	139.429	0.521516	1.91749	1.91749		84	103	76	64	49	78	55	149	103	156	126	113	163	166	protein_coding	TATA-box binding protein associated factor, RNA polymerase I, D [Source:MGI Symbol;Acc:MGI:1922566]
ENSMUSG00000024691	Fam111a	2.09197e-07	2.71767e-05	42.4286	84.5714	0.501689	1.99327	1.99327		42	42	39	42	50	44	38	96	93	85	51	67	85	115	protein_coding	family with sequence similarity 111, member A [Source:MGI Symbol;Acc:MGI:1915508]
ENSMUSG00000027288	Zfp106	2.33606e-07	2.97449e-05	3525.14	6586.29	0.535225	1.86837	1.86837		4054	4462	2844	2131	3496	3785	3904	7233	5682	8484	5889	5467	5535	7814	protein_coding	zinc finger protein 106 [Source:MGI Symbol;Acc:MGI:1270153]
ENSMUSG00000040407	Akap9	2.42699e-07	3.02382e-05	467.143	778.286	0.60022	1.66606	1.66606		565	579	460	510	415	391	350	816	588	844	625	694	1058	823	protein_coding	A kinase (PRKA) anchor protein (yotiao) 9 [Source:MGI Symbol;Acc:MGI:2178217]
ENSMUSG00000021843	Ktn1	2.40831e-07	3.02382e-05	2496	4179.86	0.59715	1.67462	1.67462		3080	3067	2500	2416	2576	1916	1917	4466	3021	4388	3550	3787	6057	3990	protein_coding	kinectin 1 [Source:MGI Symbol;Acc:MGI:109153]
ENSMUSG00000058672	Tubb2a	2.82868e-07	3.4868e-05	427.429	707.857	0.603835	1.65608	1.65608		488	528	442	324	492	405	313	626	609	545	664	864	925	722	protein_coding	tubulin, beta 2A class IIA [Source:MGI Symbol;Acc:MGI:107861]
ENSMUSG00000024045	Akap8	3.16906e-07	3.74693e-05	127.429	215.571	0.59112	1.6917	1.6917		143	171	97	99	116	150	116	225	206	243	149	204	232	250	protein_coding	A kinase (PRKA) anchor protein 8 [Source:MGI Symbol;Acc:MGI:1928488]
ENSMUSG00000015994	Fnta	3.33328e-07	3.90129e-05	1440.43	2230	0.645932	1.54815	1.54815		1533	1933	1365	1438	1452	1252	1110	2373	1525	2260	2029	2279	2778	2366	protein_coding	farnesyltransferase, CAAX box, alpha [Source:MGI Symbol;Acc:MGI:104683]
ENSMUSG00000038095	Sbno1	3.49144e-07	4.04553e-05	604.714	978.286	0.618137	1.61777	1.61777		665	773	592	631	642	457	473	894	718	1046	697	984	1418	1091	protein_coding	strawberry notch homolog 1 (Drosophila) [Source:MGI Symbol;Acc:MGI:2384298]
ENSMUSG00000000127	Fer	3.58322e-07	4.11077e-05	54.7143	97.5714	0.560761	1.78329	1.78329		63	46	60	55	61	50	48	100	75	103	76	93	112	124	protein_coding	fer (fms/fps related) protein kinase [Source:MGI Symbol;Acc:MGI:105917]
ENSMUSG00000048118	Arid4a	4.10038e-07	4.61273e-05	252.143	440.857	0.571938	1.74844	1.74844		317	302	261	228	266	186	205	428	331	453	383	382	700	409	protein_coding	AT rich interactive domain 4A (RBP1-like) [Source:MGI Symbol;Acc:MGI:2444354]
ENSMUSG00000028484	Psip1	4.99107e-07	5.56073e-05	92.8571	171	0.543024	1.84154	1.84154		93	100	110	76	91	102	78	170	137	232	114	133	251	160	protein_coding	PC4 and SFRS1 interacting protein 1 [Source:MGI Symbol;Acc:MGI:2142116]
ENSMUSG00000030671	Pde3b	5.46313e-07	6.0287e-05	36.4286	74.8571	0.486641	2.0549	2.0549		42	46	35	14	37	44	37	66	86	71	64	83	77	77	protein_coding	phosphodiesterase 3B, cGMP-inhibited [Source:MGI Symbol;Acc:MGI:1333863]
ENSMUSG00000000787	Ddx3x	5.66697e-07	6.19464e-05	1131.71	1536.43	0.736588	1.35761	1.35761		1125	1314	1214	1022	1146	1136	965	1498	1327	1601	1353	1777	1664	1535	protein_coding	DEAD/H (Asp-Glu-Ala-Asp/His) box polypeptide 3, X-linked [Source:MGI Symbol;Acc:MGI:103064]
ENSMUSG00000020994	Pnn	5.93008e-07	6.42166e-05	224.429	407.143	0.551228	1.81413	1.81413		239	278	186	151	233	232	252	327	445	502	282	317	430	547	protein_coding	pinin [Source:MGI Symbol;Acc:MGI:1100514]
ENSMUSG00000035133	Arhgap5	7.24902e-07	7.63585e-05	243.714	413.143	0.589903	1.69519	1.69519		311	283	274	212	256	173	197	460	382	477	331	325	491	426	protein_coding	Rho GTPase activating protein 5 [Source:MGI Symbol;Acc:MGI:1332637]
ENSMUSG00000001833	Sept7	7.68089e-07	7.77625e-05	1259.43	1997.86	0.63039	1.58632	1.58632		1521	1529	1286	1016	1208	1124	1132	1916	1444	2295	1745	1747	2822	2016	protein_coding	septin 7 [Source:MGI Symbol;Acc:MGI:1335094]
ENSMUSG00000031229	Atrx	7.60353e-07	7.77625e-05	635.714	1025.43	0.61995	1.61303	1.61303		780	772	557	522	647	593	579	1151	884	1300	916	791	1119	1017	protein_coding	ATRX, chromatin remodeler [Source:MGI Symbol;Acc:MGI:103067]
ENSMUSG00000020459	Mtif2	7.55045e-07	7.77625e-05	232.714	418.143	0.556543	1.79681	1.79681		323	304	176	224	199	244	159	415	334	423	331	356	606	462	protein_coding	mitochondrial translational initiation factor 2 [Source:MGI Symbol;Acc:MGI:1924034]
ENSMUSG00000039987	Phtf2	7.71787e-07	7.77625e-05	391.714	1004.43	0.389987	2.56419	2.56419		339	412	304	246	471	486	484	989	1168	1644	891	937	330	1072	protein_coding	putative homeodomain transcription factor 2 [Source:MGI Symbol;Acc:MGI:1916020]
ENSMUSG00000032212	Sltm	8.4778e-07	8.4683e-05	402.571	615.143	0.654436	1.52803	1.52803		454	489	375	296	449	377	378	654	499	771	476	558	747	601	protein_coding	SAFB-like, transcription modulator [Source:MGI Symbol;Acc:MGI:1913910]
ENSMUSG00000022129	Dct	8.87305e-07	8.78735e-05	58.2857	116.714	0.499388	2.00245	2.00245		42	75	59	59	58	77	38	95	99	110	91	136	196	90	protein_coding	dopachrome tautomerase [Source:MGI Symbol;Acc:MGI:102563]
ENSMUSG00000031931	Ankrd49	9.25287e-07	9.08585e-05	34.4286	65.1429	0.528509	1.89212	1.89212		38	37	29	41	34	28	34	59	71	64	52	55	74	81	protein_coding	ankyrin repeat domain 49 [Source:MGI Symbol;Acc:MGI:1930842]
ENSMUSG00000039103	Nexn	9.99045e-07	9.53587e-05	7352.29	11830.3	0.62148	1.60906	1.60906		8873	9069	6837	6552	8450	5972	5713	10493	8390	15323	9098	10301	15804	13403	protein_coding	nexilin [Source:MGI Symbol;Acc:MGI:1916060]
ENSMUSG00000071648	Rom1	1.00404e-06	9.53587e-05	198.286	360	0.550794	1.81556	1.81556		161	257	191	251	230	168	130	323	265	306	391	428	486	321	protein_coding	rod outer segment membrane protein 1 [Source:MGI Symbol;Acc:MGI:97998]
ENSMUSG00000026383	Epb41l5	9.96025e-07	9.53587e-05	78.1429	178	0.439005	2.27788	2.27788		86	119	60	63	76	57	86	177	160	196	205	213	77	218	protein_coding	erythrocyte membrane protein band 4.1 like 5 [Source:MGI Symbol;Acc:MGI:103006]
ENSMUSG00000043991	Pura	1.0391e-06	9.65946e-05	1064.57	1656.14	0.642802	1.55569	1.55569		1158	1228	953	786	1147	1070	1110	1650	1513	2258	1358	1541	1583	1690	protein_coding	purine rich element binding protein A [Source:MGI Symbol;Acc:MGI:103079]
ENSMUSG00000027387	Zc3h8	1.04206e-06	9.65946e-05	53.7143	113.714	0.472362	2.11702	2.11702		67	61	51	33	62	48	54	107	123	137	72	67	119	171	protein_coding	zinc finger CCCH type containing 8 [Source:MGI Symbol;Acc:MGI:1930128]
ENSMUSG00000090272	Mndal	1.12534e-06	0.000102672	101	192.429	0.52487	1.90523	1.90523		101	134	98	72	90	98	114	200	207	264	139	119	213	205	protein_coding	myeloid nuclear differentiation antigen like [Source:MGI Symbol;Acc:MGI:3780953]
ENSMUSG00000029249	Rest	1.31831e-06	0.000118412	172.143	297.429	0.57877	1.7278	1.7278		206	194	187	186	175	115	142	262	215	381	225	275	414	310	protein_coding	RE1-silencing transcription factor [Source:MGI Symbol;Acc:MGI:104897]
ENSMUSG00000057388	Mrpl18	1.35028e-06	0.000119087	984	1398.86	0.703431	1.4216	1.4216		958	1110	929	899	1318	914	760	1370	1149	1579	1048	1342	1716	1588	protein_coding	mitochondrial ribosomal protein L18 [Source:MGI Symbol;Acc:MGI:1914931]
ENSMUSG00000029176	Anapc4	1.33919e-06	0.000119087	334.286	522.571	0.639694	1.56325	1.56325		339	407	298	337	429	304	226	489	367	542	482	622	654	502	protein_coding	anaphase promoting complex subunit 4 [Source:MGI Symbol;Acc:MGI:1098673]
ENSMUSG00000015757	Ppil4	1.36819e-06	0.000119087	160.143	261.143	0.613239	1.63069	1.63069		188	218	143	123	192	146	111	250	239	314	202	254	248	321	protein_coding	peptidylprolyl isomerase (cyclophilin)-like 4 [Source:MGI Symbol;Acc:MGI:1914668]
ENSMUSG00000036822	Topors	1.3698e-06	0.000119087	100.286	180.714	0.554941	1.80199	1.80199		109	99	95	95	130	108	66	152	112	172	164	197	285	183	protein_coding	topoisomerase I binding, arginine/serine-rich [Source:MGI Symbol;Acc:MGI:2146189]
ENSMUSG00000029422	Rsrc2	1.40563e-06	0.000119757	674.429	945.571	0.71325	1.40203	1.40203		709	817	675	663	677	565	615	900	823	1096	780	851	1182	987	protein_coding	arginine/serine-rich coiled-coil 2 [Source:MGI Symbol;Acc:MGI:1913489]
ENSMUSG00000022665	Ccdc80	1.45717e-06	0.00012256	351.429	526	0.668115	1.49675	1.49675		340	346	361	303	354	418	338	447	415	575	410	582	607	646	protein_coding	coiled-coil domain containing 80 [Source:MGI Symbol;Acc:MGI:1915146]
ENSMUSG00000069833	Ahnak	1.45967e-06	0.00012256	2297	3532.14	0.650313	1.53772	1.53772		2295	2736	2273	1688	2632	2352	2103	3844	3400	4129	3258	3454	2933	3707	protein_coding	AHNAK nucleoprotein (desmoyokin) [Source:MGI Symbol;Acc:MGI:1316648]
ENSMUSG00000035649	Zcchc7	1.75032e-06	0.000144864	98.1429	162	0.60582	1.65066	1.65066		119	136	84	95	102	80	71	141	118	172	140	164	213	186	protein_coding	zinc finger, CCHC domain containing 7 [Source:MGI Symbol;Acc:MGI:2442912]
ENSMUSG00000020863	Luc7l3	1.85365e-06	0.000151256	500.429	823	0.608054	1.64459	1.64459		607	566	478	511	477	436	428	693	715	1017	540	696	1249	851	protein_coding	LUC7-like 3 (S. cerevisiae) [Source:MGI Symbol;Acc:MGI:1914934]
ENSMUSG00000024259	Slc25a46	1.92923e-06	0.000154165	792.714	1182.14	0.670574	1.49126	1.49126		847	1015	702	825	935	677	548	1003	960	1265	907	1254	1562	1324	protein_coding	solute carrier family 25, member 46 [Source:MGI Symbol;Acc:MGI:1914703]
ENSMUSG00000061136	Prpf40a	1.9954e-06	0.000158361	332.714	484.286	0.687021	1.45556	1.45556		357	351	338	303	364	296	320	437	444	544	368	412	598	587	protein_coding	pre-mRNA processing factor 40A [Source:MGI Symbol;Acc:MGI:1860512]
ENSMUSG00000024491	Rbm27	2.21244e-06	0.000173142	146.714	261.429	0.561202	1.78189	1.78189		143	150	129	107	165	163	170	258	285	319	180	228	213	347	protein_coding	RNA binding motif protein 27 [Source:MGI Symbol;Acc:MGI:2147194]
ENSMUSG00000044224	Dnajc21	2.52454e-06	0.000192446	385.429	627.143	0.614579	1.62713	1.62713		422	505	350	409	391	322	299	721	437	665	542	499	839	687	protein_coding	DnaJ heat shock protein family (Hsp40) member C21 [Source:MGI Symbol;Acc:MGI:1925371]
ENSMUSG00000024991	Eif3a	2.60932e-06	0.000195108	1344.43	2021.71	0.664994	1.50377	1.50377		1630	1673	1346	1197	1224	1172	1169	2084	1531	2136	1665	1917	2746	2073	protein_coding	eukaryotic translation initiation factor 3, subunit A [Source:MGI Symbol;Acc:MGI:95301]
ENSMUSG00000030847	Bag3	2.60998e-06	0.000195108	3126.43	5350.86	0.584286	1.71149	1.71149		3669	4443	2501	2214	3079	3120	2859	5754	5693	5437	5200	5511	3887	5974	protein_coding	BCL2-associated athanogene 3 [Source:MGI Symbol;Acc:MGI:1352493]
ENSMUSG00000063200	Nol7	2.75814e-06	0.000202795	529.143	739.286	0.715749	1.39714	1.39714		568	581	450	501	559	561	484	741	663	854	548	696	802	871	protein_coding	nucleolar protein 7 [Source:MGI Symbol;Acc:MGI:1917328]
ENSMUSG00000028639	Ybx1	2.76531e-06	0.000202795	3239.29	5197.86	0.623196	1.60463	1.60463		4043	3973	3447	2934	2753	2694	2831	6205	4186	5505	4368	4323	6111	5687	protein_coding	Y box protein 1 [Source:MGI Symbol;Acc:MGI:99146]
ENSMUSG00000023827	Agpat4	2.76197e-06	0.000202795	63.5714	126.571	0.502257	1.99101	1.99101		77	81	68	76	60	40	43	119	93	108	139	140	189	98	protein_coding	1-acylglycerol-3-phosphate O-acyltransferase 4 (lysophosphatidic acid acyltransferase, delta) [Source:MGI Symbol;Acc:MGI:1915512]
ENSMUSG00000028869	Gnl2	2.81467e-06	0.000205117	127.714	229	0.557704	1.79306	1.79306		169	137	152	116	131	104	85	211	154	297	171	200	319	251	protein_coding	guanine nucleotide binding protein-like 2 (nucleolar) [Source:MGI Symbol;Acc:MGI:2385207]
ENSMUSG00000021149	Gtpbp4	3.12578e-06	0.00022357	324.571	473.571	0.68537	1.45907	1.45907		378	423	330	241	316	300	284	456	416	531	396	469	526	521	protein_coding	GTP binding protein 4 [Source:MGI Symbol;Acc:MGI:1916487]
ENSMUSG00000024290	Rock1	3.16095e-06	0.000224113	1030.86	1534.14	0.671943	1.48822	1.48822		1267	1210	956	829	1031	918	1005	1488	1250	1992	1246	1439	1782	1542	protein_coding	Rho-associated coiled-coil containing protein kinase 1 [Source:MGI Symbol;Acc:MGI:107927]
ENSMUSG00000060036	Rpl3	3.22297e-06	0.000226331	356.143	621	0.573499	1.74368	1.74368		367	401	351	199	472	333	370	576	426	544	499	718	733	851	protein_coding	ribosomal protein L3 [Source:MGI Symbol;Acc:MGI:1351605]
ENSMUSG00000001674	Ddx18	3.25127e-06	0.000226942	70.7143	127.429	0.554933	1.80202	1.80202		86	65	73	50	96	67	58	104	83	164	95	125	163	158	protein_coding	DEAD (Asp-Glu-Ala-Asp) box polypeptide 18 [Source:MGI Symbol;Acc:MGI:1914192]
ENSMUSG00000040225	Prrc2c	3.27417e-06	0.000227172	394.143	728.714	0.540874	1.84886	1.84886		555	466	402	387	383	297	269	803	530	753	590	570	1197	658	protein_coding	proline-rich coiled-coil 2C [Source:MGI Symbol;Acc:MGI:1913754]
ENSMUSG00000033943	Mga	3.54254e-06	0.000242884	338.286	554.429	0.610152	1.63894	1.63894		440	407	337	252	303	292	337	586	480	557	524	432	680	622	protein_coding	MAX gene associated [Source:MGI Symbol;Acc:MGI:1352483]
ENSMUSG00000074733	Zfp950	3.57529e-06	0.000243687	127.571	213.571	0.597324	1.67413	1.67413		133	198	90	110	127	132	103	235	177	247	151	213	208	264	protein_coding	zinc finger protein 950 [Source:MGI Symbol;Acc:MGI:2652824]
ENSMUSG00000029014	Dnajc2	3.86783e-06	0.000259055	247.857	391.714	0.63275	1.5804	1.5804		252	289	239	253	288	239	175	343	261	403	295	424	594	422	protein_coding	DnaJ heat shock protein family (Hsp40) member C2 [Source:MGI Symbol;Acc:MGI:99470]
ENSMUSG00000042717	Ppp1r3a	3.86021e-06	0.000259055	347.429	591.429	0.58744	1.7023	1.7023		471	391	319	267	292	326	366	621	563	643	402	459	757	695	protein_coding	protein phosphatase 1, regulatory (inhibitor) subunit 3A [Source:MGI Symbol;Acc:MGI:2153588]
ENSMUSG00000022285	Ywhaz	4.0548e-06	0.000268474	247.143	392.714	0.62932	1.58902	1.58902		203	277	329	236	246	236	203	400	356	356	376	452	382	427	protein_coding	tyrosine 3-monooxygenase/tryptophan 5-monooxygenase activation protein, zeta polypeptide [Source:MGI Symbol;Acc:MGI:109484]
ENSMUSG00000015536	Mocs2	4.2631e-06	0.000279076	236	448.143	0.526618	1.89891	1.89891		279	270	204	106	282	273	238	488	413	469	425	420	341	581	protein_coding	molybdenum cofactor synthesis 2 [Source:MGI Symbol;Acc:MGI:1336894]
ENSMUSG00000030512	Snrpa1	4.44666e-06	0.000286241	178.714	283	0.631499	1.58353	1.58353		155	225	134	176	247	189	125	241	221	325	245	321	296	332	protein_coding	small nuclear ribonucleoprotein polypeptide A' [Source:MGI Symbol;Acc:MGI:1916231]
ENSMUSG00000030101	Sumf1	4.85953e-06	0.000307691	69.8571	113.286	0.616646	1.62168	1.62168		75	72	72	66	81	67	56	121	111	142	89	115	102	113	protein_coding	sulfatase modifying factor 1 [Source:MGI Symbol;Acc:MGI:1889844]
ENSMUSG00000045103	Dmd	5.32534e-06	0.000331746	382	587.143	0.650608	1.53702	1.53702		467	465	407	301	382	329	323	660	517	665	466	484	720	598	protein_coding	dystrophin, muscular dystrophy [Source:MGI Symbol;Acc:MGI:94909]
ENSMUSG00000022023	Wbp4	5.63437e-06	0.000345426	175.571	287	0.611747	1.63466	1.63466		177	208	176	133	151	189	195	303	301	339	198	272	261	335	protein_coding	WW domain binding protein 4 [Source:MGI Symbol;Acc:MGI:109568]
ENSMUSG00000052539	Magi3	5.74101e-06	0.000350111	130.286	240	0.542857	1.84211	1.84211		128	149	122	141	116	123	133	207	171	240	183	164	427	288	protein_coding	membrane associated guanylate kinase, WW and PDZ domain containing 3 [Source:MGI Symbol;Acc:MGI:1923484]
ENSMUSG00000040760	Appl1	5.83153e-06	0.000353769	416.714	617.429	0.674919	1.48166	1.48166		468	495	378	369	352	431	424	574	555	707	487	619	619	761	protein_coding	adaptor protein, phosphotyrosine interaction, PH domain and leucine zipper containing 1 [Source:MGI Symbol;Acc:MGI:1920243]
ENSMUSG00000048096	Lmod1	6.46377e-06	0.000390082	50.5714	99.1429	0.510086	1.96045	1.96045		37	59	39	34	63	73	49	125	61	85	76	98	135	114	protein_coding	leiomodin 1 (smooth muscle) [Source:MGI Symbol;Acc:MGI:2135671]
ENSMUSG00000036202	Rif1	6.8624e-06	0.000409869	224.714	357.429	0.628697	1.59059	1.59059		243	270	257	216	232	172	183	387	293	394	279	272	488	389	protein_coding	replication timing regulatory factor 1 [Source:MGI Symbol;Acc:MGI:1098622]
ENSMUSG00000070544	Top1	7.24009e-06	0.000428257	872.143	1317.14	0.662148	1.51024	1.51024		978	995	772	915	957	734	754	1153	1068	1896	972	1219	1575	1337	protein_coding	topoisomerase (DNA) I [Source:MGI Symbol;Acc:MGI:98788]
ENSMUSG00000037608	Bclaf1	7.59405e-06	0.000442172	482.143	756	0.637755	1.568	1.568		615	551	472	481	494	397	365	685	615	736	579	725	1175	777	protein_coding	BCL2-associated transcription factor 1 [Source:MGI Symbol;Acc:MGI:1917580]
ENSMUSG00000038213	Tapbpl	7.58847e-06	0.000442172	74.1429	157.286	0.47139	2.12139	2.12139		91	89	45	45	63	68	118	162	159	142	145	150	121	222	protein_coding	TAP binding protein-like [Source:MGI Symbol;Acc:MGI:2384853]
ENSMUSG00000030521	Mphosph10	7.78951e-06	0.000451285	49.4286	89.2857	0.5536	1.80636	1.80636		62	55	51	36	49	45	48	84	66	87	58	84	143	103	protein_coding	M-phase phosphoprotein 10 (U3 small nucleolar ribonucleoprotein) [Source:MGI Symbol;Acc:MGI:1915223]
ENSMUSG00000093661	Eif4e3	8.02151e-06	0.000462414	323.143	496	0.651498	1.53492	1.53492		344	456	309	327	325	269	232	456	363	601	348	562	606	536	protein_coding	eukaryotic translation initiation factor 4E member 3 [Source:MGI Symbol;Acc:MGI:1914142]
ENSMUSG00000022641	Bbx	8.30608e-06	0.000476448	115.714	199.571	0.579814	1.72469	1.72469		142	112	138	103	90	116	109	232	160	229	162	154	263	197	protein_coding	bobby sox HMG box containing [Source:MGI Symbol;Acc:MGI:1917758]
ENSMUSG00000030265	Kras	8.56518e-06	0.000488891	281.714	430.571	0.65428	1.5284	1.5284		342	351	232	219	248	322	258	417	440	475	331	407	459	485	protein_coding	Kirsten rat sarcoma viral oncogene homolog [Source:MGI Symbol;Acc:MGI:96680]
ENSMUSG00000020074	Ccar1	9.58998e-06	0.00053485	442.857	694	0.638123	1.5671	1.5671		448	469	375	333	537	466	472	708	692	927	541	640	597	753	protein_coding	cell division cycle and apoptosis regulator 1 [Source:MGI Symbol;Acc:MGI:1914750]
ENSMUSG00000028410	Dnaja1	9.62709e-06	0.00053485	564.857	986	0.572877	1.74557	1.74557		799	724	468	527	421	518	497	1089	940	807	767	777	1266	1256	protein_coding	DnaJ heat shock protein family (Hsp40) member A1 [Source:MGI Symbol;Acc:MGI:1270129]
ENSMUSG00000000605	Clcn4	1.01786e-05	0.000561617	790.429	1206.57	0.655103	1.52648	1.52648		751	1000	730	601	970	752	729	1276	1176	1365	1121	1274	920	1314	protein_coding	chloride channel, voltage-sensitive 4 [Source:MGI Symbol;Acc:MGI:104571]
ENSMUSG00000006740	Kif5b	1.04777e-05	0.000569976	2282.86	2988.14	0.763972	1.30895	1.30895		2444	2796	2259	2190	2480	1895	1916	2849	2551	3151	2505	3123	3706	3032	protein_coding	kinesin family member 5B [Source:MGI Symbol;Acc:MGI:1098268]
ENSMUSG00000050812	AI314180	1.06241e-05	0.00057524	340.571	534.571	0.637092	1.56963	1.56963		423	361	333	264	305	359	339	555	539	623	419	415	589	602	protein_coding	expressed sequence AI314180 [Source:MGI Symbol;Acc:MGI:2140220]
ENSMUSG00000019943	Atp2b1	1.0891e-05	0.000586949	911.714	1271.43	0.717079	1.39455	1.39455		1033	1075	827	860	887	798	902	1356	1079	1369	1037	1145	1485	1429	protein_coding	ATPase, Ca++ transporting, plasma membrane 1 [Source:MGI Symbol;Acc:MGI:104653]
ENSMUSG00000003955	Fam162a	1.11381e-05	0.000594733	1089.57	1587	0.68656	1.45654	1.45654		982	1224	991	927	1509	1059	935	1477	1401	1897	1374	1814	1383	1763	protein_coding	family with sequence similarity 162, member A [Source:MGI Symbol;Acc:MGI:1917436]
ENSMUSG00000028034	Fubp1	1.16267e-05	0.000617975	508.857	726.429	0.700492	1.42757	1.42757		597	561	506	518	509	431	440	734	623	681	664	681	936	766	protein_coding	far upstream element (FUSE) binding protein 1 [Source:MGI Symbol;Acc:MGI:1196294]
ENSMUSG00000020048	Hsp90b1	1.32489e-05	0.000688406	1285	2396.43	0.536215	1.86492	1.86492		1553	1143	1010	899	1208	1350	1832	2063	2151	3114	1547	1979	2600	3321	protein_coding	heat shock protein 90, beta (Grp94), member 1 [Source:MGI Symbol;Acc:MGI:98817]
ENSMUSG00000046185	Zfp84	1.3212e-05	0.000688406	41.8571	88.5714	0.472581	2.11604	2.11604		52	54	53	37	36	28	33	105	58	66	79	59	153	100	protein_coding	zinc finger protein 84 [Source:MGI Symbol;Acc:MGI:107780]
ENSMUSG00000064326	Siva1	1.35791e-05	0.000694687	649.143	895	0.725299	1.37874	1.37874		627	826	634	586	671	627	573	863	692	812	753	915	1161	1069	protein_coding	SIVA1, apoptosis-inducing factor [Source:MGI Symbol;Acc:MGI:1353606]
ENSMUSG00000032387	Rbpms2	1.36491e-05	0.000694687	562.714	887	0.634402	1.57629	1.57629		632	743	440	404	551	622	547	811	865	818	787	1116	772	1040	protein_coding	RNA binding protein with multiple splicing 2 [Source:MGI Symbol;Acc:MGI:1919223]
ENSMUSG00000053332	Gas5	1.36695e-05	0.000694687	449.143	778.143	0.577198	1.73251	1.73251		497	592	441	291	464	366	493	902	730	1024	720	750	543	778	processed_transcript	growth arrest specific 5 [Source:MGI Symbol;Acc:MGI:95659]
ENSMUSG00000020380	Rad50	1.40684e-05	0.00071065	75.5714	130.857	0.577511	1.73157	1.73157		83	97	61	48	85	64	91	124	90	168	115	110	160	149	protein_coding	RAD50 double strand break repair protein [Source:MGI Symbol;Acc:MGI:109292]
ENSMUSG00000016409	Nkap	1.43057e-05	0.000717574	115.429	181	0.637727	1.56807	1.56807		106	119	114	105	126	125	113	186	195	228	142	170	152	194	protein_coding	NFKB activating protein [Source:MGI Symbol;Acc:MGI:1914300]
ENSMUSG00000026827	Gpd2	1.47141e-05	0.000731728	219.714	393.429	0.55846	1.79064	1.79064		244	287	164	146	172	247	278	388	304	426	381	457	318	480	protein_coding	glycerol phosphate dehydrogenase 2, mitochondrial [Source:MGI Symbol;Acc:MGI:99778]
ENSMUSG00000032740	Ccdc88a	1.51761e-05	0.000748281	100.429	175.857	0.57108	1.75107	1.75107		116	103	102	99	70	101	112	166	166	247	144	158	146	204	protein_coding	coiled coil domain containing 88A [Source:MGI Symbol;Acc:MGI:1925177]
ENSMUSG00000019797	1700021F05Rik	1.52878e-05	0.000750593	485.571	672.714	0.721809	1.38541	1.38541		479	603	460	459	556	483	359	636	519	691	500	705	876	782	protein_coding	RIKEN cDNA 1700021F05 gene [Source:MGI Symbol;Acc:MGI:1915101]
ENSMUSG00000033792	Atp7a	1.54074e-05	0.000753274	42.8571	84	0.510204	1.96	1.96		63	52	28	35	42	38	42	98	66	76	102	91	62	93	protein_coding	ATPase, Cu++ transporting, alpha polypeptide [Source:MGI Symbol;Acc:MGI:99400]
ENSMUSG00000022255	Mtdh	1.57748e-05	0.000762838	1014.43	1455.29	0.697065	1.43459	1.43459		1207	1263	1070	948	1025	778	810	1338	1189	1516	1307	1502	1843	1492	protein_coding	metadherin [Source:MGI Symbol;Acc:MGI:1914404]
ENSMUSG00000024587	Nars	1.60163e-05	0.000770046	564	853.286	0.660974	1.51292	1.51292		613	626	571	432	602	540	564	896	669	821	646	712	1249	980	protein_coding	asparaginyl-tRNA synthetase [Source:MGI Symbol;Acc:MGI:1917473]
ENSMUSG00000032349	Elovl5	1.61639e-05	0.000773931	375.143	546.571	0.686357	1.45697	1.45697		371	481	318	305	371	405	375	506	559	523	551	582	542	563	protein_coding	ELOVL family member 5, elongation of long chain fatty acids (yeast) [Source:MGI Symbol;Acc:MGI:1916051]
ENSMUSG00000034243	Golgb1	1.62415e-05	0.000774444	213	370.286	0.575231	1.73843	1.73843		299	271	193	153	191	176	208	402	312	401	244	279	544	410	protein_coding	golgi autoantigen, golgin subfamily b, macrogolgin 1 [Source:MGI Symbol;Acc:MGI:1099447]
ENSMUSG00000056071	S100a9	1.66104e-05	0.000788788	12.2857	53.2857	0.230563	4.33721	4.33721		9	12	16	10	14	11	14	43	26	21	17	13	110	143	protein_coding	S100 calcium binding protein A9 (calgranulin B) [Source:MGI Symbol;Acc:MGI:1338947]
ENSMUSG00000053289	Ddx10	1.68581e-05	0.000793037	111.857	206.286	0.542244	1.84419	1.84419		139	198	102	102	86	78	78	171	173	226	178	180	320	196	protein_coding	DEAD (Asp-Glu-Ala-Asp) box polypeptide 10 [Source:MGI Symbol;Acc:MGI:1924841]
ENSMUSG00000020288	Ahsa2	1.72716e-05	0.00080544	205.857	330.286	0.62327	1.60444	1.60444		202	228	177	199	231	207	197	285	391	444	222	280	297	393	protein_coding	AHA1, activator of heat shock protein ATPase 2 [Source:MGI Symbol;Acc:MGI:1916133]
ENSMUSG00000029167	Ppargc1a	1.74401e-05	0.00080544	1528.29	2534.86	0.602908	1.65863	1.65863		1955	1994	1392	1199	1429	1326	1403	1920	2532	2578	1701	2112	4119	2782	protein_coding	peroxisome proliferative activated receptor, gamma, coactivator 1 alpha [Source:MGI Symbol;Acc:MGI:1342774]
ENSMUSG00000075415	Fnbp1	1.75171e-05	0.00080544	1384	2490.29	0.55576	1.79934	1.79934		2040	2079	1164	1140	1215	1039	1011	2251	1726	2206	2783	2405	3630	2431	protein_coding	formin binding protein 1 [Source:MGI Symbol;Acc:MGI:109606]
ENSMUSG00000028998	Tomm7	1.83002e-05	0.000834821	2292.14	3117.86	0.735166	1.36024	1.36024		2054	2769	2094	2169	2882	2178	1899	3208	2705	3363	2709	3461	2921	3458	protein_coding	translocase of outer mitochondrial membrane 7 homolog (yeast) [Source:MGI Symbol;Acc:MGI:1913419]
ENSMUSG00000026020	Nop58	1.84941e-05	0.000840356	166.857	270.571	0.616684	1.62158	1.62158		152	190	182	117	191	146	190	216	224	320	187	235	375	337	protein_coding	NOP58 ribonucleoprotein [Source:MGI Symbol;Acc:MGI:1933184]
ENSMUSG00000058503	Fam133b	1.89504e-05	0.00085594	143.857	217.714	0.660761	1.51341	1.51341		151	185	139	107	143	166	116	219	180	276	172	192	250	235	protein_coding	family with sequence similarity 133, member B [Source:MGI Symbol;Acc:MGI:1915402]
ENSMUSG00000029469	Ift81	2.03349e-05	0.000913257	434.429	782	0.555535	1.80007	1.80007		372	570	392	313	473	467	454	653	956	1187	819	630	588	641	protein_coding	intraflagellar transport 81 [Source:MGI Symbol;Acc:MGI:1098597]
ENSMUSG00000105342	Gm43244	2.10415e-05	0.000937721	28.8571	54.7143	0.527415	1.89604	1.89604		38	33	23	19	34	30	25	48	43	73	38	44	63	74	sense_intronic	predicted gene 43244 [Source:MGI Symbol;Acc:MGI:5663381]
ENSMUSG00000022136	Dnajc3	2.15733e-05	0.000957739	385	566.571	0.679526	1.47161	1.47161		320	386	361	345	453	433	397	497	560	676	432	528	566	707	protein_coding	DnaJ heat shock protein family (Hsp40) member C3 [Source:MGI Symbol;Acc:MGI:107373]
ENSMUSG00000028268	Gbp3	2.17401e-05	0.000961461	36.1429	71	0.509054	1.96443	1.96443		34	44	41	24	29	28	53	59	81	77	44	61	83	92	protein_coding	guanylate binding protein 3 [Source:MGI Symbol;Acc:MGI:1926263]
ENSMUSG00000022983	Scaf4	2.26267e-05	0.000993089	50	91.4286	0.546875	1.82857	1.82857		69	45	52	41	60	42	41	97	115	80	56	75	112	105	protein_coding	SR-related CTD-associated factor 4 [Source:MGI Symbol;Acc:MGI:2146350]
ENSMUSG00000019966	Kitl	2.29619e-05	0.001004	334.286	537.429	0.62201	1.60769	1.60769		350	352	278	314	291	361	394	522	622	661	468	439	496	554	protein_coding	kit ligand [Source:MGI Symbol;Acc:MGI:96974]
ENSMUSG00000022774	Ncbp2	2.41387e-05	0.00102858	309	452.571	0.682765	1.46463	1.46463		322	362	288	321	319	257	294	375	421	465	358	429	689	431	protein_coding	nuclear cap binding protein subunit 2 [Source:MGI Symbol;Acc:MGI:1915342]
ENSMUSG00000029227	Fip1l1	2.41455e-05	0.00102858	364.571	559.571	0.651519	1.53487	1.53487		477	458	300	278	358	355	326	522	389	655	521	538	636	656	protein_coding	FIP1 like 1 (S. cerevisiae) [Source:MGI Symbol;Acc:MGI:1914149]
ENSMUSG00000003226	Ranbp2	2.40302e-05	0.00102858	157.286	273.143	0.575837	1.7366	1.7366		163	216	125	126	160	147	164	268	319	394	177	186	264	304	protein_coding	RAN binding protein 2 [Source:MGI Symbol;Acc:MGI:894323]
ENSMUSG00000002455	Prpf6	2.47297e-05	0.00104197	247.429	385.857	0.641244	1.55947	1.55947		312	275	224	277	282	180	182	362	302	383	299	392	552	411	protein_coding	pre-mRNA splicing factor 6 [Source:MGI Symbol;Acc:MGI:1922946]
ENSMUSG00000029291	Rufy3	2.46894e-05	0.00104197	108.429	186	0.582949	1.71542	1.71542		93	130	94	82	105	115	140	177	186	244	143	188	139	225	protein_coding	RUN and FYVE domain containing 3 [Source:MGI Symbol;Acc:MGI:106484]
ENSMUSG00000011382	Dhdh	2.49975e-05	0.00104944	23.8571	47.1429	0.506061	1.97605	1.97605		31	27	19	32	20	17	21	52	31	60	41	50	57	39	protein_coding	dihydrodiol dehydrogenase (dimeric) [Source:MGI Symbol;Acc:MGI:1919005]
ENSMUSG00000049823	Zbtb12	2.58653e-05	0.00108195	14.2857	42.1429	0.338983	2.95	2.95		16	32	14	11	11	8	8	45	20	28	35	27	100	40	protein_coding	zinc finger and BTB domain containing 12 [Source:MGI Symbol;Acc:MGI:88133]
ENSMUSG00000032525	Nktr	2.64942e-05	0.00109639	243.286	348.571	0.697951	1.43277	1.43277		239	321	258	180	259	239	207	362	302	352	264	326	460	374	protein_coding	natural killer tumor recognition sequence [Source:MGI Symbol;Acc:MGI:97346]
ENSMUSG00000049517	Rps23	2.64479e-05	0.00109639	496.571	1203.14	0.412729	2.4229	2.4229		462	566	335	184	651	665	613	1246	1390	1817	1053	927	430	1559	protein_coding	ribosomal protein S23 [Source:MGI Symbol;Acc:MGI:1913725]
ENSMUSG00000072235	Tuba1a	2.88907e-05	0.00116992	1291.29	1997.86	0.646335	1.54718	1.54718		1431	1511	1281	1051	1285	1338	1142	2044	1724	1908	2348	2280	1605	2076	protein_coding	tubulin, alpha 1A [Source:MGI Symbol;Acc:MGI:98869]
ENSMUSG00000041688	Amot	2.89778e-05	0.00116992	203.286	332.857	0.61073	1.63739	1.63739		246	218	154	229	224	149	203	305	288	295	343	459	331	309	protein_coding	angiomotin [Source:MGI Symbol;Acc:MGI:108440]
ENSMUSG00000068882	Ssb	2.94684e-05	0.00118149	730.714	1073.57	0.680639	1.46921	1.46921		922	825	653	611	673	747	684	955	790	1270	819	1064	1406	1211	protein_coding	Sjogren syndrome antigen B [Source:MGI Symbol;Acc:MGI:98423]
ENSMUSG00000034593	Myo5a	2.98853e-05	0.00118997	26.2857	49.4286	0.531792	1.88043	1.88043		20	29	20	35	39	23	18	45	39	46	52	58	53	53	protein_coding	myosin VA [Source:MGI Symbol;Acc:MGI:105976]
ENSMUSG00000059423	Zfp933	3.06698e-05	0.00119653	105.857	173.857	0.608874	1.64238	1.64238		81	159	119	83	128	102	69	195	127	168	139	218	195	175	protein_coding	zinc finger protein 933 [Source:MGI Symbol;Acc:MGI:1922865]
ENSMUSG00000028522	Mier1	3.03527e-05	0.00119653	223.714	367.429	0.608865	1.6424	1.6424		256	238	240	140	227	212	253	405	373	460	287	275	423	349	protein_coding	MEIR1 treanscription regulator [Source:MGI Symbol;Acc:MGI:1918398]
ENSMUSG00000060227	Casc4	3.04294e-05	0.00119653	35.7143	64.8571	0.550661	1.816	1.816		42	41	39	40	37	27	24	64	44	59	49	67	103	68	protein_coding	cancer susceptibility candidate 4 [Source:MGI Symbol;Acc:MGI:2443129]
ENSMUSG00000045658	Pid1	3.12294e-05	0.00120618	332.714	524.143	0.634778	1.57535	1.57535		377	436	302	289	310	265	350	426	447	458	618	597	605	518	protein_coding	phosphotyrosine interaction domain containing 1 [Source:MGI Symbol;Acc:MGI:2138391]
ENSMUSG00000009575	Cbx5	3.17453e-05	0.00121799	568.571	847.857	0.670598	1.49121	1.49121		588	665	527	509	550	521	620	791	734	755	613	783	1305	954	protein_coding	chromobox 5 [Source:MGI Symbol;Acc:MGI:109372]
ENSMUSG00000059326	Csf2ra	3.33073e-05	0.00126951	23.8571	47.2857	0.504532	1.98204	1.98204		25	20	27	19	28	29	19	31	37	66	33	66	56	42	protein_coding	colony stimulating factor 2 receptor, alpha, low-affinity (granulocyte-macrophage) [Source:MGI Symbol;Acc:MGI:1339754]
ENSMUSG00000010608	Rbm25	3.39333e-05	0.00128492	578.143	930.429	0.621373	1.60934	1.60934		602	741	668	559	626	425	426	805	635	1062	740	844	1497	930	protein_coding	RNA binding motif protein 25 [Source:MGI Symbol;Acc:MGI:1914289]
ENSMUSG00000042225	Ammecr1	3.49005e-05	0.00130871	169	253.571	0.666479	1.50042	1.50042		194	182	146	148	149	186	178	226	281	236	208	252	278	294	protein_coding	Alport syndrome, mental retardation, midface hypoplasia and elliptocytosis chromosomal region gene 1 [Source:MGI Symbol;Acc:MGI:1860206]
ENSMUSG00000049659	Aftph	3.54659e-05	0.00132562	86.8571	166.143	0.522786	1.91283	1.91283		80	92	80	50	81	113	112	140	224	197	103	135	153	211	protein_coding	aftiphilin [Source:MGI Symbol;Acc:MGI:1923012]
ENSMUSG00000057110	Cntrl	3.57537e-05	0.00132782	34.5714	68.4286	0.505219	1.97934	1.97934		22	50	33	27	25	43	42	73	63	74	49	44	102	74	protein_coding	centriolin [Source:MGI Symbol;Acc:MGI:1889576]
ENSMUSG00000043241	Upf2	3.64188e-05	0.00133963	172.714	283.286	0.609682	1.6402	1.6402		203	212	165	112	204	129	184	300	266	372	207	212	330	296	protein_coding	UPF2 regulator of nonsense transcripts homolog (yeast) [Source:MGI Symbol;Acc:MGI:2449307]
ENSMUSG00000029004	Kmt2e	3.70752e-05	0.00135659	758.571	1063.86	0.713039	1.40245	1.40245		864	965	736	627	757	739	622	1127	978	1298	934	1029	1091	990	protein_coding	lysine (K)-specific methyltransferase 2E [Source:MGI Symbol;Acc:MGI:1924825]
ENSMUSG00000028248	Pnisr	3.79547e-05	0.00137862	260	443.286	0.586529	1.70495	1.70495		309	337	230	255	275	217	197	347	310	530	360	344	790	422	protein_coding	PNN interacting serine/arginine-rich [Source:MGI Symbol;Acc:MGI:1913875]
ENSMUSG00000039005	Tlr4	3.8691e-05	0.00140098	85	176.571	0.481392	2.07731	2.07731		84	81	93	48	107	77	105	185	196	239	176	172	72	196	protein_coding	toll-like receptor 4 [Source:MGI Symbol;Acc:MGI:96824]
ENSMUSG00000031168	Ebp	4.17555e-05	0.0014979	198	368	0.538043	1.85859	1.85859		295	297	170	159	200	133	132	345	225	329	337	371	623	346	protein_coding	phenylalkylamine Ca2+ antagonist (emopamil) binding protein [Source:MGI Symbol;Acc:MGI:107822]
ENSMUSG00000062488	Ifit3b	4.28847e-05	0.00153366	74.4286	156.429	0.475799	2.10173	2.10173		122	84	55	49	65	57	89	112	116	94	203	175	177	218	protein_coding	interferon-induced protein with tetratricopeptide repeats 3B [Source:MGI Symbol;Acc:MGI:3698419]
ENSMUSG00000025024	Smndc1	4.32466e-05	0.00154184	262.286	393.857	0.665941	1.50163	1.50163		249	333	248	243	269	262	232	351	329	345	276	384	640	432	protein_coding	survival motor neuron domain containing 1 [Source:MGI Symbol;Acc:MGI:1923729]
ENSMUSG00000049800	Sertad2	4.44549e-05	0.00158006	514.714	990.286	0.519763	1.92395	1.92395		617	664	396	303	389	551	683	1062	806	986	1048	1068	609	1353	protein_coding	SERTA domain containing 2 [Source:MGI Symbol;Acc:MGI:1931026]
ENSMUSG00000051285	Pcmtd1	4.47929e-05	0.0015872	395	636.714	0.620372	1.61193	1.61193		433	507	430	416	382	297	300	586	509	748	493	474	1004	643	protein_coding	protein-L-isoaspartate (D-aspartate) O-methyltransferase domain containing 1 [Source:MGI Symbol;Acc:MGI:2441773]
ENSMUSG00000101892	9130401M01Rik	4.63131e-05	0.00163109	200.571	318.143	0.630445	1.58618	1.58618		225	235	174	182	229	175	184	359	242	358	305	384	224	355	protein_coding	RIKEN cDNA 9130401M01 gene [Source:MGI Symbol;Acc:MGI:1923008]
ENSMUSG00000052812	Atad2b	4.75531e-05	0.00166969	42.5714	78.4286	0.542805	1.84228	1.84228		46	62	30	47	45	33	35	84	53	98	67	61	123	63	protein_coding	ATPase family, AAA domain containing 2B [Source:MGI Symbol;Acc:MGI:2444798]
ENSMUSG00000029191	Rfc1	4.88555e-05	0.00169997	315.286	491.429	0.64157	1.55868	1.55868		370	411	304	337	353	238	194	499	338	537	420	484	646	516	protein_coding	replication factor C (activator 1) 1 [Source:MGI Symbol;Acc:MGI:97891]
ENSMUSG00000019849	Prep	5.03457e-05	0.0017259	177.857	284.143	0.625943	1.59759	1.59759		154	214	193	137	194	188	165	310	286	239	252	304	216	382	protein_coding	prolyl endopeptidase [Source:MGI Symbol;Acc:MGI:1270863]
ENSMUSG00000027765	P2ry1	5.02697e-05	0.0017259	927.286	1614.43	0.574374	1.74103	1.74103		1202	1203	734	1043	790	809	710	1248	895	1546	1312	1788	2549	1963	protein_coding	purinergic receptor P2Y, G-protein coupled 1 [Source:MGI Symbol;Acc:MGI:105049]
ENSMUSG00000013736	Trnt1	5.20704e-05	0.00177453	48.2857	91.2857	0.528951	1.89053	1.89053		58	51	38	46	63	35	47	137	84	92	47	74	123	82	protein_coding	tRNA nucleotidyl transferase, CCA-adding, 1 [Source:MGI Symbol;Acc:MGI:1917297]
ENSMUSG00000020580	Rock2	5.23863e-05	0.00178006	700.571	1052	0.665942	1.50163	1.50163		885	779	647	641	663	578	711	1032	868	1287	794	862	1435	1086	protein_coding	Rho-associated coiled-coil containing protein kinase 2 [Source:MGI Symbol;Acc:MGI:107926]
ENSMUSG00000086567	Gm2830	5.33677e-05	0.00180283	1001.43	2116.71	0.473105	2.11369	2.11369		901	1195	612	437	1274	1386	1205	1500	2036	3553	1510	2388	1293	2537	processed_pseudogene	predicted gene 2830 [Source:MGI Symbol;Acc:MGI:3781002]
ENSMUSG00000040242	Fgfr1op2	5.36733e-05	0.00180788	400.714	592.143	0.676719	1.47772	1.47772		442	542	406	379	361	302	373	536	528	654	405	559	811	652	protein_coding	FGFR1 oncogene partner 2 [Source:MGI Symbol;Acc:MGI:1914779]
ENSMUSG00000042487	Leo1	5.46297e-05	0.00183477	134.286	200.714	0.669039	1.49468	1.49468		126	155	119	138	165	121	116	188	162	255	122	192	259	227	protein_coding	Leo1, Paf1/RNA polymerase II complex component [Source:MGI Symbol;Acc:MGI:2685031]
ENSMUSG00000035834	Polr3g	5.52703e-05	0.00185092	14.8571	31.1429	0.477064	2.09615	2.09615		15	16	19	6	17	14	17	29	22	42	28	26	35	36	protein_coding	polymerase (RNA) III (DNA directed) polypeptide G [Source:MGI Symbol;Acc:MGI:1914736]
ENSMUSG00000024678	Ms4a4d	5.82139e-05	0.00193274	121.143	228.571	0.53	1.88679	1.88679		132	124	117	57	152	135	131	198	214	240	240	223	141	344	protein_coding	membrane-spanning 4-domains, subfamily A, member 4D [Source:MGI Symbol;Acc:MGI:1913857]
ENSMUSG00000047635	2810006K23Rik	6.28447e-05	0.00204545	61	93.4286	0.652905	1.53162	1.53162		49	83	62	54	60	64	55	97	92	98	72	101	104	90	protein_coding	RIKEN cDNA 2810006K23 gene [Source:MGI Symbol;Acc:MGI:1919900]
ENSMUSG00000032086	Bace1	6.42009e-05	0.00207792	267.143	371.571	0.718954	1.39091	1.39091		244	281	268	244	294	258	281	340	277	372	309	443	484	376	protein_coding	beta-site APP cleaving enzyme 1 [Source:MGI Symbol;Acc:MGI:1346542]
ENSMUSG00000020460	Rps27a	6.55475e-05	0.0021118	805.286	1406.14	0.572691	1.74614	1.74614		866	1113	672	363	830	872	921	1501	1326	1525	1270	1493	1052	1676	protein_coding	ribosomal protein S27A [Source:MGI Symbol;Acc:MGI:1925544]
ENSMUSG00000034163	Zfc3h1	6.56123e-05	0.0021118	26.8571	54	0.497354	2.01064	2.01064		24	26	11	22	34	34	37	44	52	62	39	42	82	57	protein_coding	zinc finger, C3H1-type containing [Source:MGI Symbol;Acc:MGI:2446143]
ENSMUSG00000025006	Sorbs1	6.67644e-05	0.00214293	172.571	696.571	0.247744	4.03642	4.03642		147	167	112	84	147	217	334	618	973	1638	352	252	195	848	protein_coding	sorbin and SH3 domain containing 1 [Source:MGI Symbol;Acc:MGI:700014]
ENSMUSG00000047446	Arl4a	7.21067e-05	0.00229533	162.857	260	0.626374	1.59649	1.59649		151	194	143	104	195	203	150	300	250	310	195	252	209	304	protein_coding	ADP-ribosylation factor-like 4A [Source:MGI Symbol;Acc:MGI:99437]
ENSMUSG00000038039	Gcc2	7.50032e-05	0.00235518	166.714	269.429	0.61877	1.61611	1.61611		182	167	157	119	162	179	201	276	254	364	228	196	270	298	protein_coding	GRIP and coiled-coil domain containing 2 [Source:MGI Symbol;Acc:MGI:1917547]
ENSMUSG00000019971	Cep290	7.47277e-05	0.00235518	50.5714	90.1429	0.561014	1.78249	1.78249		61	63	50	56	44	42	38	83	55	128	67	70	129	99	protein_coding	centrosomal protein 290 [Source:MGI Symbol;Acc:MGI:2384917]
ENSMUSG00000042198	Chchd7	7.62547e-05	0.00237517	713	1018.14	0.700295	1.42797	1.42797		687	779	702	516	865	726	716	949	1055	1236	730	1097	946	1114	protein_coding	coiled-coil-helix-coiled-coil-helix domain containing 7 [Source:MGI Symbol;Acc:MGI:1913683]
ENSMUSG00000057914	Cacnb2	7.60095e-05	0.00237517	376.429	551.143	0.682996	1.46414	1.46414		408	409	364	286	397	401	370	558	546	656	457	528	455	658	protein_coding	calcium channel, voltage-dependent, beta 2 subunit [Source:MGI Symbol;Acc:MGI:894644]
ENSMUSG00000045954	Sdpr	7.68803e-05	0.00238185	1921.14	2724.43	0.705154	1.41813	1.41813		2357	2411	1739	1604	2075	1583	1679	2449	2237	2772	2540	3114	3574	2385	protein_coding	serum deprivation response [Source:MGI Symbol;Acc:MGI:99513]
ENSMUSG00000067873	Htatsf1	8.01872e-05	0.00246453	524.857	855.143	0.613765	1.62929	1.62929		522	638	436	318	576	650	534	934	852	1125	642	707	709	1017	protein_coding	HIV TAT specific factor 1 [Source:MGI Symbol;Acc:MGI:1919709]
ENSMUSG00000024338	Psmb8	8.00508e-05	0.00246453	105.571	186.857	0.564985	1.76996	1.76996		90	115	95	58	122	112	147	176	172	210	194	182	138	236	protein_coding	proteasome (prosome, macropain) subunit, beta type 8 (large multifunctional peptidase 7) [Source:MGI Symbol;Acc:MGI:1346527]
ENSMUSG00000026674	Ddr2	8.08445e-05	0.00247816	188.857	269.143	0.701699	1.42511	1.42511		217	224	175	182	178	190	156	258	219	302	273	297	289	246	protein_coding	discoidin domain receptor family, member 2 [Source:MGI Symbol;Acc:MGI:1345277]
ENSMUSG00000039943	Plcb4	8.37551e-05	0.00254223	321.143	447.857	0.717065	1.39457	1.39457		302	388	359	253	364	299	283	488	373	455	438	457	458	466	protein_coding	phospholipase C, beta 4 [Source:MGI Symbol;Acc:MGI:107464]
ENSMUSG00000062127	Cttnbp2nl	8.47365e-05	0.00256356	133.429	196.143	0.680262	1.47002	1.47002		126	158	115	113	156	123	143	158	200	219	207	185	217	187	protein_coding	CTTNBP2 N-terminal like [Source:MGI Symbol;Acc:MGI:1933137]
ENSMUSG00000099881	2810013P06Rik	8.81461e-05	0.00265285	64	114.429	0.559301	1.78795	1.78795		71	44	80	57	65	63	68	104	96	157	77	90	116	161	bidirectional_promoter_lncRNA	RIKEN cDNA 2810013P06 gene [Source:MGI Symbol;Acc:MGI:1914456]
ENSMUSG00000028282	Casp8ap2	8.8462e-05	0.00265336	50.1429	94.4286	0.531014	1.88319	1.88319		58	57	58	18	51	58	51	75	72	126	92	74	128	94	protein_coding	caspase 8 associated protein 2 [Source:MGI Symbol;Acc:MGI:1349399]
ENSMUSG00000029911	Ssbp1	8.89046e-05	0.00265499	73.4286	202.857	0.361972	2.76265	2.76265		64	85	41	28	63	134	99	171	288	383	92	80	143	263	protein_coding	single-stranded DNA binding protein 1 [Source:MGI Symbol;Acc:MGI:1920040]
ENSMUSG00000022629	Kif21a	8.97169e-05	0.00267236	127	206	0.616505	1.62205	1.62205		141	148	125	126	117	93	139	180	225	253	139	149	280	216	protein_coding	kinesin family member 21A [Source:MGI Symbol;Acc:MGI:109188]
ENSMUSG00000025278	Flnb	9.08342e-05	0.00269871	137.429	233.857	0.58766	1.70166	1.70166		140	197	98	86	152	129	160	212	247	226	265	248	172	267	protein_coding	filamin, beta [Source:MGI Symbol;Acc:MGI:2446089]
ENSMUSG00000021188	Trip11	9.17466e-05	0.00271191	263.571	430.286	0.61255	1.63252	1.63252		331	324	226	289	231	212	232	477	323	448	309	317	662	476	protein_coding	thyroid hormone receptor interactor 11 [Source:MGI Symbol;Acc:MGI:1924393]
ENSMUSG00000030659	Nucb2	9.50138e-05	0.00278715	52.4286	104.143	0.503429	1.98638	1.98638		53	55	36	45	59	70	49	93	46	95	91	76	182	146	protein_coding	nucleobindin 2 [Source:MGI Symbol;Acc:MGI:1858179]
ENSMUSG00000021377	Dek	9.54946e-05	0.00279418	249.714	378.571	0.659623	1.51602	1.51602		256	314	256	217	303	218	184	289	334	564	265	349	434	415	protein_coding	DEK oncogene (DNA binding) [Source:MGI Symbol;Acc:MGI:1926209]
ENSMUSG00000019820	Utrn	9.83965e-05	0.0028503	365.857	514.429	0.711191	1.40609	1.40609		416	391	345	355	382	320	352	526	538	629	428	460	560	460	protein_coding	utrophin [Source:MGI Symbol;Acc:MGI:104631]
ENSMUSG00000018845	Unc45b	0.000102475	0.0029318	1639.43	2326.86	0.704568	1.41931	1.41931		1709	2032	1542	1713	1818	1413	1249	1879	1943	2603	1651	2129	3203	2880	protein_coding	unc-45 myosin chaperone B [Source:MGI Symbol;Acc:MGI:2443377]
ENSMUSG00000053453	Thoc7	0.000102828	0.00293466	657.571	1113.86	0.590355	1.6939	1.6939		731	795	539	364	583	748	843	1264	1039	1211	920	846	1123	1394	protein_coding	THO complex 7 [Source:MGI Symbol;Acc:MGI:1913481]
ENSMUSG00000040433	Zbtb38	0.000103917	0.00295844	457.571	746	0.613367	1.63035	1.63035		466	503	400	358	466	542	468	771	780	1023	625	713	464	846	protein_coding	zinc finger and BTB domain containing 38 [Source:MGI Symbol;Acc:MGI:2442866]
ENSMUSG00000026353	Ubxn4	0.00010612	0.00300638	362.143	504.571	0.717724	1.39329	1.39329		392	374	359	329	379	329	373	421	484	611	375	443	615	583	protein_coding	UBX domain protein 4 [Source:MGI Symbol;Acc:MGI:1915062]
ENSMUSG00000036499	Eea1	0.000106458	0.00300859	341.143	497.714	0.685419	1.45896	1.45896		383	397	349	273	321	341	324	551	460	530	420	370	646	507	protein_coding	early endosome antigen 1 [Source:MGI Symbol;Acc:MGI:2442192]
ENSMUSG00000075376	Rc3h2	0.000110042	0.00308692	607.429	875.714	0.693638	1.44167	1.44167		703	838	566	507	672	463	503	899	688	873	882	982	888	918	protein_coding	ring finger and CCCH-type zinc finger domains 2 [Source:MGI Symbol;Acc:MGI:2442789]
ENSMUSG00000037013	Ss18	0.000110068	0.00308692	700.286	1098.29	0.637617	1.56834	1.56834		957	1060	547	505	705	563	565	1104	887	1050	1157	1182	1176	1132	protein_coding	SS18, nBAF chromatin remodeling complex subunit [Source:MGI Symbol;Acc:MGI:107708]
ENSMUSG00000020745	Pafah1b1	0.000111387	0.00309609	1652.14	2205.86	0.74898	1.33515	1.33515		1642	1994	1468	1514	1582	1657	1708	2185	2146	2572	1612	2101	2341	2484	protein_coding	platelet-activating factor acetylhydrolase, isoform 1b, subunit 1 [Source:MGI Symbol;Acc:MGI:109520]
ENSMUSG00000038668	Lpar1	0.000111424	0.00309609	113.714	179.143	0.634769	1.57538	1.57538		119	116	74	122	117	147	101	157	131	192	185	212	185	192	protein_coding	lysophosphatidic acid receptor 1 [Source:MGI Symbol;Acc:MGI:108429]
ENSMUSG00000022635	Zcrb1	0.000112234	0.0031037	800.143	1062	0.75343	1.32726	1.32726		882	928	719	745	887	767	673	999	862	1267	770	992	1358	1186	protein_coding	zinc finger CCHC-type and RNA binding motif 1 [Source:MGI Symbol;Acc:MGI:1914447]
ENSMUSG00000039275	Foxk2	0.000116277	0.00320786	79.1429	116.429	0.679755	1.47112	1.47112		71	84	75	71	101	72	80	111	113	114	95	103	149	130	protein_coding	forkhead box K2 [Source:MGI Symbol;Acc:MGI:1916087]
ENSMUSG00000071415	Rpl23	0.000118548	0.00322444	1657.57	2221.86	0.74603	1.34043	1.34043		1528	2104	1615	1549	2050	1523	1234	2202	1662	2449	1949	2519	2541	2231	protein_coding	ribosomal protein L23 [Source:MGI Symbol;Acc:MGI:1929455]
ENSMUSG00000047675	Rps8	0.000118138	0.00322444	1580	2335.29	0.676577	1.47803	1.47803		1694	1930	1685	1582	1809	1250	1110	2386	1737	2280	1799	2085	3486	2574	protein_coding	ribosomal protein S8 [Source:MGI Symbol;Acc:MGI:98166]
ENSMUSG00000061607	Mdc1	0.000117604	0.00322444	33.1429	59	0.561743	1.78017	1.78017		32	31	33	22	34	51	29	58	42	62	46	58	65	82	protein_coding	mediator of DNA damage checkpoint 1 [Source:MGI Symbol;Acc:MGI:3525201]
ENSMUSG00000026500	Cox20	0.000119809	0.00323596	627.286	1011.71	0.620023	1.61284	1.61284		673	703	509	445	677	738	646	856	1170	1474	625	812	1061	1084	protein_coding	COX20 Cox2 chaperone [Source:MGI Symbol;Acc:MGI:1913609]
ENSMUSG00000025997	Ikzf2	0.000119296	0.00323596	31.7143	63	0.503401	1.98649	1.98649		18	35	31	34	32	28	44	42	78	95	42	57	52	75	protein_coding	IKAROS family zinc finger 2 [Source:MGI Symbol;Acc:MGI:1342541]
ENSMUSG00000049130	C5ar1	0.000121694	0.00327922	20.4286	42.4286	0.481481	2.07692	2.07692		16	23	19	20	17	23	25	24	28	54	26	61	42	62	protein_coding	complement component 5a receptor 1 [Source:MGI Symbol;Acc:MGI:88232]
ENSMUSG00000072501	Phf20l1	0.000122335	0.00328885	391	544.429	0.718184	1.3924	1.3924		451	426	405	355	408	357	335	589	391	636	415	521	666	593	protein_coding	PHD finger protein 20-like 1 [Source:MGI Symbol;Acc:MGI:2444412]
ENSMUSG00000026088	Mitd1	0.000122932	0.00329725	53	91.7143	0.577882	1.73046	1.73046		64	73	59	30	39	46	60	105	70	86	90	98	105	88	protein_coding	MIT, microtubule interacting and transport, domain containing 1 [Source:MGI Symbol;Acc:MGI:1916278]
ENSMUSG00000035840	Lysmd3	0.000124412	0.00332925	14.5714	36	0.404762	2.47059	2.47059		15	12	18	10	19	11	17	23	63	53	19	19	32	43	protein_coding	LysM, putative peptidoglycan-binding, domain containing 3 [Source:MGI Symbol;Acc:MGI:1915906]
ENSMUSG00000056342	Usp34	0.000127625	0.00340557	385.429	570.286	0.675852	1.47961	1.47961		451	503	379	321	354	366	324	563	474	602	385	501	868	599	protein_coding	ubiquitin specific peptidase 34 [Source:MGI Symbol;Acc:MGI:109473]
ENSMUSG00000046010	Zfp830	0.000127852	0.00340557	56	104.714	0.534789	1.8699	1.8699		68	83	38	48	53	51	51	96	88	106	77	64	202	100	protein_coding	zinc finger protein 830 [Source:MGI Symbol;Acc:MGI:1914233]
ENSMUSG00000028329	Xpa	0.000134615	0.00356931	51.8571	81.1429	0.639085	1.56474	1.56474		55	61	45	43	55	53	51	78	76	98	60	65	110	81	protein_coding	xeroderma pigmentosum, complementation group A [Source:MGI Symbol;Acc:MGI:99135]
ENSMUSG00000007097	Atp1a2	0.000139791	0.00365383	7529.71	9722.86	0.774434	1.29127	1.29127		7327	9428	6861	7312	7943	6976	6861	8802	8644	11103	8868	11380	9659	9604	protein_coding	ATPase, Na+/K+ transporting, alpha 2 polypeptide [Source:MGI Symbol;Acc:MGI:88106]
ENSMUSG00000041763	Tpp2	0.000144338	0.00374987	125.857	224.857	0.55972	1.78661	1.78661		118	124	106	92	147	154	140	229	277	344	151	142	183	248	protein_coding	tripeptidyl peptidase II [Source:MGI Symbol;Acc:MGI:102724]
ENSMUSG00000028991	Mtor	0.000156333	0.00398993	248.286	344.714	0.720265	1.38838	1.38838		219	301	231	207	334	251	195	347	322	404	302	358	328	352	protein_coding	mechanistic target of rapamycin (serine/threonine kinase) [Source:MGI Symbol;Acc:MGI:1928394]
ENSMUSG00000040025	Ythdf2	0.000161055	0.00409242	171.571	240.143	0.714456	1.39967	1.39967		164	171	184	147	201	156	178	243	199	285	189	216	293	256	protein_coding	YTH domain family 2 [Source:MGI Symbol;Acc:MGI:2444233]
ENSMUSG00000021431	Snrnp48	0.000165219	0.00417079	137.571	213.714	0.643717	1.55348	1.55348		177	158	142	107	127	113	139	162	203	300	167	204	262	198	protein_coding	small nuclear ribonucleoprotein 48 (U11/U12) [Source:MGI Symbol;Acc:MGI:1915047]
ENSMUSG00000004535	Tax1bp1	0.000176601	0.00441008	758	997.571	0.759845	1.31606	1.31606		679	878	768	747	928	651	655	999	787	1153	754	983	1198	1109	protein_coding	Tax1 (human T cell leukemia virus type I) binding protein 1 [Source:MGI Symbol;Acc:MGI:1289308]
ENSMUSG00000027784	Ppm1l	0.000178085	0.00443438	774.857	1103	0.7025	1.42349	1.42349		982	995	676	583	798	780	610	962	848	1071	1021	1221	1299	1299	protein_coding	protein phosphatase 1 (formerly 2C)-like [Source:MGI Symbol;Acc:MGI:2139740]
ENSMUSG00000048100	Taf13	0.000179393	0.00445102	133.714	228.571	0.585	1.7094	1.7094		135	182	95	107	137	158	122	216	233	258	194	315	124	260	protein_coding	TATA-box binding protein associated factor 13 [Source:MGI Symbol;Acc:MGI:1913500]
ENSMUSG00000038544	Inip	0.000184227	0.00454178	68.1429	108.857	0.625984	1.59748	1.59748		68	73	61	74	75	46	80	104	83	124	80	91	147	133	protein_coding	INTS3 and NABP interacting protein [Source:MGI Symbol;Acc:MGI:1913459]
ENSMUSG00000032560	Dnajc13	0.000190766	0.00469301	124	192	0.645833	1.54839	1.54839		145	147	93	90	116	139	138	203	189	237	139	188	172	216	protein_coding	DnaJ heat shock protein family (Hsp40) member C13 [Source:MGI Symbol;Acc:MGI:2676368]
ENSMUSG00000078671	Chd2	0.000191344	0.00469726	291.429	483.571	0.602659	1.65931	1.65931		306	370	313	260	378	218	195	457	271	579	418	419	805	436	protein_coding	chromodomain helicase DNA binding protein 2 [Source:MGI Symbol;Acc:MGI:2448567]
ENSMUSG00000019828	Grm1	0.000192898	0.00472538	83.5714	140.429	0.595117	1.68034	1.68034		63	103	102	77	76	96	68	122	113	153	89	111	239	156	protein_coding	glutamate receptor, metabotropic 1 [Source:MGI Symbol;Acc:MGI:1351338]
ENSMUSG00000031902	Nfatc3	0.000197758	0.00481392	373.143	521.571	0.71542	1.39778	1.39778		410	415	312	351	375	417	332	553	396	562	497	497	519	627	protein_coding	nuclear factor of activated T cells, cytoplasmic, calcineurin dependent 3 [Source:MGI Symbol;Acc:MGI:103296]
ENSMUSG00000052727	Map1b	0.000198685	0.00482634	70.7143	130.857	0.540393	1.85051	1.85051		57	64	81	39	112	90	52	117	132	201	136	98	103	129	protein_coding	microtubule-associated protein 1B [Source:MGI Symbol;Acc:MGI:1306778]
ENSMUSG00000046230	Vps13a	0.000202068	0.00484855	56.2857	92.4286	0.608964	1.64213	1.64213		63	58	69	40	51	52	61	85	97	116	71	66	106	106	protein_coding	vacuolar protein sorting 13A [Source:MGI Symbol;Acc:MGI:2444304]
ENSMUSG00000022801	Lrch3	0.000204023	0.00488433	124.429	176.571	0.704693	1.41906	1.41906		139	157	102	91	125	145	112	166	167	198	146	175	202	182	protein_coding	leucine-rich repeats and calponin homology (CH) domain containing 3 [Source:MGI Symbol;Acc:MGI:1917394]
ENSMUSG00000026740	Dnajc1	0.00020649	0.00491579	223.429	325.286	0.686869	1.45588	1.45588		244	309	248	184	250	169	160	331	267	375	273	285	407	339	protein_coding	DnaJ heat shock protein family (Hsp40) member C1 [Source:MGI Symbol;Acc:MGI:103268]
ENSMUSG00000079355	Ackr4	0.000206031	0.00491579	49.2857	117.714	0.418689	2.38841	2.38841		39	70	20	21	69	69	57	105	76	166	174	155	46	102	protein_coding	atypical chemokine receptor 4 [Source:MGI Symbol;Acc:MGI:2181676]
ENSMUSG00000038489	Polr2l	0.000211645	0.0049947	103.286	171	0.60401	1.6556	1.6556		111	141	90	58	114	108	101	227	129	151	195	157	165	173	protein_coding	polymerase (RNA) II (DNA directed) polypeptide L [Source:MGI Symbol;Acc:MGI:1913741]
ENSMUSG00000030704	Rab6a	0.000215396	0.00506188	1160.43	1552.14	0.74763	1.33756	1.33756		1202	1454	1092	1045	1248	1085	997	1605	1379	1721	1268	1710	1349	1833	protein_coding	RAB6A, member RAS oncogene family [Source:MGI Symbol;Acc:MGI:894313]
ENSMUSG00000037236	Matr3	0.000214998	0.00506188	346.143	509.571	0.679282	1.47214	1.47214		338	366	339	238	380	416	346	510	508	649	355	461	495	589	protein_coding	matrin 3 [Source:MGI Symbol;Acc:MGI:1298379]
ENSMUSG00000036160	Surf6	0.000215808	0.00506188	46.4286	85.2857	0.544389	1.83692	1.83692		51	63	36	27	85	39	24	74	64	105	84	76	82	112	protein_coding	surfeit gene 6 [Source:MGI Symbol;Acc:MGI:98447]
ENSMUSG00000030850	Ate1	0.000218151	0.0051065	434.571	606.286	0.716777	1.39513	1.39513		547	505	341	407	431	424	387	547	453	679	562	692	655	656	protein_coding	arginyltransferase 1 [Source:MGI Symbol;Acc:MGI:1333870]
ENSMUSG00000029683	Lmod2	0.000225279	0.00522735	1950	2835.86	0.687623	1.45429	1.45429		2417	2319	2014	1691	1864	1669	1676	3239	2817	3278	2763	2656	2761	2337	protein_coding	leiomodin 2 (cardiac) [Source:MGI Symbol;Acc:MGI:2135672]
ENSMUSG00000053702	Nebl	0.000230374	0.00530358	1157.71	1781.71	0.649775	1.53899	1.53899		1335	1299	998	742	1221	1237	1272	1888	1744	2209	1309	1320	1809	2193	protein_coding	nebulette [Source:MGI Symbol;Acc:MGI:1921353]
ENSMUSG00000021270	Hsp90aa1	0.00023069	0.00530358	599.429	1189.29	0.504024	1.98403	1.98403		708	742	517	770	675	403	381	829	1030	1207	606	686	2458	1509	protein_coding	heat shock protein 90, alpha (cytosolic), class A member 1 [Source:MGI Symbol;Acc:MGI:96250]
ENSMUSG00000078427	Sarnp	0.00023599	0.00537214	109.286	158.286	0.690433	1.44837	1.44837		99	126	121	103	98	115	103	158	124	167	135	136	194	194	protein_coding	SAP domain containing ribonucleoprotein [Source:MGI Symbol;Acc:MGI:1913368]
ENSMUSG00000029629	Phf14	0.00023727	0.00537938	200.857	291.571	0.688878	1.45164	1.45164		162	209	219	188	250	180	198	268	284	392	238	268	268	323	protein_coding	PHD finger protein 14 [Source:MGI Symbol;Acc:MGI:1923539]
ENSMUSG00000030059	Tmf1	0.000240309	0.00542779	293.429	431.714	0.679682	1.47128	1.47128		331	287	247	226	304	379	280	441	387	529	363	449	379	474	protein_coding	TATA element modulatory factor 1 [Source:MGI Symbol;Acc:MGI:2684999]
ENSMUSG00000032423	Syncrip	0.000254425	0.00567786	333	487.571	0.682977	1.46418	1.46418		331	346	306	253	360	402	333	480	503	631	351	492	417	539	protein_coding	synaptotagmin binding, cytoplasmic RNA interacting protein [Source:MGI Symbol;Acc:MGI:1891690]
ENSMUSG00000029815	Malsu1	0.000256642	0.00567892	620.571	930.571	0.666871	1.49954	1.49954		581	827	575	606	873	489	393	896	657	864	835	1099	1271	892	protein_coding	mitochondrial assembly of ribosomal large subunit 1 [Source:MGI Symbol;Acc:MGI:1922843]
ENSMUSG00000000881	Dlg3	0.000255717	0.00567892	64.4286	107.286	0.600533	1.66519	1.66519		81	83	43	65	61	78	40	96	66	107	103	108	151	120	protein_coding	discs, large homolog 3 (Drosophila) [Source:MGI Symbol;Acc:MGI:1888986]
ENSMUSG00000036934	4921524J17Rik	0.000255839	0.00567892	61	106	0.575472	1.7377	1.7377		65	51	63	46	57	75	70	130	128	129	84	78	85	108	protein_coding	RIKEN cDNA 4921524J17 gene [Source:MGI Symbol;Acc:MGI:1913964]
ENSMUSG00000027884	Clcc1	0.000257813	0.00569006	260.429	366	0.711553	1.40538	1.40538		250	332	223	253	325	228	212	373	271	333	314	351	517	403	protein_coding	chloride channel CLIC-like 1 [Source:MGI Symbol;Acc:MGI:2385186]
ENSMUSG00000021079	Timm9	0.000268166	0.00586271	494.286	730.571	0.676574	1.47803	1.47803		537	709	421	487	481	438	387	626	504	635	591	840	1065	853	protein_coding	translocase of inner mitochondrial membrane 9 [Source:MGI Symbol;Acc:MGI:1353436]
ENSMUSG00000043067	Dpy19l1	0.000270424	0.00590094	43.2857	78.2857	0.55292	1.80858	1.80858		55	40	31	26	49	35	67	68	84	88	59	78	70	101	protein_coding	dpy-19-like 1 (C. elegans) [Source:MGI Symbol;Acc:MGI:1915685]
ENSMUSG00000026615	Eprs	0.000272253	0.00591654	829.286	1072.43	0.773278	1.2932	1.2932		879	973	845	802	937	717	652	1018	968	1229	773	1067	1336	1116	protein_coding	glutamyl-prolyl-tRNA synthetase [Source:MGI Symbol;Acc:MGI:97838]
ENSMUSG00000030180	Kdm5a	0.000273506	0.00591654	261.714	350.857	0.745928	1.34061	1.34061		292	292	278	210	275	269	216	337	316	396	255	359	385	408	protein_coding	lysine (K)-specific demethylase 5A [Source:MGI Symbol;Acc:MGI:2136980]
ENSMUSG00000027022	Xirp2	0.000272284	0.00591654	4706.86	6550	0.718604	1.39159	1.39159		5415	4692	4574	5473	4706	4145	3943	7394	5411	7441	5188	6656	7732	6028	protein_coding	xin actin-binding repeat containing 2 [Source:MGI Symbol;Acc:MGI:2685198]
ENSMUSG00000022911	Arl13b	0.000272937	0.00591654	31.1429	63	0.494331	2.02294	2.02294		24	21	33	32	57	28	23	66	47	65	57	38	117	51	protein_coding	ADP-ribosylation factor-like 13B [Source:MGI Symbol;Acc:MGI:1915396]
ENSMUSG00000022370	Mrpl13	0.000279974	0.00599797	627	807.286	0.776677	1.28754	1.28754		580	720	664	631	717	539	538	705	695	833	621	895	1037	865	protein_coding	mitochondrial ribosomal protein L13 [Source:MGI Symbol;Acc:MGI:2137218]
ENSMUSG00000014503	Pkd2l2	0.000280277	0.00599797	52	92.4286	0.562597	1.77747	1.77747		66	73	50	59	38	36	42	99	56	83	63	87	143	116	protein_coding	polycystic kidney disease 2-like 2 [Source:MGI Symbol;Acc:MGI:1858231]
ENSMUSG00000003617	Cp	0.000282017	0.00600687	311	430.429	0.722536	1.38401	1.38401		262	350	312	330	358	301	264	368	361	461	300	409	611	503	protein_coding	ceruloplasmin [Source:MGI Symbol;Acc:MGI:88476]
ENSMUSG00000002897	Il17ra	0.000284282	0.00603293	37.1429	89.2857	0.416	2.40385	2.40385		55	17	24	38	52	37	37	45	53	56	82	92	214	83	protein_coding	interleukin 17 receptor A [Source:MGI Symbol;Acc:MGI:107399]
ENSMUSG00000019947	Arid5b	0.000287667	0.0060936	88.2857	144.286	0.611881	1.6343	1.6343		105	118	79	98	104	52	62	134	114	197	157	129	143	136	protein_coding	AT rich interactive domain 5B (MRF1-like) [Source:MGI Symbol;Acc:MGI:2175912]
ENSMUSG00000022521	Crebbp	0.00029446	0.00616089	509.286	716.429	0.710867	1.40673	1.40673		649	582	541	410	585	404	394	692	677	866	588	716	823	653	protein_coding	CREB binding protein [Source:MGI Symbol;Acc:MGI:1098280]
ENSMUSG00000005973	Rcn1	0.000294612	0.00616089	275.714	399.143	0.690766	1.44767	1.44767		301	296	271	305	309	222	226	373	295	370	366	387	605	398	protein_coding	reticulocalbin 1 [Source:MGI Symbol;Acc:MGI:104559]
ENSMUSG00000027433	Xrn2	0.000293574	0.00616089	298.857	443.143	0.674404	1.48279	1.48279		356	376	282	232	345	252	249	405	304	476	430	410	670	407	protein_coding	5'-3' exoribonuclease 2 [Source:MGI Symbol;Acc:MGI:894687]
ENSMUSG00000029246	Ppat	0.00029881	0.00622528	96.7143	145.429	0.665029	1.50369	1.50369		92	97	102	113	104	72	97	125	143	127	113	146	209	155	protein_coding	phosphoribosyl pyrophosphate amidotransferase [Source:MGI Symbol;Acc:MGI:2387203]
ENSMUSG00000049904	Tmem17	0.000299256	0.00622528	14.1429	29.4286	0.480583	2.08081	2.08081		11	20	17	6	12	19	14	17	23	35	20	41	35	35	protein_coding	transmembrane protein 17 [Source:MGI Symbol;Acc:MGI:2144205]
ENSMUSG00000022186	Oxct1	0.000306179	0.00632389	8130.71	10598.4	0.767162	1.30351	1.30351		6848	9462	7776	7769	9266	8649	7145	10500	10217	11818	8253	12099	9832	11470	protein_coding	3-oxoacid CoA transferase 1 [Source:MGI Symbol;Acc:MGI:1914291]
ENSMUSG00000029066	Mrpl20	0.000306084	0.00632389	551.429	811.857	0.679219	1.47228	1.47228		530	720	541	359	584	615	511	902	675	764	764	951	681	946	protein_coding	mitochondrial ribosomal protein L20 [Source:MGI Symbol;Acc:MGI:2137221]
ENSMUSG00000032621	Srek1	0.000305255	0.00632389	255	395.714	0.644404	1.55182	1.55182		324	309	215	231	259	212	235	386	379	559	342	311	310	483	protein_coding	splicing regulatory glutamine/lysine-rich protein 1 [Source:MGI Symbol;Acc:MGI:2145245]
ENSMUSG00000006289	Osgep	0.000308347	0.00633478	428.429	588.429	0.728089	1.37346	1.37346		461	551	388	351	481	412	355	627	484	687	535	688	540	558	protein_coding	O-sialoglycoprotein endopeptidase [Source:MGI Symbol;Acc:MGI:1913496]
ENSMUSG00000027752	Exosc8	0.00030821	0.00633478	116.286	196.857	0.590711	1.69287	1.69287		110	135	117	97	190	93	72	169	103	173	186	232	288	227	protein_coding	exosome component 8 [Source:MGI Symbol;Acc:MGI:1916889]
ENSMUSG00000020982	Nemf	0.000309587	0.00634899	190.143	323.857	0.58712	1.70323	1.70323		253	240	191	183	234	120	110	261	241	338	226	297	570	334	protein_coding	nuclear export mediator factor [Source:MGI Symbol;Acc:MGI:1918305]
ENSMUSG00000025531	Chm	0.000310511	0.0063567	94.4286	146.286	0.645508	1.54917	1.54917		93	108	100	73	119	91	77	102	98	134	129	184	212	165	protein_coding	choroidermia (RAB escort protein 1) [Source:MGI Symbol;Acc:MGI:892979]
ENSMUSG00000021313	Ryr2	0.000311629	0.00636834	4591.57	6454.29	0.711399	1.40568	1.40568		5082	5268	4341	4243	4627	3982	4598	6934	5955	6609	4624	5053	9224	6781	protein_coding	ryanodine receptor 2, cardiac [Source:MGI Symbol;Acc:MGI:99685]
ENSMUSG00000026987	Baz2b	0.000312424	0.00637335	260.429	365.571	0.712388	1.40373	1.40373		286	324	248	247	287	228	203	341	328	453	327	313	486	311	protein_coding	bromodomain adjacent to zinc finger domain, 2B [Source:MGI Symbol;Acc:MGI:2442782]
ENSMUSG00000021639	Gtf2h2	0.000313206	0.00637613	66.5714	114.714	0.580324	1.72318	1.72318		85	85	52	41	62	67	74	135	122	137	96	93	78	142	protein_coding	general transcription factor II H, polypeptide 2 [Source:MGI Symbol;Acc:MGI:1345669]
ENSMUSG00000026872	Zeb2	0.000314626	0.00638124	132.143	200	0.660714	1.51351	1.51351		123	157	120	112	158	110	145	188	174	231	186	133	280	208	protein_coding	zinc finger E-box binding homeobox 2 [Source:MGI Symbol;Acc:MGI:1344407]
ENSMUSG00000026028	Trak2	0.000324423	0.00650361	2262.43	3378.57	0.669641	1.49334	1.49334		2345	2867	1943	1667	2057	2524	2434	4020	2722	3128	3075	3787	2826	4092	protein_coding	trafficking protein, kinesin binding 2 [Source:MGI Symbol;Acc:MGI:1918077]
ENSMUSG00000035443	Thyn1	0.000323837	0.00650361	71.2857	107.143	0.665333	1.50301	1.50301		72	79	70	64	69	79	66	120	84	125	63	120	117	121	protein_coding	thymocyte nuclear protein 1 [Source:MGI Symbol;Acc:MGI:1925112]
ENSMUSG00000030304	Ergic2	0.000328086	0.00656569	349.143	470.286	0.742406	1.34697	1.34697		402	407	272	339	375	322	327	449	364	493	353	504	567	562	protein_coding	ERGIC and golgi 2 [Source:MGI Symbol;Acc:MGI:1914706]
ENSMUSG00000022788	Fgd4	0.00033231	0.00660459	88.7143	144.571	0.613636	1.62963	1.62963		124	91	67	82	76	80	101	127	137	187	100	109	177	175	protein_coding	FYVE, RhoGEF and PH domain containing 4 [Source:MGI Symbol;Acc:MGI:2183747]
ENSMUSG00000032030	Cul5	0.000333622	0.00661932	579	799.286	0.724397	1.38046	1.38046		593	627	554	462	556	597	664	757	736	862	630	801	802	1007	protein_coding	cullin 5 [Source:MGI Symbol;Acc:MGI:1922967]
ENSMUSG00000067336	Bmpr2	0.000335465	0.00664451	507.714	711.714	0.713368	1.4018	1.4018		495	522	489	454	602	526	466	697	740	907	608	731	566	733	protein_coding	bone morphogenetic protein receptor, type II (serine/threonine kinase) [Source:MGI Symbol;Acc:MGI:1095407]
ENSMUSG00000031715	Smarca5	0.000343362	0.00677774	291.857	409	0.713587	1.40137	1.40137		310	360	285	203	294	286	305	404	357	447	310	416	408	521	protein_coding	SWI/SNF related, matrix associated, actin dependent regulator of chromatin, subfamily a, member 5 [Source:MGI Symbol;Acc:MGI:1935129]
ENSMUSG00000031358	Msl3	0.000351221	0.00688453	460	602	0.76412	1.3087	1.3087		492	474	430	456	492	475	401	665	481	620	474	593	749	632	protein_coding	male-specific lethal 3 homolog (Drosophila) [Source:MGI Symbol;Acc:MGI:1341851]
ENSMUSG00000034216	Vps18	0.000352337	0.00688453	53.4286	85.7143	0.623333	1.60428	1.60428		56	66	59	53	61	45	34	77	75	112	66	70	81	119	protein_coding	VPS18 CORVET/HOPS core subunit [Source:MGI Symbol;Acc:MGI:2443626]
ENSMUSG00000037577	Ephx3	0.000367655	0.00713571	30	64.2857	0.466667	2.14286	2.14286		32	31	14	32	29	37	35	42	25	44	84	72	102	81	protein_coding	epoxide hydrolase 3 [Source:MGI Symbol;Acc:MGI:1919182]
ENSMUSG00000097652	Mhrt	0.000372736	0.00721017	668.286	1417	0.47162	2.12035	2.12035		786	1034	679	677	618	472	412	1033	684	1214	870	1082	3770	1266	antisense	myosin heavy chain associated RNA transcript [Source:MGI Symbol;Acc:MGI:3642848]
ENSMUSG00000023106	Denr	0.000385484	0.00735849	711	946.857	0.750905	1.33173	1.33173		727	932	696	752	738	604	528	907	735	956	833	1034	1116	1047	protein_coding	density-regulated protein [Source:MGI Symbol;Acc:MGI:1915434]
ENSMUSG00000047747	Rnf150	0.000391176	0.00744263	294.429	421.143	0.699118	1.43037	1.43037		309	374	249	222	286	297	324	493	368	472	348	374	411	482	protein_coding	ring finger protein 150 [Source:MGI Symbol;Acc:MGI:2443860]
ENSMUSG00000035726	Supt16	0.00039067	0.00744263	112.714	180.714	0.623715	1.6033	1.6033		138	127	98	82	110	110	124	170	155	147	146	137	300	210	protein_coding	suppressor of Ty 16 [Source:MGI Symbol;Acc:MGI:1890948]
ENSMUSG00000030432	Rpl28	0.000395009	0.00749094	826.429	1161.14	0.711737	1.40501	1.40501		840	1169	777	621	911	690	777	1337	975	1319	1094	1025	1152	1226	protein_coding	ribosomal protein L28 [Source:MGI Symbol;Acc:MGI:101839]
ENSMUSG00000003452	Bicd1	0.00040295	0.00759184	39.1429	65.7143	0.595652	1.67883	1.67883		52	47	31	38	30	40	36	54	78	82	39	71	64	72	protein_coding	bicaudal D homolog 1 (Drosophila) [Source:MGI Symbol;Acc:MGI:1101760]
ENSMUSG00000035161	Ints6	0.000410028	0.00768769	19.8571	39.7143	0.5	2	2		22	31	19	27	10	16	14	40	35	65	23	40	41	34	protein_coding	integrator complex subunit 6 [Source:MGI Symbol;Acc:MGI:1202397]
ENSMUSG00000000811	Txnrd3	0.000413758	0.00772015	140	216.286	0.647292	1.5449	1.5449		117	184	140	90	139	153	157	257	205	254	188	185	182	243	protein_coding	thioredoxin reductase 3 [Source:MGI Symbol;Acc:MGI:2386711]
ENSMUSG00000020530	Ggnbp2	0.000414808	0.0077273	748.714	1021.14	0.733212	1.36386	1.36386		785	961	739	624	898	694	540	964	752	1150	800	1100	1400	982	protein_coding	gametogenetin binding protein 2 [Source:MGI Symbol;Acc:MGI:2387356]
ENSMUSG00000035569	Ankrd11	0.000417433	0.00776371	775.429	1249	0.62084	1.61072	1.61072		964	982	804	759	848	513	558	1252	832	1314	979	982	2150	1234	protein_coding	ankyrin repeat domain 11 [Source:MGI Symbol;Acc:MGI:1924337]
ENSMUSG00000057967	Fgf18	0.000429386	0.00792245	15.5714	29.8571	0.521531	1.91743	1.91743		11	23	18	13	20	8	16	22	36	25	24	31	37	34	protein_coding	fibroblast growth factor 18 [Source:MGI Symbol;Acc:MGI:1277980]
ENSMUSG00000030614	Tmem126b	0.000430239	0.00792557	225.714	348.714	0.647276	1.54494	1.54494		259	295	190	181	271	197	187	313	256	359	204	308	551	450	protein_coding	transmembrane protein 126B [Source:MGI Symbol;Acc:MGI:1915722]
ENSMUSG00000035941	Ibtk	0.000433462	0.00795963	320	495.571	0.645719	1.54866	1.54866		409	382	259	313	229	318	330	393	489	548	292	530	659	558	protein_coding	inhibitor of Bruton agammaglobulinemia tyrosine kinase [Source:MGI Symbol;Acc:MGI:1918677]
ENSMUSG00000039756	Dnttip2	0.000438524	0.00803984	102.857	177.286	0.580177	1.72361	1.72361		77	89	96	98	107	118	135	176	178	258	121	115	160	233	protein_coding	deoxynucleotidyltransferase, terminal, interacting protein 2 [Source:MGI Symbol;Acc:MGI:1923173]
ENSMUSG00000042814	Mcts2	0.00044173	0.0080658	85.7143	122.143	0.701754	1.425	1.425		74	102	88	86	103	88	59	106	115	129	100	127	162	116	protein_coding	malignant T cell amplified sequence 2 [Source:MGI Symbol;Acc:MGI:1913655]
ENSMUSG00000019787	Trdn	0.000444908	0.00810559	2001.57	3215.14	0.622545	1.60631	1.60631		2305	2397	1674	1338	2079	2098	2120	3167	2808	5463	2372	2842	2447	3407	protein_coding	triadin [Source:MGI Symbol;Acc:MGI:1924007]
ENSMUSG00000046753	Ccdc66	0.000447467	0.00813941	49.7143	87.8571	0.565854	1.76724	1.76724		62	49	37	36	71	32	61	86	63	113	61	63	130	99	protein_coding	coiled-coil domain containing 66 [Source:MGI Symbol;Acc:MGI:2443639]
ENSMUSG00000024695	Zfp91	0.000449527	0.00816405	862.714	1255.29	0.687265	1.45504	1.45504		997	1018	784	809	853	813	765	1267	908	1218	903	1041	2001	1449	protein_coding	zinc finger protein 91 [Source:MGI Symbol;Acc:MGI:104854]
ENSMUSG00000060739	Nsa2	0.000450244	0.00816428	115.857	180.143	0.64314	1.55487	1.55487		116	150	126	69	145	121	84	212	147	201	195	160	198	148	protein_coding	NSA2 ribosome biogenesis homolog [Source:MGI Symbol;Acc:MGI:1913883]
ENSMUSG00000010453	Kansl3	0.000453103	0.00820329	393.857	550.857	0.71499	1.39862	1.39862		507	539	346	351	361	335	318	553	439	547	471	616	664	566	protein_coding	KAT8 regulatory NSL complex subunit 3 [Source:MGI Symbol;Acc:MGI:1918055]
ENSMUSG00000022052	Ppp2r2a	0.000454156	0.00820952	683.143	923	0.740133	1.35111	1.35111		861	788	613	668	678	590	584	812	747	924	743	1113	1163	959	protein_coding	protein phosphatase 2, regulatory subunit B, alpha [Source:MGI Symbol;Acc:MGI:1919228]
ENSMUSG00000058809	Hspd1-ps3	0.00046018	0.00827966	6.42857	20.4286	0.314685	3.17778	3.17778		10	14	5	6	4	5	1	22	9	18	14	9	53	18	processed_pseudogene	heat shock protein 1 (chaperonin), pseudogene 3 [Source:MGI Symbol;Acc:MGI:3651246]
ENSMUSG00000034252	Senp6	0.000469191	0.00841565	233.429	372.286	0.627015	1.59486	1.59486		280	278	200	174	153	293	256	348	377	427	328	272	451	403	protein_coding	SUMO/sentrin specific peptidase 6 [Source:MGI Symbol;Acc:MGI:1922075]
ENSMUSG00000073374	C030034I22Rik	0.000470507	0.00841922	14.7143	31	0.474654	2.1068	2.1068		17	13	16	8	19	9	21	39	30	31	23	22	23	49	lincRNA	RIKEN cDNA C030034I22 gene [Source:MGI Symbol;Acc:MGI:1924783]
ENSMUSG00000030745	Il21r	0.000471615	0.00842004	20.2857	46.2857	0.438272	2.28169	2.28169		26	27	5	26	22	25	11	29	26	32	37	48	85	67	protein_coding	interleukin 21 receptor [Source:MGI Symbol;Acc:MGI:1890475]
ENSMUSG00000022858	Tra2b	0.000472687	0.00842619	261.286	362.857	0.720079	1.38874	1.38874		266	315	249	162	283	283	271	382	323	380	300	375	392	388	protein_coding	transformer 2 beta homolog (Drosophila) [Source:MGI Symbol;Acc:MGI:106016]
ENSMUSG00000044442	N6amt1	0.000476997	0.00847351	146	212	0.688679	1.45205	1.45205		150	173	177	112	153	133	124	198	212	267	139	187	228	253	protein_coding	N-6 adenine-specific DNA methyltransferase 1 (putative) [Source:MGI Symbol;Acc:MGI:1915018]
ENSMUSG00000040170	Fmo2	0.000477536	0.00847351	57.2857	104.143	0.550069	1.81796	1.81796		45	70	49	37	57	66	77	85	117	112	60	66	123	166	protein_coding	flavin containing monooxygenase 2 [Source:MGI Symbol;Acc:MGI:1916776]
ENSMUSG00000038070	Cntln	0.000478461	0.00847695	28.5714	51.7143	0.552486	1.81	1.81		16	27	36	31	26	26	38	48	42	66	53	36	63	54	protein_coding	centlein, centrosomal protein [Source:MGI Symbol;Acc:MGI:2443104]
ENSMUSG00000068039	Tcp1	0.000481258	0.00848757	664.714	914.571	0.726804	1.37589	1.37589		603	774	673	608	931	532	532	878	761	945	724	882	1308	904	protein_coding	t-complex protein 1 [Source:MGI Symbol;Acc:MGI:98535]
ENSMUSG00000023919	Cenpq	0.00048066	0.00848757	17.5714	41.1429	0.427083	2.34146	2.34146		16	16	10	13	13	32	23	36	36	57	26	16	46	71	protein_coding	centromere protein Q [Source:MGI Symbol;Acc:MGI:1933744]
ENSMUSG00000026743	Mllt10	0.000487559	0.00850806	75.4286	112.857	0.668354	1.49621	1.49621		85	94	51	66	86	87	59	112	106	101	99	109	159	104	protein_coding	myeloid/lymphoid or mixed-lineage leukemia; translocated to, 10 [Source:MGI Symbol;Acc:MGI:1329038]
ENSMUSG00000079083	Jrkl	0.000484545	0.00850806	37.7143	62.2857	0.605505	1.65152	1.65152		52	39	36	36	34	35	32	47	57	75	53	50	94	60	protein_coding	Jrk-like [Source:MGI Symbol;Acc:MGI:1924782]
ENSMUSG00000079480	Pin4	0.000487468	0.00850806	70	118.714	0.589651	1.69592	1.69592		57	99	69	71	77	61	56	78	73	100	129	135	205	111	protein_coding	protein (peptidyl-prolyl cis/trans isomerase) NIMA-interacting, 4 (parvulin) [Source:MGI Symbol;Acc:MGI:1916963]
ENSMUSG00000030888	Rrp8	0.000487528	0.00850806	44.1429	76.1429	0.579737	1.72492	1.72492		37	50	28	26	53	58	57	80	69	88	57	74	63	102	protein_coding	ribosomal RNA processing 8, methyltransferase, homolog (yeast) [Source:MGI Symbol;Acc:MGI:1914251]
ENSMUSG00000020070	Rufy2	0.000485617	0.00850806	20.7143	41.1429	0.503472	1.98621	1.98621		22	33	23	11	19	18	19	32	43	53	21	28	72	39	protein_coding	RUN and FYVE domain-containing 2 [Source:MGI Symbol;Acc:MGI:1917682]
ENSMUSG00000030884	Uqcrc2	0.000514444	0.0088777	7279.86	9597.86	0.758488	1.31841	1.31841		7112	9072	7122	5805	8452	7008	6388	9872	9104	11812	8117	9855	8589	9836	protein_coding	ubiquinol cytochrome c reductase core protein 2 [Source:MGI Symbol;Acc:MGI:1914253]
ENSMUSG00000034120	Srsf2	0.000514	0.0088777	707.429	1027.86	0.688256	1.45295	1.45295		686	765	622	608	687	862	722	1008	1103	1278	865	873	846	1222	protein_coding	serine/arginine-rich splicing factor 2 [Source:MGI Symbol;Acc:MGI:98284]
ENSMUSG00000053768	Chchd3	0.000513308	0.0088777	1436.29	2158.29	0.665475	1.50269	1.50269		1291	1556	1410	1095	1730	1510	1462	2187	2444	2941	1626	2087	1512	2311	protein_coding	coiled-coil-helix-coiled-coil-helix domain containing 3 [Source:MGI Symbol;Acc:MGI:1913325]
ENSMUSG00000027680	Fxr1	0.000512946	0.0088777	1159.29	1787	0.648733	1.54147	1.54147		1480	1303	1176	1139	1055	848	1114	1954	1307	1632	1352	1504	2906	1854	protein_coding	fragile X mental retardation gene 1, autosomal homolog [Source:MGI Symbol;Acc:MGI:104860]
ENSMUSG00000038173	Enpp6	0.00051512	0.0088777	27.4286	49	0.559767	1.78646	1.78646		32	30	24	35	29	20	22	42	33	51	39	49	88	41	protein_coding	ectonucleotide pyrophosphatase/phosphodiesterase 6 [Source:MGI Symbol;Acc:MGI:2445171]
ENSMUSG00000025938	Slco5a1	0.000521446	0.0089511	84.4286	185.571	0.454965	2.19797	2.19797		92	98	45	46	70	99	141	147	210	321	132	155	75	259	protein_coding	solute carrier organic anion transporter family, member 5A1 [Source:MGI Symbol;Acc:MGI:2443431]
ENSMUSG00000021488	Nsd1	0.000536367	0.00914308	322.714	437.429	0.737753	1.35547	1.35547		400	385	295	255	306	315	303	423	454	462	329	429	519	446	protein_coding	nuclear receptor-binding SET-domain protein 1 [Source:MGI Symbol;Acc:MGI:1276545]
ENSMUSG00000021112	Mpp5	0.000537364	0.00914308	149	222.429	0.669878	1.49281	1.49281		162	171	100	179	177	119	135	215	185	266	155	188	295	253	protein_coding	membrane protein, palmitoylated 5 (MAGUK p55 subfamily member 5) [Source:MGI Symbol;Acc:MGI:1927339]
ENSMUSG00000026718	Stam	0.000536594	0.00914308	108.571	165.143	0.657439	1.52105	1.52105		113	124	86	91	129	115	102	166	193	213	110	153	130	191	protein_coding	signal transducing adaptor molecule (SH3 domain and ITAM motif) 1 [Source:MGI Symbol;Acc:MGI:1329014]
ENSMUSG00000027160	Ccdc34	0.000536402	0.00914308	79.5714	131.286	0.606094	1.64991	1.64991		101	84	59	37	95	95	86	134	110	179	101	137	124	134	protein_coding	coiled-coil domain containing 34 [Source:MGI Symbol;Acc:MGI:1915451]
ENSMUSG00000056091	St3gal5	0.000547867	0.0092809	1536.14	2521.57	0.609201	1.6415	1.6415		2223	2193	991	1455	1238	1206	1447	2055	1775	2094	1952	3099	3339	3337	protein_coding	ST3 beta-galactoside alpha-2,3-sialyltransferase 5 [Source:MGI Symbol;Acc:MGI:1339963]
ENSMUSG00000035623	Rsf1	0.00055355	0.00933623	184.429	262.429	0.702776	1.42293	1.42293		202	225	190	179	147	175	173	313	225	262	227	231	318	261	protein_coding	remodeling and spacing factor 1 [Source:MGI Symbol;Acc:MGI:2682305]
ENSMUSG00000016918	Sulf1	0.000552943	0.00933623	94.2857	139.714	0.674847	1.48182	1.48182		90	109	86	85	82	116	92	155	118	123	124	132	142	184	protein_coding	sulfatase 1 [Source:MGI Symbol;Acc:MGI:2138563]
ENSMUSG00000028532	Cachd1	0.000554841	0.00934439	9.28571	23.2857	0.398773	2.50769	2.50769		11	13	4	7	8	5	17	13	27	36	10	17	33	27	protein_coding	cache domain containing 1 [Source:MGI Symbol;Acc:MGI:2444177]
ENSMUSG00000024668	Sdhaf2	0.000560113	0.00940584	260	385.286	0.674824	1.48187	1.48187		243	290	217	171	331	300	268	365	424	463	309	390	310	436	protein_coding	succinate dehydrogenase complex assembly factor 2 [Source:MGI Symbol;Acc:MGI:1913322]
ENSMUSG00000034007	Scaper	0.000571389	0.00956259	188.286	295.429	0.637331	1.56904	1.56904		189	265	192	206	217	136	113	293	202	308	249	259	477	280	protein_coding	S phase cyclin A-associated protein in the ER [Source:MGI Symbol;Acc:MGI:1925976]
ENSMUSG00000027109	Sp3	0.000576389	0.00960499	95.4286	142.857	0.668	1.49701	1.49701		77	106	82	71	113	104	115	178	130	158	108	137	156	133	protein_coding	trans-acting transcription factor 3 [Source:MGI Symbol;Acc:MGI:1277166]
ENSMUSG00000051396	Gm45902	0.000579271	0.0096218	157.429	234.286	0.671951	1.4882	1.4882		157	176	131	130	149	211	148	218	212	278	169	218	220	325	protein_coding	predicted gene 45902 [Source:MGI Symbol;Acc:MGI:5805017]
ENSMUSG00000090066	1110002E22Rik	0.000589951	0.00977934	662.714	922.714	0.718223	1.39233	1.39233		700	784	650	624	720	542	619	1040	824	898	880	995	742	1080	protein_coding	RIKEN cDNA 1110002E22 gene [Source:MGI Symbol;Acc:MGI:1915066]
ENSMUSG00000022748	Cmss1	0.00059762	0.00989231	435.857	598.286	0.72851	1.37266	1.37266		408	532	416	353	425	457	460	632	438	647	428	610	687	746	protein_coding	cms small ribosomal subunit 1 [Source:MGI Symbol;Acc:MGI:1913747]
ENSMUSG00000016487	Ppfibp1	0.000598756	0.00989698	125.857	207.571	0.606332	1.64926	1.64926		136	135	114	63	134	148	151	219	205	300	146	155	209	219	protein_coding	PTPRF interacting protein, binding protein 1 (liprin beta 1) [Source:MGI Symbol;Acc:MGI:1914783]
ENSMUSG00000036940	Kdm1a	0.000606155	0.00996988	60.8571	95.2857	0.638681	1.56573	1.56573		77	70	62	46	56	53	62	113	107	90	68	74	110	105	protein_coding	lysine (K)-specific demethylase 1A [Source:MGI Symbol;Acc:MGI:1196256]
ENSMUSG00000048106	4632415L05Rik	0.000605408	0.00996988	45.5714	79	0.576854	1.73354	1.73354		44	65	57	26	62	40	25	83	83	89	55	103	56	84	lincRNA	RIKEN cDNA 4632415L05 gene [Source:MGI Symbol;Acc:MGI:1918058]
ENSMUSG00000032265	Fam46a	0.000617182	0.0101255	85.4286	142.429	0.599799	1.66722	1.66722		87	107	82	55	85	96	86	142	194	187	122	107	96	149	protein_coding	family with sequence similarity 46, member A [Source:MGI Symbol;Acc:MGI:2670964]
ENSMUSG00000020659	Cbll1	0.000619448	0.0101378	105.571	155.571	0.678604	1.47361	1.47361		107	113	99	93	85	129	113	158	154	159	137	165	135	181	protein_coding	Casitas B-lineage lymphoma-like 1 [Source:MGI Symbol;Acc:MGI:2144842]
ENSMUSG00000025959	Klf7	0.000622349	0.0101566	563.857	780.286	0.722629	1.38384	1.38384		560	627	543	461	607	576	573	807	795	963	639	692	661	905	protein_coding	Kruppel-like factor 7 (ubiquitous) [Source:MGI Symbol;Acc:MGI:1935151]
ENSMUSG00000026187	Xrcc5	0.000634636	0.0103135	145.571	221.286	0.657844	1.52012	1.52012		184	174	124	100	173	166	98	215	203	234	206	235	173	283	protein_coding	X-ray repair complementing defective repair in Chinese hamster cells 5 [Source:MGI Symbol;Acc:MGI:104517]
ENSMUSG00000078185	Chml	0.000640952	0.0104016	33.5714	59.2857	0.566265	1.76596	1.76596		25	35	37	27	57	26	28	64	55	70	65	65	35	61	protein_coding	choroideremia-like [Source:MGI Symbol;Acc:MGI:101913]
ENSMUSG00000020290	Xpo1	0.000654837	0.0105677	198.143	271.857	0.728849	1.37203	1.37203		204	196	180	195	212	211	189	258	269	330	176	268	283	319	protein_coding	exportin 1 [Source:MGI Symbol;Acc:MGI:2144013]
ENSMUSG00000030282	Cmas	0.000667309	0.0107241	505.286	688.143	0.734274	1.36189	1.36189		556	649	485	486	504	504	353	667	521	669	600	869	731	760	protein_coding	cytidine monophospho-N-acetylneuraminic acid synthetase [Source:MGI Symbol;Acc:MGI:1337124]
ENSMUSG00000064061	Dzip3	0.000669058	0.0107374	45.2857	76.1429	0.594747	1.68139	1.68139		42	59	49	54	45	38	30	62	53	93	56	54	118	97	protein_coding	DAZ interacting protein 3, zinc finger [Source:MGI Symbol;Acc:MGI:1917433]
ENSMUSG00000040481	Bptf	0.000671555	0.0107625	594.857	776	0.766568	1.30451	1.30451		626	697	650	488	660	512	531	787	637	855	698	781	957	717	protein_coding	bromodomain PHD finger transcription factor [Source:MGI Symbol;Acc:MGI:2444008]
ENSMUSG00000026781	Acbd5	0.000685073	0.0109038	49.5714	79.7143	0.621864	1.60807	1.60807		52	46	65	41	40	62	41	78	84	95	55	70	79	97	protein_coding	acyl-Coenzyme A binding domain containing 5 [Source:MGI Symbol;Acc:MGI:1921409]
ENSMUSG00000046798	Cldn12	0.000689522	0.0109595	176.286	296.571	0.594412	1.68233	1.68233		194	155	157	114	186	195	233	277	306	318	253	316	179	427	protein_coding	claudin 12 [Source:MGI Symbol;Acc:MGI:1929288]
ENSMUSG00000034617	Mtrr	0.000705012	0.0111598	62.4286	96	0.650298	1.53776	1.53776		88	54	59	59	78	56	43	82	101	83	84	103	117	102	protein_coding	5-methyltetrahydrofolate-homocysteine methyltransferase reductase [Source:MGI Symbol;Acc:MGI:1891037]
ENSMUSG00000000078	Klf6	0.000708179	0.0111794	550.429	924.429	0.595426	1.67947	1.67947		772	717	413	371	424	539	617	1004	1064	1074	942	661	654	1072	protein_coding	Kruppel-like factor 6 [Source:MGI Symbol;Acc:MGI:1346318]
ENSMUSG00000036693	Nop14	0.00071135	0.0112142	128.143	195.571	0.655223	1.5262	1.5262		117	127	157	142	143	108	103	156	130	206	154	194	313	216	protein_coding	NOP14 nucleolar protein [Source:MGI Symbol;Acc:MGI:1922666]
ENSMUSG00000021282	Eif5	0.000719132	0.0112392	1025.71	1352.14	0.758584	1.31825	1.31825		1048	1116	1025	937	1075	1085	894	1195	1294	1329	901	1300	1770	1676	protein_coding	eukaryotic translation initiation factor 5 [Source:MGI Symbol;Acc:MGI:95309]
ENSMUSG00000035048	Anapc13	0.000718922	0.0112392	1418.71	1962.86	0.72278	1.38355	1.38355		1219	1755	1489	1362	1890	1149	1067	2022	1428	2391	1812	2142	2081	1864	protein_coding	anaphase promoting complex subunit 13 [Source:MGI Symbol;Acc:MGI:1916260]
ENSMUSG00000031312	Itgb1bp2	0.000715713	0.0112392	1638.43	2574.43	0.636424	1.57128	1.57128		1583	2118	1689	2080	1799	1214	986	2505	1762	2277	2258	2848	4147	2224	protein_coding	integrin beta 1 binding protein 2 [Source:MGI Symbol;Acc:MGI:1353420]
ENSMUSG00000042354	Gnl3	0.000719296	0.0112392	108	177	0.610169	1.63889	1.63889		88	132	112	53	177	110	84	173	186	241	121	161	159	198	protein_coding	guanine nucleotide binding protein-like 3 (nucleolar) [Source:MGI Symbol;Acc:MGI:1353651]
ENSMUSG00000029687	Ezh2	0.00072188	0.0112425	49.2857	81.1429	0.607394	1.64638	1.64638		59	64	27	44	45	48	58	78	76	59	83	74	113	85	protein_coding	enhancer of zeste 2 polycomb repressive complex 2 subunit [Source:MGI Symbol;Acc:MGI:107940]
ENSMUSG00000054428	Atpif1	0.000722995	0.0112448	1915.57	2553	0.750322	1.33276	1.33276		1961	2347	2080	1740	2305	1539	1437	2481	2288	3209	2205	2494	2850	2344	protein_coding	ATPase inhibitory factor 1 [Source:MGI Symbol;Acc:MGI:1196457]
ENSMUSG00000034602	Mon2	0.000729493	0.0112844	220.714	303.143	0.728087	1.37346	1.37346		272	278	207	189	216	224	159	331	276	338	250	287	315	325	protein_coding	MON2 homolog, regulator of endosome to Golgi trafficking [Source:MGI Symbol;Acc:MGI:1914324]
ENSMUSG00000032905	Atg12	0.00072944	0.0112844	275	385.429	0.713491	1.40156	1.40156		279	373	208	230	306	279	250	412	341	414	321	484	322	404	protein_coding	autophagy related 12 [Source:MGI Symbol;Acc:MGI:1914776]
ENSMUSG00000019944	Rhobtb1	0.000731388	0.0112844	585.429	838	0.698602	1.43143	1.43143		591	750	566	438	555	554	644	714	750	1020	599	784	837	1162	protein_coding	Rho-related BTB domain containing 1 [Source:MGI Symbol;Acc:MGI:1916538]
ENSMUSG00000039115	Itga9	0.000733712	0.0113052	435.571	570.857	0.763013	1.31059	1.31059		459	491	367	427	552	371	382	488	488	577	524	691	630	598	protein_coding	integrin alpha 9 [Source:MGI Symbol;Acc:MGI:104756]
ENSMUSG00000057594	Arl16	0.000752521	0.011549	35.1429	58.7143	0.59854	1.67073	1.67073		35	40	35	30	33	27	46	70	45	71	49	66	43	67	protein_coding	ADP-ribosylation factor-like 16 [Source:MGI Symbol;Acc:MGI:1917567]
ENSMUSG00000021578	Ccdc127	0.000768297	0.0117289	225	320.714	0.701559	1.4254	1.4254		206	271	213	195	224	233	233	346	237	349	264	324	282	443	protein_coding	coiled-coil domain containing 127 [Source:MGI Symbol;Acc:MGI:1914683]
ENSMUSG00000057554	Lgals8	0.000769554	0.0117327	177	238.857	0.741029	1.34948	1.34948		210	198	144	180	195	148	164	199	226	280	189	255	280	243	protein_coding	lectin, galactose binding, soluble 8 [Source:MGI Symbol;Acc:MGI:1928481]
ENSMUSG00000044308	Ubr3	0.0007746	0.0117856	1296.14	1719.57	0.753759	1.32668	1.32668		1416	1672	1150	1246	1415	1142	1032	1580	1382	1765	1695	2042	2052	1521	protein_coding	ubiquitin protein ligase E3 component n-recognin 3 [Source:MGI Symbol;Acc:MGI:1861100]
ENSMUSG00000025162	Csnk1d	0.000776076	0.0117856	1047	1460.14	0.717053	1.3946	1.3946		1172	1316	1020	1014	913	1008	886	1561	1189	1233	1576	1649	1634	1379	protein_coding	casein kinase 1, delta [Source:MGI Symbol;Acc:MGI:1355272]
ENSMUSG00000027533	Fabp5	0.000784898	0.0118574	308.143	467.571	0.659028	1.51739	1.51739		312	357	295	184	352	319	338	533	385	451	557	517	419	411	protein_coding	fatty acid binding protein 5, epidermal [Source:MGI Symbol;Acc:MGI:101790]
ENSMUSG00000039842	Mcph1	0.000784066	0.0118574	32.5714	56.2857	0.57868	1.72807	1.72807		42	32	46	33	28	22	25	66	36	48	53	54	69	68	protein_coding	microcephaly, primary autosomal recessive 1 [Source:MGI Symbol;Acc:MGI:2443308]
ENSMUSG00000042408	Zmym6	0.000783838	0.0118574	6.71429	17.7143	0.379032	2.6383	2.6383		6	7	10	6	10	4	4	9	11	36	15	15	10	28	protein_coding	zinc finger, MYM-type 6 [Source:MGI Symbol;Acc:MGI:106505]
ENSMUSG00000041459	Tardbp	0.000791992	0.011938	601.429	862.714	0.697135	1.43444	1.43444		741	813	523	423	540	572	598	961	676	896	753	809	883	1061	protein_coding	TAR DNA binding protein [Source:MGI Symbol;Acc:MGI:2387629]
ENSMUSG00000101609	Kcnq1ot1	0.000798873	0.0119966	66.5714	109.714	0.606771	1.64807	1.64807		69	91	56	50	54	77	69	74	95	185	81	104	108	121	antisense	KCNQ1 overlapping transcript 1 [Source:MGI Symbol;Acc:MGI:1926855]
ENSMUSG00000025326	Ube3a	0.00080222	0.012025	1232.14	1659	0.742702	1.34643	1.34643		1384	1357	1101	915	1343	1319	1206	1570	1571	2059	1247	1637	1599	1930	protein_coding	ubiquitin protein ligase E3A [Source:MGI Symbol;Acc:MGI:105098]
ENSMUSG00000057858	Fam204a	0.000803894	0.0120345	65.8571	109.143	0.603403	1.65727	1.65727		52	78	55	57	49	91	79	92	96	147	107	118	80	124	protein_coding	family with sequence similarity 204, member A [Source:MGI Symbol;Acc:MGI:1289174]
ENSMUSG00000049717	Lig4	0.000820337	0.0122333	117	181.714	0.643868	1.55311	1.55311		136	138	85	82	97	155	126	177	135	200	162	156	204	238	protein_coding	ligase IV, DNA, ATP-dependent [Source:MGI Symbol;Acc:MGI:1335098]
ENSMUSG00000074212	Dnajb14	0.000826202	0.0123049	183.286	265.714	0.689785	1.44973	1.44973		179	201	185	158	187	176	197	226	280	318	206	207	258	365	protein_coding	DnaJ heat shock protein family (Hsp40) member B14 [Source:MGI Symbol;Acc:MGI:1917854]
ENSMUSG00000022095	Fam160b2	0.000828984	0.0123305	478.714	987.857	0.484599	2.06356	2.06356		642	724	411	630	435	280	229	704	502	743	817	830	2382	937	protein_coding	family with sequence similarity 160, member B2 [Source:MGI Symbol;Acc:MGI:3036290]
ENSMUSG00000032469	Dbr1	0.000852074	0.0125931	42.8571	69	0.621118	1.61	1.61		50	57	39	23	43	48	40	70	82	82	46	69	62	72	protein_coding	debranching RNA lariats 1 [Source:MGI Symbol;Acc:MGI:1931520]
ENSMUSG00000042608	Stk40	0.000862575	0.012732	311.714	437.286	0.712839	1.40284	1.40284		323	313	320	251	334	357	284	392	465	494	287	411	441	571	protein_coding	serine/threonine kinase 40 [Source:MGI Symbol;Acc:MGI:1921428]
ENSMUSG00000027274	Mkks	0.000865346	0.0127567	846.286	1162.43	0.728032	1.37357	1.37357		961	1110	766	595	926	862	704	1171	1020	1381	1010	1373	1031	1151	protein_coding	McKusick-Kaufman syndrome [Source:MGI Symbol;Acc:MGI:1891836]
ENSMUSG00000002028	Kmt2a	0.000876197	0.0129002	360.143	574.571	0.626803	1.5954	1.5954		393	399	339	258	298	359	475	583	648	714	411	357	682	627	protein_coding	lysine (K)-specific methyltransferase 2A [Source:MGI Symbol;Acc:MGI:96995]
ENSMUSG00000038784	Cnot4	0.000884415	0.0129955	73.1429	121.143	0.603774	1.65625	1.65625		85	65	59	53	64	93	93	117	114	181	81	109	107	139	protein_coding	CCR4-NOT transcription complex, subunit 4 [Source:MGI Symbol;Acc:MGI:1859026]
ENSMUSG00000052459	Atp6v1a	0.000898377	0.0131433	313.429	475.857	0.658661	1.51823	1.51823		333	315	290	249	246	356	405	529	442	528	425	443	400	564	protein_coding	ATPase, H+ transporting, lysosomal V1 subunit A [Source:MGI Symbol;Acc:MGI:1201780]
ENSMUSG00000107355	AI839979	0.000897769	0.0131433	24	44.4286	0.540193	1.85119	1.85119		23	23	16	29	25	19	33	49	37	42	36	38	34	75	lincRNA	expressed sequence AI839979 [Source:MGI Symbol;Acc:MGI:2140975]
ENSMUSG00000033411	Ctdspl2	0.000909322	0.0132699	38.1429	62.4286	0.610984	1.6367	1.6367		36	37	30	50	33	50	31	59	46	55	54	79	86	58	protein_coding	CTD (carboxy-terminal domain, RNA polymerase II, polypeptide A) small phosphatase like 2 [Source:MGI Symbol;Acc:MGI:1196405]
ENSMUSG00000054693	Adam10	0.000910505	0.0132705	177.571	278.857	0.636783	1.57039	1.57039		184	175	144	130	175	205	230	311	303	340	285	235	219	259	protein_coding	a disintegrin and metallopeptidase domain 10 [Source:MGI Symbol;Acc:MGI:109548]
ENSMUSG00000029649	Pomp	0.000920596	0.0133671	2448	3919.86	0.624513	1.60125	1.60125		3364	3307	2091	2367	2093	2261	1653	3074	2257	3569	3345	5505	5831	3858	protein_coding	proteasome maturation protein [Source:MGI Symbol;Acc:MGI:1913787]
ENSMUSG00000075040	Zfp408	0.000919986	0.0133671	26.4286	45.8571	0.576324	1.73514	1.73514		37	36	33	18	26	20	15	44	47	53	47	51	36	43	protein_coding	zinc finger protein 408 [Source:MGI Symbol;Acc:MGI:2685857]
ENSMUSG00000022961	Son	0.00092344	0.0133749	1143.14	1565.14	0.730376	1.36916	1.36916		1151	1178	1107	872	1348	1285	1061	1418	1524	2176	1176	1417	1584	1661	protein_coding	Son DNA binding protein [Source:MGI Symbol;Acc:MGI:98353]
ENSMUSG00000018848	Rars	0.000922493	0.0133749	288.429	404.286	0.713428	1.40168	1.40168		320	344	301	250	299	267	238	372	328	316	353	386	603	472	protein_coding	arginyl-tRNA synthetase [Source:MGI Symbol;Acc:MGI:1914297]
ENSMUSG00000039997	Ifi203	0.000931938	0.0134643	113.429	186.143	0.609363	1.64106	1.64106		154	123	78	66	133	104	136	161	201	248	172	159	143	219	protein_coding	interferon activated gene 203 [Source:MGI Symbol;Acc:MGI:96428]
ENSMUSG00000024943	Smc5	0.000950378	0.0135689	120	170.857	0.702341	1.42381	1.42381		141	150	113	79	123	132	102	183	175	198	124	170	188	158	protein_coding	structural maintenance of chromosomes 5 [Source:MGI Symbol;Acc:MGI:2385088]
ENSMUSG00000060904	Arl1	0.000951478	0.0135689	154.286	238.429	0.647094	1.54537	1.54537		141	164	153	114	188	151	169	194	268	357	165	167	247	271	protein_coding	ADP-ribosylation factor-like 1 [Source:MGI Symbol;Acc:MGI:99436]
ENSMUSG00000036002	Fam214b	0.00094418	0.0135689	107.143	185	0.579151	1.72667	1.72667		125	123	78	55	117	121	131	191	192	265	142	162	111	232	protein_coding	family with sequence similarity 214, member B [Source:MGI Symbol;Acc:MGI:2441854]
ENSMUSG00000069763	Tmem100	0.000954293	0.013584	94.7143	161.714	0.585689	1.70739	1.70739		92	135	98	67	83	76	112	104	126	127	112	239	271	153	protein_coding	transmembrane protein 100 [Source:MGI Symbol;Acc:MGI:1915138]
ENSMUSG00000025782	Taf3	0.000956723	0.0135852	160.857	247.714	0.649366	1.53996	1.53996		204	165	157	153	173	122	152	225	187	248	168	200	423	283	protein_coding	TATA-box binding protein associated factor 3 [Source:MGI Symbol;Acc:MGI:2388097]
ENSMUSG00000037210	Fam193a	0.000998102	0.0141209	134.857	221.143	0.609819	1.63983	1.63983		150	191	127	139	140	91	106	206	139	253	142	191	411	206	protein_coding	family with sequence similarity 193, member A [Source:MGI Symbol;Acc:MGI:2447768]
ENSMUSG00000046410	Kcnk6	0.00101683	0.014316	15.7143	30	0.52381	1.90909	1.90909		16	18	14	10	25	11	16	32	35	47	20	26	29	21	protein_coding	potassium inwardly-rectifying channel, subfamily K, member 6 [Source:MGI Symbol;Acc:MGI:1891291]
ENSMUSG00000029208	Guf1	0.00102252	0.0143722	103.857	157.429	0.65971	1.51582	1.51582		91	121	80	93	133	113	96	116	125	209	116	210	132	194	protein_coding	GUF1 homolog, GTPase [Source:MGI Symbol;Acc:MGI:2140726]
ENSMUSG00000051989	Smim11	0.00103554	0.0145088	441.143	613	0.719646	1.38957	1.38957		472	486	378	347	505	493	407	585	578	777	454	610	517	770	protein_coding	small integral membrane protein 11 [Source:MGI Symbol;Acc:MGI:1916186]
ENSMUSG00000041797	Abca9	0.00105699	0.014753	29.2857	55.8571	0.524297	1.90732	1.90732		28	25	23	37	32	38	22	59	40	36	57	44	113	42	protein_coding	ATP-binding cassette, sub-family A (ABC1), member 9 [Source:MGI Symbol;Acc:MGI:2386796]
ENSMUSG00000026019	Wdr12	0.00108126	0.0150223	115	201.571	0.570517	1.7528	1.7528		148	125	153	135	94	69	81	218	131	146	144	206	349	217	protein_coding	WD repeat domain 12 [Source:MGI Symbol;Acc:MGI:1927241]
ENSMUSG00000000355	Mcts1	0.00108407	0.0150252	291.286	398.429	0.731086	1.36783	1.36783		276	287	293	246	318	297	322	364	377	501	362	390	359	436	protein_coding	malignant T cell amplified sequence 1 [Source:MGI Symbol;Acc:MGI:1916245]
ENSMUSG00000024516	Sec11c	0.00108768	0.0150393	152	269.571	0.563858	1.7735	1.7735		147	201	104	58	194	201	159	289	256	325	239	275	150	353	protein_coding	SEC11 homolog C, signal peptidase complex subunit [Source:MGI Symbol;Acc:MGI:1913536]
ENSMUSG00000067931	Zfp948	0.0010891	0.0150411	11.8571	26.1429	0.453552	2.20482	2.20482		18	8	15	7	8	11	16	27	20	40	36	18	18	24	protein_coding	zinc finger protein 948 [Source:MGI Symbol;Acc:MGI:3040683]
ENSMUSG00000042155	Klhl23	0.00109188	0.0150614	373.286	511.571	0.729684	1.37046	1.37046		447	424	347	341	296	377	381	524	397	509	428	525	626	572	protein_coding	kelch-like 23 [Source:MGI Symbol;Acc:MGI:2683536]
ENSMUSG00000032374	Plod2	0.00111402	0.0153486	67.5714	100	0.675714	1.47992	1.47992		47	101	63	69	63	60	70	89	97	109	91	87	125	102	protein_coding	procollagen lysine, 2-oxoglutarate 5-dioxygenase 2 [Source:MGI Symbol;Acc:MGI:1347007]
ENSMUSG00000049907	Rasl11b	0.00112793	0.0154849	1612.71	2649.86	0.608604	1.6431	1.6431		2773	2171	1280	1451	1557	1172	885	3002	2283	2017	2708	2585	3378	2576	protein_coding	RAS-like, family 11, member B [Source:MGI Symbol;Acc:MGI:1916189]
ENSMUSG00000016481	Cr1l	0.00113456	0.0155576	273.429	364.714	0.749706	1.33386	1.33386		267	311	271	297	314	257	197	294	324	400	271	377	500	387	protein_coding	complement component (3b/4b) receptor 1-like [Source:MGI Symbol;Acc:MGI:88513]
ENSMUSG00000029918	Mrps33	0.001154	0.0157773	55.4286	100	0.554286	1.80412	1.80412		77	75	35	43	40	51	67	92	100	121	56	60	164	107	protein_coding	mitochondrial ribosomal protein S33 [Source:MGI Symbol;Acc:MGI:1338046]
ENSMUSG00000035919	Bbs9	0.00117762	0.0159966	76.7143	133.429	0.574946	1.73929	1.73929		62	106	89	46	67	91	76	149	140	148	156	144	62	135	protein_coding	Bardet-Biedl syndrome 9 (human) [Source:MGI Symbol;Acc:MGI:2442833]
ENSMUSG00000033916	Chmp2a	0.00120159	0.0162669	797.571	1086.71	0.733929	1.36253	1.36253		922	1016	821	659	878	683	604	1217	769	1164	1030	1173	1122	1132	protein_coding	charged multivesicular body protein 2A [Source:MGI Symbol;Acc:MGI:1916203]
ENSMUSG00000062931	Zfp938	0.00120173	0.0162669	147.857	282.857	0.522727	1.91304	1.91304		136	155	96	79	161	253	155	283	281	422	270	237	113	374	protein_coding	zinc finger protein 938 [Source:MGI Symbol;Acc:MGI:3621440]
ENSMUSG00000023852	Chd1	0.00122704	0.0165515	189.143	285.857	0.661669	1.51133	1.51133		185	178	194	111	201	231	224	294	241	331	225	255	281	374	protein_coding	chromodomain helicase DNA binding protein 1 [Source:MGI Symbol;Acc:MGI:88393]
ENSMUSG00000000326	Comt	0.00122911	0.01656	416.857	595.714	0.69976	1.42906	1.42906		370	444	442	358	465	477	362	562	600	840	420	559	485	704	protein_coding	catechol-O-methyltransferase [Source:MGI Symbol;Acc:MGI:88470]
ENSMUSG00000041408	Wapl	0.00123876	0.0166514	315.857	416.429	0.758491	1.31841	1.31841		315	405	285	344	322	240	300	416	381	463	345	388	485	437	protein_coding	WAPL cohesin release factor [Source:MGI Symbol;Acc:MGI:2675859]
ENSMUSG00000026102	Inpp1	0.00123753	0.0166514	117.429	176.714	0.664511	1.50487	1.50487		96	162	93	137	155	88	91	130	121	227	161	187	225	186	protein_coding	inositol polyphosphate-1-phosphatase [Source:MGI Symbol;Acc:MGI:104848]
ENSMUSG00000024539	Ptpn2	0.00124671	0.0166993	46.8571	74.5714	0.628352	1.59146	1.59146		42	37	44	37	53	59	56	52	62	94	60	68	101	85	protein_coding	protein tyrosine phosphatase, non-receptor type 2 [Source:MGI Symbol;Acc:MGI:97806]
ENSMUSG00000020124	Usp15	0.00124909	0.0166993	143.714	238.571	0.602395	1.66004	1.66004		204	160	127	72	150	128	165	281	225	349	164	170	246	235	protein_coding	ubiquitin specific peptidase 15 [Source:MGI Symbol;Acc:MGI:101857]
ENSMUSG00000028378	Ptgr1	0.0012611	0.0168345	17.4286	36	0.484127	2.06557	2.06557		8	12	9	17	40	20	16	25	42	39	25	29	43	49	protein_coding	prostaglandin reductase 1 [Source:MGI Symbol;Acc:MGI:1914353]
ENSMUSG00000026003	Acadl	0.00128195	0.0170344	5401.71	7097.14	0.761111	1.31387	1.31387		5369	6656	4738	4173	6020	6372	4484	7430	6309	8776	5655	7252	6960	7298	protein_coding	acyl-Coenzyme A dehydrogenase, long-chain [Source:MGI Symbol;Acc:MGI:87866]
ENSMUSG00000034218	Atm	0.00130463	0.017251	98.2857	164.429	0.597741	1.67297	1.67297		134	114	110	106	78	63	83	167	106	139	182	135	270	152	protein_coding	ataxia telangiectasia mutated [Source:MGI Symbol;Acc:MGI:107202]
ENSMUSG00000059486	Kbtbd2	0.00130479	0.017251	263.714	530.143	0.49744	2.01029	2.01029		288	337	198	105	197	341	380	643	617	634	445	447	187	738	protein_coding	kelch repeat and BTB (POZ) domain containing 2 [Source:MGI Symbol;Acc:MGI:2384811]
ENSMUSG00000094191	Rpl31-ps14	0.0013245	0.0174268	8.28571	20	0.414286	2.41379	2.41379		12	13	11	7	2	8	5	23	12	23	20	20	9	33	processed_pseudogene	ribosomal protein L31, pseudogene 14 [Source:MGI Symbol;Acc:MGI:3704189]
ENSMUSG00000033554	Dph5	0.00132755	0.0174402	57	86.4286	0.659504	1.51629	1.51629		53	76	73	51	70	42	34	73	66	99	84	96	98	89	protein_coding	diphthamide biosynthesis 5 [Source:MGI Symbol;Acc:MGI:1916990]
ENSMUSG00000100215	Gm8292	0.00133278	0.0174892	125.143	216.571	0.577836	1.73059	1.73059		133	132	86	61	145	165	154	143	208	319	209	276	153	208	processed_pseudogene	predicted gene 8292 [Source:MGI Symbol;Acc:MGI:3648460]
ENSMUSG00000044835	Ankrd45	0.00133943	0.0175565	7.57143	18.5714	0.407692	2.45283	2.45283		6	8	4	11	8	8	8	34	9	16	6	19	20	26	protein_coding	ankyrin repeat domain 45 [Source:MGI Symbol;Acc:MGI:1921094]
ENSMUSG00000035181	Heatr5a	0.00134275	0.0175802	83.8571	132.714	0.631862	1.58262	1.58262		82	76	78	54	93	96	108	123	146	139	118	119	102	182	protein_coding	HEAT repeat containing 5A [Source:MGI Symbol;Acc:MGI:2444133]
ENSMUSG00000029290	Zfp326	0.00134516	0.0175918	105.429	149.571	0.704871	1.4187	1.4187		123	130	105	88	102	89	101	140	113	165	127	129	217	156	protein_coding	zinc finger protein 326 [Source:MGI Symbol;Acc:MGI:1927246]
ENSMUSG00000028053	Ash1l	0.0013497	0.0176313	634.714	1006.29	0.63075	1.58542	1.58542		748	739	515	355	594	767	725	1191	1097	1187	867	872	700	1130	protein_coding	ash1 (absent, small, or homeotic)-like (Drosophila) [Source:MGI Symbol;Acc:MGI:2183158]
ENSMUSG00000032571	Pik3r4	0.00136228	0.0177614	158.286	217.714	0.727034	1.37545	1.37545		180	168	152	128	177	158	145	186	169	215	185	301	231	237	protein_coding	phosphatidylinositol 3 kinase, regulatory subunit, polypeptide 4, p150 [Source:MGI Symbol;Acc:MGI:1922919]
ENSMUSG00000069892	9930111J21Rik2	0.00136579	0.0177614	9.14286	20.7143	0.441379	2.26563	2.26563		14	9	8	13	5	2	13	25	13	24	17	15	25	26	protein_coding	RIKEN cDNA 9930111J21 gene 2 [Source:MGI Symbol;Acc:MGI:3711310]
ENSMUSG00000043456	Zfp536	0.00137278	0.0178323	41.2857	68.5714	0.602083	1.6609	1.6609		51	34	24	31	51	48	50	56	78	87	50	77	58	74	protein_coding	zinc finger protein 536 [Source:MGI Symbol;Acc:MGI:1926102]
ENSMUSG00000030787	Lyve1	0.00137697	0.0178666	72.1429	145.143	0.497047	2.01188	2.01188		64	66	30	50	60	107	128	92	168	177	72	151	159	197	protein_coding	lymphatic vessel endothelial hyaluronan receptor 1 [Source:MGI Symbol;Acc:MGI:2136348]
ENSMUSG00000020900	Myh10	0.00138851	0.0179561	98.1429	170	0.577311	1.73217	1.73217		156	84	85	84	98	104	76	160	110	130	156	134	331	169	protein_coding	myosin, heavy polypeptide 10, non-muscle [Source:MGI Symbol;Acc:MGI:1930780]
ENSMUSG00000047583	Tyw3	0.00140382	0.0180827	51.4286	83.1429	0.618557	1.61667	1.61667		61	65	44	29	43	64	54	79	51	80	62	91	109	110	protein_coding	tRNA-yW synthesizing protein 3 homolog (S. cerevisiae) [Source:MGI Symbol;Acc:MGI:2445040]
ENSMUSG00000064128	Cenpj	0.00140991	0.0181316	18	32.7143	0.550218	1.81746	1.81746		16	14	24	12	23	19	18	36	34	46	27	21	29	36	protein_coding	centromere protein J [Source:MGI Symbol;Acc:MGI:2684927]
ENSMUSG00000021548	Ccnh	0.00141394	0.0181432	135.571	189.857	0.714071	1.40042	1.40042		138	137	129	105	138	162	140	190	166	229	163	190	168	223	protein_coding	cyclin H [Source:MGI Symbol;Acc:MGI:1913921]
ENSMUSG00000028212	Ccne2	0.0014196	0.0181957	12.5714	28.8571	0.435644	2.29545	2.29545		10	16	6	28	4	14	10	33	21	32	28	16	39	33	protein_coding	cyclin E2 [Source:MGI Symbol;Acc:MGI:1329034]
ENSMUSG00000043542	Zc2hc1a	0.00142247	0.0182123	163.429	218.429	0.748201	1.33654	1.33654		172	200	151	174	189	133	125	214	176	227	179	256	229	248	protein_coding	zinc finger, C2HC-type containing 1A [Source:MGI Symbol;Acc:MGI:1914556]
ENSMUSG00000022020	Naa16	0.00142737	0.0182549	32.7143	50.7143	0.64507	1.55022	1.55022		38	35	30	32	27	36	31	41	45	61	40	48	64	56	protein_coding	N(alpha)-acetyltransferase 16, NatA auxiliary subunit [Source:MGI Symbol;Acc:MGI:1914147]
ENSMUSG00000021838	Samd4	0.0014486	0.0184652	523.429	711.429	0.735743	1.35917	1.35917		513	532	530	411	663	542	473	700	778	914	529	678	665	716	protein_coding	sterile alpha motif domain containing 4 [Source:MGI Symbol;Acc:MGI:1921730]
ENSMUSG00000053007	Creb5	0.00145955	0.0185545	136	198.714	0.6844	1.46113	1.46113		156	154	130	111	138	122	141	218	180	230	194	211	136	222	protein_coding	cAMP responsive element binding protein 5 [Source:MGI Symbol;Acc:MGI:2443973]
ENSMUSG00000042508	Dmtf1	0.00147557	0.0187	53.8571	93.4286	0.576453	1.73475	1.73475		62	55	45	41	35	56	83	87	80	104	60	103	78	142	protein_coding	cyclin D binding myb-like transcription factor 1 [Source:MGI Symbol;Acc:MGI:1344415]
ENSMUSG00000022769	Sdf2l1	0.0014767	0.0187	20.8571	50.1429	0.415954	2.40411	2.40411		16	14	17	28	20	15	36	44	71	82	22	30	19	83	protein_coding	stromal cell-derived factor 2-like 1 [Source:MGI Symbol;Acc:MGI:2149842]
ENSMUSG00000016458	Wt1	0.00148503	0.0187709	26	53.4286	0.486631	2.05495	2.05495		18	31	24	17	15	42	35	50	93	69	36	43	31	52	protein_coding	Wilms tumor 1 homolog [Source:MGI Symbol;Acc:MGI:98968]
ENSMUSG00000028348	Murc	0.00148727	0.0187723	694.429	1008.57	0.688527	1.45238	1.45238		714	803	725	743	881	467	528	1023	733	969	810	938	1607	980	protein_coding	muscle-related coiled-coil protein [Source:MGI Symbol;Acc:MGI:1915266]
ENSMUSG00000033004	Mycbp2	0.00150319	0.018915	388.714	555.857	0.699306	1.42999	1.42999		476	478	384	312	329	342	400	627	475	596	463	417	742	571	protein_coding	MYC binding protein 2 [Source:MGI Symbol;Acc:MGI:2179432]
ENSMUSG00000046138	9930021J03Rik	0.00151394	0.0189643	121.857	169.857	0.71741	1.3939	1.3939		111	124	137	115	143	131	92	175	133	207	119	152	207	196	protein_coding	RIKEN cDNA 9930021J03 gene [Source:MGI Symbol;Acc:MGI:2444398]
ENSMUSG00000031592	Pcm1	0.00151767	0.0189905	337.857	501.857	0.673214	1.48541	1.48541		470	429	341	292	292	287	254	574	401	483	397	407	748	503	protein_coding	pericentriolar material 1 [Source:MGI Symbol;Acc:MGI:1277958]
ENSMUSG00000041733	Coq5	0.00154564	0.0191954	949.286	1248.29	0.760472	1.31497	1.31497		1142	1058	843	897	1009	864	832	1121	1203	1277	950	1094	1766	1327	protein_coding	coenzyme Q5 methyltransferase [Source:MGI Symbol;Acc:MGI:1098643]
ENSMUSG00000032459	Mrps22	0.00154938	0.019218	126.143	182.429	0.691464	1.44621	1.44621		89	154	131	103	164	151	91	172	152	181	128	226	190	228	protein_coding	mitochondrial ribosomal protein S22 [Source:MGI Symbol;Acc:MGI:1928137]
ENSMUSG00000040321	Zfp770	0.00155078	0.019218	80	143.429	0.557769	1.79286	1.79286		83	91	48	45	59	125	109	138	153	203	93	126	115	176	protein_coding	zinc finger protein 770 [Source:MGI Symbol;Acc:MGI:2445100]
ENSMUSG00000031711	Zfp330	0.00158792	0.0195935	47.2857	73.4286	0.643969	1.55287	1.55287		68	56	51	46	36	38	36	78	62	94	59	70	73	78	protein_coding	zinc finger protein 330 [Source:MGI Symbol;Acc:MGI:1353574]
ENSMUSG00000091803	Cox16	0.00158693	0.0195935	20.5714	39.4286	0.521739	1.91667	1.91667		13	35	13	18	23	18	24	37	53	57	26	34	21	48	protein_coding	cytochrome c oxidase assembly protein 16 [Source:MGI Symbol;Acc:MGI:1913522]
ENSMUSG00000027881	Prpf38b	0.00162403	0.0199708	242.286	364.286	0.665098	1.50354	1.50354		269	311	263	231	224	183	215	302	288	426	246	292	624	372	protein_coding	PRP38 pre-mRNA processing factor 38 (yeast) domain containing B [Source:MGI Symbol;Acc:MGI:1914171]
ENSMUSG00000018395	Kif3a	0.00164618	0.0201337	45.8571	72.7143	0.630648	1.58567	1.58567		53	48	51	47	61	29	32	83	52	99	58	65	90	62	protein_coding	kinesin family member 3A [Source:MGI Symbol;Acc:MGI:107689]
ENSMUSG00000026516	Nvl	0.00166532	0.0203331	66.4286	96.7143	0.686854	1.45591	1.45591		60	77	63	39	90	70	66	100	98	110	85	92	95	97	protein_coding	nuclear VCP-like [Source:MGI Symbol;Acc:MGI:1914709]
ENSMUSG00000025290	Rps24	0.00170043	0.0206313	700.429	1014.71	0.690272	1.4487	1.4487		712	778	557	460	804	851	741	817	1007	1484	752	960	1038	1045	protein_coding	ribosomal protein S24 [Source:MGI Symbol;Acc:MGI:98147]
ENSMUSG00000020873	Slc35b1	0.00171967	0.0208211	262.857	350.714	0.749491	1.33424	1.33424		279	267	220	236	297	284	257	279	329	380	269	358	377	463	protein_coding	solute carrier family 35, member B1 [Source:MGI Symbol;Acc:MGI:1343133]
ENSMUSG00000024597	Slc12a2	0.00172996	0.020902	343.714	505.571	0.679853	1.47091	1.47091		439	388	313	244	302	351	369	562	462	487	517	617	397	497	protein_coding	solute carrier family 12, member 2 [Source:MGI Symbol;Acc:MGI:101924]
ENSMUSG00000079144	A130010J15Rik	0.00175209	0.0211034	70.2857	105.429	0.666667	1.5	1.5		96	71	60	60	82	68	55	117	69	94	105	117	139	97	protein_coding	RIKEN cDNA A130010J15 gene [Source:MGI Symbol;Acc:MGI:2441776]
ENSMUSG00000024642	Tle4	0.00177014	0.0212766	94	141.857	0.662638	1.50912	1.50912		105	91	66	74	105	90	127	148	127	124	124	172	129	169	protein_coding	transducin-like enhancer of split 4 [Source:MGI Symbol;Acc:MGI:104633]
ENSMUSG00000052698	Tln2	0.00178218	0.0213271	381.571	510.429	0.747551	1.3377	1.3377		401	490	374	382	451	304	269	436	411	554	409	535	711	517	protein_coding	talin 2 [Source:MGI Symbol;Acc:MGI:1917799]
ENSMUSG00000069520	Tmem19	0.00178355	0.0213271	91.7143	128.143	0.715719	1.3972	1.3972		102	108	72	84	95	97	84	127	121	126	139	117	152	115	protein_coding	transmembrane protein 19 [Source:MGI Symbol;Acc:MGI:1914476]
ENSMUSG00000026764	Kif5c	0.00177993	0.0213271	10.5714	22.2857	0.474359	2.10811	2.10811		8	13	8	12	13	6	14	17	16	33	34	20	13	23	protein_coding	kinesin family member 5C [Source:MGI Symbol;Acc:MGI:1098269]
ENSMUSG00000038305	Spats2l	0.00180372	0.0215238	29.7143	54.8571	0.541667	1.84615	1.84615		37	26	46	23	42	18	16	50	42	39	50	43	95	65	protein_coding	spermatogenesis associated, serine-rich 2-like [Source:MGI Symbol;Acc:MGI:1914448]
ENSMUSG00000006010	BC003331	0.00180923	0.0215674	194.143	265.286	0.731826	1.36645	1.36645		206	183	207	167	215	200	181	262	234	334	222	264	229	312	protein_coding	cDNA sequence BC003331 [Source:MGI Symbol;Acc:MGI:2385108]
ENSMUSG00000035093	Secisbp2l	0.00181518	0.0216162	72.4286	109.286	0.662745	1.50888	1.50888		61	62	64	59	94	97	70	123	86	145	73	107	120	111	protein_coding	SECIS binding protein 2-like [Source:MGI Symbol;Acc:MGI:1917604]
ENSMUSG00000032536	Trak1	0.00182246	0.0216583	652.571	1026	0.636035	1.57224	1.57224		654	813	595	728	842	440	496	928	649	834	842	1032	1957	940	protein_coding	trafficking protein, kinesin binding 1 [Source:MGI Symbol;Acc:MGI:1914345]
ENSMUSG00000029684	Wasl	0.00183256	0.021756	155.714	251.857	0.618264	1.61743	1.61743		116	153	114	106	173	191	237	236	275	313	189	266	197	287	protein_coding	Wiskott-Aldrich syndrome-like (human) [Source:MGI Symbol;Acc:MGI:1920428]
ENSMUSG00000063273	Naa15	0.00186107	0.0220493	379.571	528.714	0.717914	1.39292	1.39292		380	408	346	315	409	419	380	508	523	652	362	536	429	691	protein_coding	N(alpha)-acetyltransferase 15, NatA auxiliary subunit [Source:MGI Symbol;Acc:MGI:1922088]
ENSMUSG00000062866	Phactr2	0.00188013	0.022207	527.286	710.571	0.742059	1.3476	1.3476		638	672	559	379	501	456	486	745	574	772	632	672	830	749	protein_coding	phosphatase and actin regulator 2 [Source:MGI Symbol;Acc:MGI:2446138]
ENSMUSG00000073755	5730409E04Rik	0.00190838	0.0224491	339.143	471.714	0.718958	1.3909	1.3909		414	415	316	319	302	298	310	532	359	423	511	468	499	510	protein_coding	RIKEN cDNA 5730409E04Rik gene [Source:MGI Symbol;Acc:MGI:3609248]
ENSMUSG00000032557	Uba5	0.0019171	0.0225288	304.857	417.143	0.730822	1.36832	1.36832		326	376	254	250	365	301	262	315	307	450	310	431	599	508	protein_coding	ubiquitin-like modifier activating enzyme 5 [Source:MGI Symbol;Acc:MGI:1913913]
ENSMUSG00000028273	Pdlim5	0.00192532	0.0225975	2577.71	4244.14	0.607358	1.64648	1.64648		2286	2578	1862	1859	2594	3676	3189	3368	5074	4547	2313	3125	4980	6302	protein_coding	PDZ and LIM domain 5 [Source:MGI Symbol;Acc:MGI:1927489]
ENSMUSG00000020561	Twistnb	0.00193857	0.0226662	126.143	177	0.712672	1.40317	1.40317		109	136	138	127	153	106	114	131	143	227	133	180	247	178	protein_coding	twist basic helix-loop-helix transcription factor 1 neighbor [Source:MGI Symbol;Acc:MGI:106292]
ENSMUSG00000025766	D3Ertd751e	0.00201101	0.0233362	114.286	200.714	0.569395	1.75625	1.75625		97	140	88	66	98	178	133	159	226	300	97	207	155	261	protein_coding	DNA segment, Chr 3, ERATO Doi 751, expressed [Source:MGI Symbol;Acc:MGI:1289213]
ENSMUSG00000037664	Cdkn1c	0.00202872	0.0234833	158.857	226.571	0.701135	1.42626	1.42626		131	168	158	148	184	164	159	251	193	209	262	269	222	180	protein_coding	cyclin-dependent kinase inhibitor 1C (P57) [Source:MGI Symbol;Acc:MGI:104564]
ENSMUSG00000019782	Rwdd1	0.00202775	0.0234833	45.1429	81	0.557319	1.7943	1.7943		53	45	48	32	61	27	50	84	99	142	55	45	67	75	protein_coding	RWD domain containing 1 [Source:MGI Symbol;Acc:MGI:1913771]
ENSMUSG00000045896	Paip2b	0.00205281	0.0237147	104.286	171.143	0.609349	1.6411	1.6411		108	132	73	91	120	84	122	160	220	243	97	96	207	175	protein_coding	poly(A) binding protein interacting protein 2B [Source:MGI Symbol;Acc:MGI:2386865]
ENSMUSG00000024096	Ralbp1	0.00205498	0.0237162	323.429	453.857	0.712622	1.40327	1.40327		294	391	274	220	361	383	341	427	427	597	359	461	389	517	protein_coding	ralA binding protein 1 [Source:MGI Symbol;Acc:MGI:108466]
ENSMUSG00000008200	Fnbp4	0.00207138	0.0238454	34.4286	56.2857	0.611675	1.63485	1.63485		25	31	30	36	47	33	39	60	45	79	38	44	80	48	protein_coding	formin binding protein 4 [Source:MGI Symbol;Acc:MGI:1860513]
ENSMUSG00000060923	Acyp2	0.00208137	0.0239146	89.8571	165.571	0.542709	1.84261	1.84261		66	92	75	42	93	142	119	212	207	221	90	96	165	168	protein_coding	acylphosphatase 2, muscle type [Source:MGI Symbol;Acc:MGI:1922822]
ENSMUSG00000024231	Cul2	0.00211056	0.024165	195.571	275	0.711169	1.40614	1.40614		233	236	184	141	184	175	216	262	258	324	209	285	243	344	protein_coding	cullin 2 [Source:MGI Symbol;Acc:MGI:1918995]
ENSMUSG00000070565	Rasal2	0.00212934	0.0243213	161	227	0.709251	1.40994	1.40994		186	183	182	110	160	148	158	246	183	219	202	207	321	211	protein_coding	RAS protein activator like 2 [Source:MGI Symbol;Acc:MGI:2443881]
ENSMUSG00000029571	Tmem106b	0.00214838	0.0244772	829	1271.57	0.651949	1.53386	1.53386		688	927	699	569	909	1063	948	1153	1422	1878	879	908	1169	1492	protein_coding	transmembrane protein 106B [Source:MGI Symbol;Acc:MGI:1919150]
ENSMUSG00000027523	Gnas	0.00217448	0.0247259	1282.14	2336.14	0.548829	1.82206	1.82206		1142	1302	1167	697	1296	1678	1693	2126	3323	4119	1347	1530	1432	2476	protein_coding	GNAS (guanine nucleotide binding protein, alpha stimulating) complex locus [Source:MGI Symbol;Acc:MGI:95777]
ENSMUSG00000021731	Mrps30	0.0021941	0.0249245	341.571	453.143	0.753783	1.32664	1.32664		364	438	390	344	295	300	260	454	388	447	405	473	522	483	protein_coding	mitochondrial ribosomal protein S30 [Source:MGI Symbol;Acc:MGI:1926237]
ENSMUSG00000019986	Ahi1	0.00219951	0.0249616	15.4286	33.2857	0.463519	2.15741	2.15741		14	21	17	20	11	12	13	24	10	30	19	42	72	36	protein_coding	Abelson helper integration site 1 [Source:MGI Symbol;Acc:MGI:87971]
ENSMUSG00000028729	Ebna1bp2	0.00221413	0.0251028	125.143	185.143	0.675926	1.47945	1.47945		99	121	124	107	156	152	117	161	187	250	138	191	137	232	protein_coding	EBNA1 binding protein 2 [Source:MGI Symbol;Acc:MGI:1916322]
ENSMUSG00000034850	Tmem127	0.00223127	0.0251496	189.429	288.429	0.656761	1.52262	1.52262		171	175	169	153	235	235	188	230	296	420	238	293	190	352	protein_coding	transmembrane protein 127 [Source:MGI Symbol;Acc:MGI:1916720]
ENSMUSG00000056919	Cep162	0.00228351	0.0256375	36.1429	55.5714	0.650386	1.53755	1.53755		38	52	27	40	40	30	26	64	44	70	49	47	57	58	protein_coding	centrosomal protein 162 [Source:MGI Symbol;Acc:MGI:1925343]
ENSMUSG00000031949	Adat1	0.00228563	0.0256375	18.2857	33.2857	0.549356	1.82031	1.82031		31	22	14	16	22	11	12	39	29	22	33	34	29	47	protein_coding	adenosine deaminase, tRNA-specific 1 [Source:MGI Symbol;Acc:MGI:1353631]
ENSMUSG00000021932	Rnaseh2b	0.00230448	0.0257991	33.7143	56.1429	0.600509	1.66525	1.66525		30	58	41	18	31	33	25	60	56	66	60	52	39	60	protein_coding	ribonuclease H2, subunit B [Source:MGI Symbol;Acc:MGI:1914403]
ENSMUSG00000030726	Pold3	0.00231582	0.025876	20.2857	42	0.482993	2.07042	2.07042		13	18	17	12	29	29	24	26	61	65	22	27	27	66	protein_coding	polymerase (DNA-directed), delta 3, accessory subunit [Source:MGI Symbol;Acc:MGI:1915217]
ENSMUSG00000034610	Zcchc11	0.00232406	0.0259431	129.143	176	0.733766	1.36283	1.36283		141	153	139	87	140	118	126	194	153	202	141	178	204	160	protein_coding	zinc finger, CCHC domain containing 11 [Source:MGI Symbol;Acc:MGI:2445126]
ENSMUSG00000026305	Lrrfip1	0.00237575	0.0264182	442.286	593.143	0.745665	1.34109	1.34109		447	511	352	296	532	509	449	525	550	652	491	570	651	713	protein_coding	leucine rich repeat (in FLII) interacting protein 1 [Source:MGI Symbol;Acc:MGI:1342770]
ENSMUSG00000020451	Limk2	0.00239677	0.0266264	226.714	323.143	0.701592	1.42533	1.42533		269	295	217	221	184	180	221	272	261	260	273	358	462	376	protein_coding	LIM motif-containing protein kinase 2 [Source:MGI Symbol;Acc:MGI:1197517]
ENSMUSG00000043535	Setx	0.00239941	0.0266302	113.286	162.286	0.698063	1.43253	1.43253		95	143	73	87	144	136	115	159	151	198	128	185	148	167	protein_coding	senataxin [Source:MGI Symbol;Acc:MGI:2443480]
ENSMUSG00000057143	Trim12c	0.00241823	0.0268134	54.7143	93.8571	0.582953	1.7154	1.7154		37	60	34	35	56	87	74	97	93	122	76	92	65	112	protein_coding	tripartite motif-containing 12C [Source:MGI Symbol;Acc:MGI:4821183]
ENSMUSG00000070883	Ccdc173	0.00242099	0.0268184	10	19.7143	0.507246	1.97143	1.97143		9	9	13	4	10	15	10	17	20	18	22	17	17	27	protein_coding	coiled-coil domain containing 173 [Source:MGI Symbol;Acc:MGI:1923100]
ENSMUSG00000019774	Mtrf1l	0.00243813	0.0269054	61.5714	90	0.684127	1.46172	1.46172		68	65	78	51	57	68	44	86	103	89	63	86	106	97	protein_coding	mitochondrial translational release factor 1-like [Source:MGI Symbol;Acc:MGI:1918830]
ENSMUSG00000065990	Aurkaip1	0.00246981	0.0270234	532.143	699.857	0.760359	1.31517	1.31517		426	553	576	482	632	562	494	693	654	811	621	754	613	753	protein_coding	aurora kinase A interacting protein 1 [Source:MGI Symbol;Acc:MGI:1913327]
ENSMUSG00000044573	Acp1	0.00246981	0.0270234	172.429	264	0.653139	1.53107	1.53107		99	241	144	193	201	188	141	220	153	262	212	299	342	360	protein_coding	acid phosphatase 1, soluble [Source:MGI Symbol;Acc:MGI:87881]
ENSMUSG00000034681	Rnps1	0.00249602	0.0272843	24.2857	51.4286	0.472222	2.11765	2.11765		42	31	29	23	14	13	18	64	36	48	26	31	114	41	protein_coding	ribonucleic acid binding protein S1 [Source:MGI Symbol;Acc:MGI:97960]
ENSMUSG00000067653	Ankrd23	0.00252901	0.0274942	501.286	882.286	0.568167	1.76005	1.76005		880	610	480	519	420	264	336	1383	706	677	897	611	1185	717	protein_coding	ankyrin repeat domain 23 [Source:MGI Symbol;Acc:MGI:1925571]
ENSMUSG00000020069	Hnrnph3	0.00252774	0.0274942	418	774.143	0.539952	1.85202	1.85202		396	489	262	198	450	605	526	822	793	1054	597	544	343	1266	protein_coding	heterogeneous nuclear ribonucleoprotein H3 [Source:MGI Symbol;Acc:MGI:1926462]
ENSMUSG00000032050	Rdx	0.00253542	0.0275074	793	1036.14	0.765338	1.30661	1.30661		828	942	828	734	951	656	612	912	980	1301	712	1005	1317	1026	protein_coding	radixin [Source:MGI Symbol;Acc:MGI:97887]
ENSMUSG00000040006	Ginm1	0.00263269	0.0284296	138.429	235.857	0.586917	1.70382	1.70382		109	145	152	108	105	145	205	189	342	310	137	187	194	292	protein_coding	glycoprotein integral membrane 1 [Source:MGI Symbol;Acc:MGI:2384905]
ENSMUSG00000066037	Hnrnpr	0.00265575	0.0285192	191	273.286	0.698902	1.43082	1.43082		224	237	189	141	201	174	171	256	191	261	215	237	449	304	protein_coding	heterogeneous nuclear ribonucleoprotein R [Source:MGI Symbol;Acc:MGI:1891692]
ENSMUSG00000036779	Papd5	0.00265232	0.0285192	41.5714	62	0.670507	1.49141	1.49141		43	48	28	48	52	34	38	71	55	57	45	61	72	73	protein_coding	PAP associated domain containing 5 [Source:MGI Symbol;Acc:MGI:1917820]
ENSMUSG00000028999	Rint1	0.00265516	0.0285192	36.1429	60	0.602381	1.66008	1.66008		25	35	20	40	48	33	52	52	53	81	46	47	77	64	protein_coding	RAD50 interactor 1 [Source:MGI Symbol;Acc:MGI:1916233]
ENSMUSG00000028224	Nbn	0.00265535	0.0285192	79.5714	132.143	0.602162	1.66068	1.66068		74	85	50	62	82	110	94	115	130	182	82	79	142	195	protein_coding	nibrin [Source:MGI Symbol;Acc:MGI:1351625]
ENSMUSG00000037940	Inpp4b	0.00266151	0.0285546	70.4286	118.714	0.593261	1.6856	1.6856		77	70	60	34	70	105	77	138	129	131	83	122	72	156	protein_coding	inositol polyphosphate-4-phosphatase, type II [Source:MGI Symbol;Acc:MGI:2158925]
ENSMUSG00000066150	Slc31a1	0.00267303	0.0286394	207.857	283	0.734478	1.36151	1.36151		185	220	189	194	263	196	208	219	293	333	176	286	326	348	protein_coding	solute carrier family 31, member 1 [Source:MGI Symbol;Acc:MGI:1333843]
ENSMUSG00000036461	Elf1	0.00267616	0.0286394	75.1429	107.429	0.699468	1.42966	1.42966		100	81	63	81	83	55	63	99	101	136	89	98	113	116	protein_coding	E74-like factor 1 [Source:MGI Symbol;Acc:MGI:107180]
ENSMUSG00000042719	Naa25	0.00268255	0.028674	193.429	249.714	0.7746	1.29099	1.29099		214	210	184	201	210	168	167	255	213	297	193	242	276	272	protein_coding	N(alpha)-acetyltransferase 25, NatB auxiliary subunit [Source:MGI Symbol;Acc:MGI:2442563]
ENSMUSG00000071659	Hnrnpul2	0.00272689	0.0290247	663.429	844.429	0.785654	1.27283	1.27283		749	730	579	619	719	614	634	737	773	1065	644	822	893	977	protein_coding	heterogeneous nuclear ribonucleoprotein U-like 2 [Source:MGI Symbol;Acc:MGI:1915943]
ENSMUSG00000028977	Casz1	0.00272769	0.0290247	616.143	864.143	0.71301	1.4025	1.4025		669	737	507	410	654	724	612	792	846	1014	640	817	769	1171	protein_coding	castor zinc finger 1 [Source:MGI Symbol;Acc:MGI:1196251]
ENSMUSG00000032307	Ube2q2	0.00273638	0.0290885	24.4286	41.1429	0.59375	1.68421	1.68421		22	32	27	30	22	17	21	37	41	29	39	51	62	29	protein_coding	ubiquitin-conjugating enzyme E2Q family member 2 [Source:MGI Symbol;Acc:MGI:2388672]
ENSMUSG00000042712	Tceal9	0.00282403	0.0299379	306.714	398.571	0.769534	1.29949	1.29949		325	350	286	278	308	268	332	385	375	428	282	365	484	471	protein_coding	transcription elongation factor A like 9 [Source:MGI Symbol;Acc:MGI:109567]
ENSMUSG00000040550	Otud6b	0.00284641	0.0301097	302.143	464.714	0.650169	1.53806	1.53806		359	336	232	199	311	340	338	475	329	470	338	344	811	486	protein_coding	OTU domain containing 6B [Source:MGI Symbol;Acc:MGI:1919451]
ENSMUSG00000031634	Ufsp2	0.00290109	0.0305672	339	484.429	0.699794	1.42899	1.42899		357	412	300	227	353	387	337	544	412	604	436	502	344	549	protein_coding	UFM1-specific peptidase 2 [Source:MGI Symbol;Acc:MGI:1913679]
ENSMUSG00000024474	Ik	0.00295495	0.0309755	753.857	974.714	0.773413	1.29297	1.29297		689	841	795	828	865	661	598	915	732	976	811	1112	1303	974	protein_coding	IK cytokine [Source:MGI Symbol;Acc:MGI:1345142]
ENSMUSG00000049606	Zfp644	0.00295667	0.0309755	369.429	539.714	0.684489	1.46094	1.46094		524	462	384	338	331	248	299	557	419	544	484	491	794	489	protein_coding	zinc finger protein 644 [Source:MGI Symbol;Acc:MGI:1277212]
ENSMUSG00000003778	Brd8	0.00296698	0.0310274	128.143	185	0.692664	1.4437	1.4437		131	184	107	100	108	155	112	185	166	242	126	159	185	232	protein_coding	bromodomain containing 8 [Source:MGI Symbol;Acc:MGI:1925906]
ENSMUSG00000045827	Serpinb9	0.00296646	0.0310274	59.4286	86.7143	0.685338	1.45913	1.45913		63	44	60	65	69	57	58	68	85	87	86	77	109	95	protein_coding	serine (or cysteine) peptidase inhibitor, clade B, member 9 [Source:MGI Symbol;Acc:MGI:106603]
ENSMUSG00000047454	Gphn	0.00299146	0.0312552	94.1429	147.857	0.636715	1.57056	1.57056		94	86	106	57	94	104	118	187	139	195	117	126	109	162	protein_coding	gephyrin [Source:MGI Symbol;Acc:MGI:109602]
ENSMUSG00000022781	Pak2	0.00302935	0.0315658	258.714	366.571	0.705768	1.4169	1.4169		309	268	210	160	266	317	281	364	351	427	322	328	365	409	protein_coding	p21 protein (Cdc42/Rac)-activated kinase 2 [Source:MGI Symbol;Acc:MGI:1339984]
ENSMUSG00000026628	Atf3	0.00308886	0.032128	12.7143	28.2857	0.449495	2.22472	2.22472		13	10	5	5	23	20	13	17	55	32	26	21	16	31	protein_coding	activating transcription factor 3 [Source:MGI Symbol;Acc:MGI:109384]
ENSMUSG00000027272	Ubr1	0.00311519	0.0322557	128.857	225	0.572698	1.74612	1.74612		129	140	85	84	110	164	190	188	319	322	179	157	140	270	protein_coding	ubiquitin protein ligase E3 component n-recognin 1 [Source:MGI Symbol;Acc:MGI:1277977]
ENSMUSG00000024841	Eif1ad	0.00312904	0.0322851	316.286	530.429	0.596283	1.67706	1.67706		374	394	229	183	251	390	393	442	543	667	396	441	341	883	protein_coding	eukaryotic translation initiation factor 1A domain containing [Source:MGI Symbol;Acc:MGI:1917110]
ENSMUSG00000033965	Slc16a2	0.00320446	0.032946	66.8571	95.1429	0.702703	1.42308	1.42308		59	70	63	66	73	82	55	77	73	113	75	126	114	88	protein_coding	solute carrier family 16 (monocarboxylic acid transporters), member 2 [Source:MGI Symbol;Acc:MGI:1203732]
ENSMUSG00000041215	Yeats2	0.0032181	0.0330569	37.4286	55.5714	0.673522	1.48473	1.48473		30	40	37	35	48	39	33	61	48	67	40	53	72	48	protein_coding	YEATS domain containing 2 [Source:MGI Symbol;Acc:MGI:2447762]
ENSMUSG00000047419	Cmya5	0.00323365	0.0331872	3238	4781.14	0.677244	1.47657	1.47657		3483	3429	2590	2062	3389	3833	3880	5056	4329	5952	3365	3592	4753	6421	protein_coding	cardiomyopathy associated 5 [Source:MGI Symbol;Acc:MGI:1923719]
ENSMUSG00000101501	Rps27a-ps1	0.00326577	0.033428	14.5714	26.4286	0.551351	1.81373	1.81373		17	20	12	6	21	14	12	26	26	35	27	27	15	29	processed_pseudogene	ribosomal protein S27A, pseudogene 1 [Source:MGI Symbol;Acc:MGI:3781839]
ENSMUSG00000002365	Snx9	0.00327017	0.0334435	17.2857	32.5714	0.530702	1.8843	1.8843		14	31	17	21	8	18	12	36	28	34	30	17	53	30	protein_coding	sorting nexin 9 [Source:MGI Symbol;Acc:MGI:1913866]
ENSMUSG00000031221	Igbp1	0.00330799	0.0337485	272.429	481.429	0.565875	1.76717	1.76717		232	316	216	152	313	350	328	561	472	566	510	547	145	569	protein_coding	immunoglobulin (CD79A) binding protein 1 [Source:MGI Symbol;Acc:MGI:1346500]
ENSMUSG00000038462	Uqcrfs1	0.00330873	0.0337485	9769.14	17279	0.565377	1.76873	1.76873		8963	12626	7365	4504	11323	12517	11086	19870	18612	23401	15271	16823	5712	21264	protein_coding	ubiquinol-cytochrome c reductase, Rieske iron-sulfur polypeptide 1 [Source:MGI Symbol;Acc:MGI:1913944]
ENSMUSG00000023284	Zfp605	0.00331524	0.0337666	8	16.8571	0.474576	2.10714	2.10714		7	7	7	7	6	8	14	19	13	16	10	13	18	29	protein_coding	zinc finger protein 605 [Source:MGI Symbol;Acc:MGI:2444933]
ENSMUSG00000032462	Pik3cb	0.00332641	0.0338394	103.571	155.571	0.665748	1.50207	1.50207		93	167	78	88	80	130	89	175	128	134	143	204	135	170	protein_coding	phosphatidylinositol 3-kinase, catalytic, beta polypeptide [Source:MGI Symbol;Acc:MGI:1922019]
ENSMUSG00000041671	Pyroxd1	0.00335106	0.0339733	59	97	0.608247	1.64407	1.64407		51	75	40	38	102	43	64	111	81	152	81	87	68	99	protein_coding	pyridine nucleotide-disulphide oxidoreductase domain 1 [Source:MGI Symbol;Acc:MGI:2676395]
ENSMUSG00000051065	Mb21d2	0.00336374	0.0340696	73.8571	113.286	0.651955	1.53385	1.53385		75	115	67	69	90	54	47	126	104	121	126	143	79	94	protein_coding	Mab-21 domain containing 2 [Source:MGI Symbol;Acc:MGI:1917028]
ENSMUSG00000059824	Dbp	0.00339785	0.0343551	174.857	295.286	0.592163	1.68873	1.68873		102	161	216	130	185	228	202	169	176	385	199	317	448	373	protein_coding	D site albumin promoter binding protein [Source:MGI Symbol;Acc:MGI:94866]
ENSMUSG00000038425	Poli	0.00343655	0.0346556	12.1429	24.5714	0.494186	2.02353	2.02353		13	14	5	20	14	11	8	17	30	35	35	22	17	16	protein_coding	polymerase (DNA directed), iota [Source:MGI Symbol;Acc:MGI:1347081]
ENSMUSG00000019907	Ppp1r12a	0.0034671	0.0347821	324.429	447.571	0.724864	1.37957	1.37957		327	405	319	342	393	252	233	462	341	471	319	415	688	437	protein_coding	protein phosphatase 1, regulatory (inhibitor) subunit 12A [Source:MGI Symbol;Acc:MGI:1309528]
ENSMUSG00000028037	Ifi44	0.00347074	0.0347885	30.2857	48.5714	0.623529	1.60377	1.60377		28	37	32	26	24	32	33	43	69	53	42	34	47	52	protein_coding	interferon-induced protein 44 [Source:MGI Symbol;Acc:MGI:2443016]
ENSMUSG00000028771	Ptpn12	0.00350722	0.0349726	204	274	0.744526	1.34314	1.34314		239	262	216	188	188	183	152	250	222	268	237	288	389	264	protein_coding	protein tyrosine phosphatase, non-receptor type 12 [Source:MGI Symbol;Acc:MGI:104673]
ENSMUSG00000062203	Gspt1	0.00350555	0.0349726	221	329.857	0.669987	1.49257	1.49257		268	240	197	175	205	225	237	325	300	322	198	250	570	344	protein_coding	G1 to S phase transition 1 [Source:MGI Symbol;Acc:MGI:1316728]
ENSMUSG00000029761	Cald1	0.00355945	0.0352809	464.429	634.571	0.731878	1.36635	1.36635		469	562	419	498	503	391	409	572	561	657	441	613	1045	553	protein_coding	caldesmon 1 [Source:MGI Symbol;Acc:MGI:88250]
ENSMUSG00000031821	Gins2	0.0035561	0.0352809	15.7143	28.1429	0.558376	1.79091	1.79091		15	15	9	23	12	18	18	19	34	29	29	22	31	33	protein_coding	GINS complex subunit 2 (Psf2 homolog) [Source:MGI Symbol;Acc:MGI:1921019]
ENSMUSG00000093537	Gm7584	0.00357908	0.0354451	9.57143	19.7143	0.485507	2.0597	2.0597		10	17	7	7	13	8	5	26	7	21	28	14	21	21	processed_pseudogene	predicted gene 7584 [Source:MGI Symbol;Acc:MGI:3647027]
ENSMUSG00000054404	Slfn5	0.00361458	0.0357661	51.5714	86	0.599668	1.66759	1.66759		95	63	50	37	35	50	31	102	66	78	71	71	108	106	protein_coding	schlafen 5 [Source:MGI Symbol;Acc:MGI:1329004]
ENSMUSG00000017291	Taok1	0.00364676	0.036023	806.857	1051.86	0.767079	1.30365	1.30365		936	890	786	635	783	859	759	1047	967	1184	800	1061	995	1309	protein_coding	TAO kinase 1 [Source:MGI Symbol;Acc:MGI:1914490]
ENSMUSG00000026393	Nek7	0.00367019	0.0361748	325.286	436.143	0.745824	1.3408	1.3408		339	336	291	284	359	308	360	473	446	532	333	378	402	489	protein_coding	NIMA (never in mitosis gene a)-related expressed kinase 7 [Source:MGI Symbol;Acc:MGI:1890645]
ENSMUSG00000040446	Rprd1a	0.00367149	0.0361748	31.8571	49.5714	0.642651	1.55605	1.55605		34	41	38	27	28	31	24	60	41	59	36	45	68	38	protein_coding	regulation of nuclear pre-mRNA domain containing 1A [Source:MGI Symbol;Acc:MGI:2385066]
ENSMUSG00000041130	Zfp598	0.0037101	0.0365208	102.429	176.429	0.580567	1.72245	1.72245		132	102	77	44	112	120	130	155	223	187	186	163	90	231	protein_coding	zinc finger protein 598 [Source:MGI Symbol;Acc:MGI:2670965]
ENSMUSG00000023089	Ndufa5	0.00372544	0.0366129	13111.3	20152.3	0.65061	1.53702	1.53702		15270	18829	11596	14374	14461	9383	7866	15133	13643	24212	14489	19835	35856	17898	protein_coding	NADH dehydrogenase (ubiquinone) 1 alpha subcomplex, 5 [Source:MGI Symbol;Acc:MGI:1915452]
ENSMUSG00000014980	Tsen15	0.00375845	0.0368748	145.571	197.571	0.736804	1.35721	1.35721		166	159	100	130	180	144	140	152	178	204	154	215	227	253	protein_coding	tRNA splicing endonuclease subunit 15 [Source:MGI Symbol;Acc:MGI:1913887]
ENSMUSG00000027706	Sec62	0.00377491	0.0369425	766.286	1245.14	0.61542	1.62491	1.62491		737	859	588	465	793	983	939	1104	1352	2091	872	1081	741	1475	protein_coding	SEC62 homolog (S. cerevisiae) [Source:MGI Symbol;Acc:MGI:1916526]
ENSMUSG00000005583	Mef2c	0.00378242	0.0369848	587.571	803.571	0.7312	1.36761	1.36761		700	645	649	523	540	538	518	809	613	820	622	646	1157	958	protein_coding	myocyte enhancer factor 2C [Source:MGI Symbol;Acc:MGI:99458]
ENSMUSG00000045930	Clec14a	0.00381573	0.0371225	61.7143	93	0.663594	1.50694	1.50694		57	73	46	35	85	77	59	92	89	131	70	96	79	94	protein_coding	C-type lectin domain family 14, member a [Source:MGI Symbol;Acc:MGI:1914114]
ENSMUSG00000020780	Srp68	0.00384732	0.0373045	542.143	731.857	0.740777	1.34993	1.34993		505	666	529	602	629	466	398	773	527	591	719	849	902	762	protein_coding	signal recognition particle 68 [Source:MGI Symbol;Acc:MGI:1917447]
ENSMUSG00000032399	Rpl4	0.00387491	0.0375093	1434.57	2261.43	0.634365	1.57638	1.57638		1290	1653	1088	832	2044	1864	1271	1744	2083	3648	1665	2568	1434	2688	protein_coding	ribosomal protein L4 [Source:MGI Symbol;Acc:MGI:1915141]
ENSMUSG00000021156	Zmynd11	0.00388101	0.037537	896.286	1153.29	0.777158	1.28674	1.28674		962	1063	751	727	1045	916	810	1166	1094	1411	967	1158	1007	1270	protein_coding	zinc finger, MYND domain containing 11 [Source:MGI Symbol;Acc:MGI:1913755]
ENSMUSG00000022024	Sugt1	0.00391189	0.0377119	461.571	646.714	0.713718	1.40111	1.40111		452	591	498	471	556	387	276	586	491	632	542	640	1030	606	protein_coding	SGT1, suppressor of G2 allele of SKP1 (S. cerevisiae) [Source:MGI Symbol;Acc:MGI:1915205]
ENSMUSG00000029209	Gnpda2	0.00391781	0.0377354	49.4286	80.5714	0.613475	1.63006	1.63006		36	51	50	36	61	54	58	64	81	136	72	62	54	95	protein_coding	glucosamine-6-phosphate deaminase 2 [Source:MGI Symbol;Acc:MGI:1915230]
ENSMUSG00000019297	Nop9	0.00392611	0.0377839	97	132.857	0.730108	1.36966	1.36966		91	127	75	79	139	90	78	131	116	127	137	138	152	129	protein_coding	NOP9 nucleolar protein [Source:MGI Symbol;Acc:MGI:1915092]
ENSMUSG00000001767	Crnkl1	0.00396158	0.0380306	83.4286	121.143	0.688679	1.45205	1.45205		67	87	74	60	103	99	94	127	110	172	90	103	118	128	protein_coding	Crn, crooked neck-like 1 (Drosophila) [Source:MGI Symbol;Acc:MGI:1914127]
ENSMUSG00000043943	Naalad2	0.00396049	0.0380306	60.5714	97.8571	0.618978	1.61557	1.61557		63	61	36	49	49	86	80	105	119	118	76	79	80	108	protein_coding	N-acetylated alpha-linked acidic dipeptidase 2 [Source:MGI Symbol;Acc:MGI:1919810]
ENSMUSG00000025616	Usp16	0.00398581	0.0382314	238.286	334.429	0.712516	1.40348	1.40348		245	317	205	239	263	210	189	321	261	375	239	265	556	324	protein_coding	ubiquitin specific peptidase 16 [Source:MGI Symbol;Acc:MGI:1921362]
ENSMUSG00000031825	Crispld2	0.00400726	0.0383737	1272.71	1639.57	0.776248	1.28825	1.28825		1295	1488	1220	1309	1077	1401	1119	1538	1302	1534	1536	1740	1911	1916	protein_coding	cysteine-rich secretory protein LCCL domain containing 2 [Source:MGI Symbol;Acc:MGI:1926142]
ENSMUSG00000044734	Serpinb1a	0.0040287	0.0384835	13	25.8571	0.502762	1.98901	1.98901		13	8	18	8	13	16	15	34	14	31	38	27	22	15	protein_coding	serine (or cysteine) peptidase inhibitor, clade B, member 1a [Source:MGI Symbol;Acc:MGI:1913472]
ENSMUSG00000027961	Lrrc39	0.00404634	0.0385884	346.429	502.857	0.68892	1.45155	1.45155		453	397	295	215	338	379	348	566	445	633	383	354	628	511	protein_coding	leucine rich repeat containing 39 [Source:MGI Symbol;Acc:MGI:1924557]
ENSMUSG00000040322	Slc25a24	0.00405763	0.0386643	44.7143	67.1429	0.665957	1.5016	1.5016		53	50	37	32	46	50	45	46	76	87	62	62	61	76	protein_coding	solute carrier family 25 (mitochondrial carrier, phosphate carrier), member 24 [Source:MGI Symbol;Acc:MGI:1917160]
ENSMUSG00000021716	Srek1ip1	0.00407465	0.0387946	324.857	436.714	0.743867	1.34433	1.34433		322	377	232	293	381	333	336	329	414	575	349	412	457	521	protein_coding	splicing regulatory glutamine/lysine-rich protein 1interacting protein 1 [Source:MGI Symbol;Acc:MGI:1914538]
ENSMUSG00000024431	Nr3c1	0.00411991	0.039097	537.857	695.286	0.773577	1.2927	1.2927		514	612	524	403	590	546	576	625	645	858	555	697	674	813	protein_coding	nuclear receptor subfamily 3, group C, member 1 [Source:MGI Symbol;Acc:MGI:95824]
ENSMUSG00000029655	N4bp2l2	0.00413312	0.0391157	237.571	303.857	0.781852	1.27901	1.27901		200	281	215	203	274	275	215	263	317	333	256	294	333	331	protein_coding	NEDD4 binding protein 2-like 2 [Source:MGI Symbol;Acc:MGI:2687207]
ENSMUSG00000040029	Ipo8	0.00413889	0.0391157	192.571	255.714	0.753073	1.32789	1.32789		159	225	211	180	225	159	189	276	221	226	237	286	251	293	protein_coding	importin 8 [Source:MGI Symbol;Acc:MGI:2444611]
ENSMUSG00000021686	Ap3b1	0.00414387	0.0391157	211	285.286	0.739609	1.35206	1.35206		207	220	200	157	285	212	196	302	280	345	268	303	255	244	protein_coding	adaptor-related protein complex 3, beta 1 subunit [Source:MGI Symbol;Acc:MGI:1333879]
ENSMUSG00000004460	Dnajb11	0.00414552	0.0391157	244	360.429	0.676972	1.47717	1.47717		204	252	227	246	274	235	270	275	373	504	233	351	274	513	protein_coding	DnaJ heat shock protein family (Hsp40) member B11 [Source:MGI Symbol;Acc:MGI:1915088]
ENSMUSG00000021413	Prpf4b	0.00413664	0.0391157	295.143	439.714	0.671215	1.48984	1.48984		387	428	310	239	274	227	201	412	314	414	345	403	758	432	protein_coding	pre-mRNA processing factor 4B [Source:MGI Symbol;Acc:MGI:109584]
ENSMUSG00000054619	Mettl7a1	0.0041392	0.0391157	64.1429	121.714	0.526995	1.89755	1.89755		56	60	36	60	55	94	88	108	166	212	42	76	124	124	protein_coding	methyltransferase like 7A1 [Source:MGI Symbol;Acc:MGI:1916523]
ENSMUSG00000021500	Ddx46	0.00415003	0.0391264	184.143	262.714	0.700924	1.42669	1.42669		200	197	177	163	238	167	147	231	191	240	209	263	468	237	protein_coding	DEAD (Asp-Glu-Ala-Asp) box polypeptide 46 [Source:MGI Symbol;Acc:MGI:1920895]
ENSMUSG00000078453	Abracl	0.00418985	0.0394377	128.143	208.714	0.613963	1.62876	1.62876		134	128	113	95	124	145	158	170	324	292	148	190	122	215	protein_coding	ABRA C-terminal like [Source:MGI Symbol;Acc:MGI:1920362]
ENSMUSG00000025066	Sfr1	0.00420084	0.039509	1807.57	2281.14	0.792397	1.26199	1.26199		2221	2231	1704	1667	1717	1558	1555	2076	1880	2425	2024	2430	2773	2360	protein_coding	SWI5 dependent recombination repair 1 [Source:MGI Symbol;Acc:MGI:1915038]
ENSMUSG00000001366	Fbxo9	0.00427074	0.0398751	267.286	337.571	0.79179	1.26296	1.26296		229	306	259	260	271	284	262	312	294	329	278	414	373	363	protein_coding	f-box protein 9 [Source:MGI Symbol;Acc:MGI:1918788]
ENSMUSG00000030247	Kcnj8	0.00426874	0.0398751	255	336	0.758929	1.31765	1.31765		240	308	247	203	300	225	262	340	310	429	311	328	301	333	protein_coding	potassium inwardly-rectifying channel, subfamily J, member 8 [Source:MGI Symbol;Acc:MGI:1100508]
ENSMUSG00000043795	Prr33	0.00429453	0.0400328	103.286	163.714	0.63089	1.58506	1.58506		110	165	103	110	90	66	79	143	111	147	121	144	312	168	lincRNA	proline rich 33 [Source:MGI Symbol;Acc:MGI:3642289]
ENSMUSG00000022323	Rida	0.00431225	0.0401334	22.5714	59.4286	0.379808	2.63291	2.63291		15	32	9	7	21	42	32	60	93	112	28	29	8	86	protein_coding	reactive intermediate imine deaminase A homolog [Source:MGI Symbol;Acc:MGI:1095401]
ENSMUSG00000017999	Ddx27	0.00432966	0.0402307	122.286	177.714	0.688103	1.45327	1.45327		109	134	147	113	143	90	120	178	108	193	130	154	260	221	protein_coding	DEAD (Asp-Glu-Ala-Asp) box polypeptide 27 [Source:MGI Symbol;Acc:MGI:2385884]
ENSMUSG00000021614	Vcan	0.0043658	0.0405016	60.2857	94.4286	0.638427	1.56635	1.56635		53	49	66	48	54	69	83	61	111	104	64	109	99	113	protein_coding	versican [Source:MGI Symbol;Acc:MGI:102889]
ENSMUSG00000091971	Hspa1a	0.00438146	0.0406143	30.7143	98.4286	0.312046	3.20465	3.20465		73	18	18	28	10	26	42	67	167	222	30	24	71	108	protein_coding	heat shock protein 1A [Source:MGI Symbol;Acc:MGI:96244]
ENSMUSG00000020149	Rab1a	0.00438735	0.040617	981.571	1715.86	0.572059	1.74807	1.74807		904	1174	707	529	1040	1189	1328	1699	2132	2360	1301	1602	616	2301	protein_coding	RAB1A, member RAS oncogene family [Source:MGI Symbol;Acc:MGI:97842]
ENSMUSG00000031631	Cfap97	0.00441504	0.0407852	72.2857	100.286	0.720798	1.38735	1.38735		72	83	63	56	89	62	81	103	97	101	78	84	116	123	protein_coding	cilia and flagella associated protein 97 [Source:MGI Symbol;Acc:MGI:1914006]
ENSMUSG00000074746	Pdzd8	0.00445038	0.0408997	150	201.286	0.745209	1.3419	1.3419		124	169	107	134	202	170	144	207	205	201	151	195	229	221	protein_coding	PDZ domain containing 8 [Source:MGI Symbol;Acc:MGI:2677270]
ENSMUSG00000019975	Ikbip	0.00445107	0.0408997	100.429	136.857	0.73382	1.36273	1.36273		109	118	96	92	101	104	83	106	143	170	94	131	145	169	protein_coding	IKBKB interacting protein [Source:MGI Symbol;Acc:MGI:1914704]
ENSMUSG00000025702	March8	0.0044405	0.0408997	190.571	289.286	0.658765	1.51799	1.51799		180	213	124	181	181	212	243	203	391	388	217	272	258	296	protein_coding	membrane-associated ring finger (C3HC4) 8 [Source:MGI Symbol;Acc:MGI:1919029]
ENSMUSG00000049709	Nlrp10	0.00449568	0.0412292	37.7143	61	0.618267	1.61742	1.61742		46	46	36	41	39	25	31	47	45	61	41	57	118	58	protein_coding	NLR family, pyrin domain containing 10 [Source:MGI Symbol;Acc:MGI:2444084]
ENSMUSG00000085881	Gm15912	0.00449577	0.0412292	11.1429	21.2857	0.52349	1.91026	1.91026		9	13	12	4	16	10	14	31	13	23	13	18	23	28	processed_transcript	predicted gene 15912 [Source:MGI Symbol;Acc:MGI:3801895]
ENSMUSG00000066705	Fxyd6	0.00451327	0.0413075	313.857	427.286	0.734537	1.3614	1.3614		302	392	340	331	330	257	245	364	388	403	485	486	524	341	protein_coding	FXYD domain-containing ion transport regulator 6 [Source:MGI Symbol;Acc:MGI:1890226]
ENSMUSG00000043895	S1pr2	0.00452131	0.0413234	81.4286	121	0.672963	1.48596	1.48596		96	66	82	87	91	56	92	123	81	120	138	115	143	127	protein_coding	sphingosine-1-phosphate receptor 2 [Source:MGI Symbol;Acc:MGI:99569]
ENSMUSG00000060073	Psma3	0.00465582	0.0423446	305.714	468.143	0.653036	1.53131	1.53131		264	396	272	158	364	376	310	463	495	570	378	503	271	597	protein_coding	proteasome (prosome, macropain) subunit, alpha type 3 [Source:MGI Symbol;Acc:MGI:104883]
ENSMUSG00000020091	Eif4ebp2	0.00466615	0.042372	111.143	183.571	0.605447	1.65167	1.65167		153	139	100	62	94	105	125	240	158	164	196	183	92	252	protein_coding	eukaryotic translation initiation factor 4E binding protein 2 [Source:MGI Symbol;Acc:MGI:109198]
ENSMUSG00000041915	Ammecr1l	0.00467533	0.0424221	269	357.857	0.751697	1.33032	1.33032		284	340	285	232	220	290	232	375	373	321	339	357	409	331	protein_coding	AMME chromosomal region gene 1-like [Source:MGI Symbol;Acc:MGI:2442711]
ENSMUSG00000059970	Hspa2	0.00469136	0.0424764	29	47.7143	0.607784	1.64532	1.64532		32	33	26	17	43	29	23	41	39	54	65	51	29	55	protein_coding	heat shock protein 2 [Source:MGI Symbol;Acc:MGI:96243]
ENSMUSG00000028948	Nol9	0.00469722	0.0424876	54.1429	86	0.629568	1.58839	1.58839		87	73	40	29	54	61	35	109	70	93	82	85	95	68	protein_coding	nucleolar protein 9 [Source:MGI Symbol;Acc:MGI:1921285]
ENSMUSG00000019518	Ap4m1	0.00474128	0.0427527	41.7143	63.5714	0.65618	1.52397	1.52397		37	66	31	38	36	47	37	63	54	62	81	70	64	51	protein_coding	adaptor-related protein complex AP-4, mu 1 [Source:MGI Symbol;Acc:MGI:1337063]
ENSMUSG00000037536	Fbxo34	0.00474584	0.0427606	23.1429	41.1429	0.5625	1.77778	1.77778		28	20	12	16	23	30	33	38	31	44	22	33	66	54	protein_coding	F-box protein 34 [Source:MGI Symbol;Acc:MGI:1926188]
ENSMUSG00000016833	Mrps18c	0.00475372	0.0427677	210.857	298.857	0.705545	1.41734	1.41734		174	254	188	149	250	255	206	329	284	355	275	310	203	336	protein_coding	mitochondrial ribosomal protein S18C [Source:MGI Symbol;Acc:MGI:1915985]
ENSMUSG00000000184	Ccnd2	0.00478694	0.0429305	2811.86	3757.43	0.748346	1.33628	1.33628		3638	3526	2990	2717	2837	2094	1881	3522	3330	3969	3173	3886	4616	3806	protein_coding	cyclin D2 [Source:MGI Symbol;Acc:MGI:88314]
ENSMUSG00000032324	Tspan3	0.00480473	0.0430236	1919.43	2374.43	0.808375	1.23705	1.23705		2020	2465	1694	1665	2058	1928	1606	2037	2001	2765	2004	2864	2461	2489	protein_coding	tetraspanin 3 [Source:MGI Symbol;Acc:MGI:1928098]
ENSMUSG00000030557	Mef2a	0.00480475	0.0430236	685	931.143	0.735655	1.35933	1.35933		830	803	640	489	610	710	713	1001	804	1104	740	800	932	1137	protein_coding	myocyte enhancer factor 2A [Source:MGI Symbol;Acc:MGI:99532]
ENSMUSG00000032199	Polr2m	0.00483193	0.0432003	1798.57	2663.43	0.675284	1.48086	1.48086		1510	2028	1554	1221	2301	2118	1858	2578	2701	3534	1895	2414	1742	3780	protein_coding	polymerase (RNA) II (DNA directed) polypeptide M [Source:MGI Symbol;Acc:MGI:107282]
ENSMUSG00000040054	Baz2a	0.00487121	0.0435179	121.286	190.429	0.636909	1.57008	1.57008		134	168	116	135	113	93	90	178	135	200	147	119	368	186	protein_coding	bromodomain adjacent to zinc finger domain, 2A [Source:MGI Symbol;Acc:MGI:2151152]
ENSMUSG00000023079	Gtf2ird1	0.00487593	0.0435265	42.8571	67.2857	0.636943	1.57	1.57		33	83	34	31	42	41	36	54	61	61	81	54	75	85	protein_coding	general transcription factor II I repeat domain-containing 1 [Source:MGI Symbol;Acc:MGI:1861942]
ENSMUSG00000020413	Hus1	0.00489552	0.0436342	57.7143	86.2857	0.668874	1.49505	1.49505		54	65	49	55	44	63	74	74	84	122	69	79	76	100	protein_coding	HUS1 checkpoint clamp component [Source:MGI Symbol;Acc:MGI:1277962]
ENSMUSG00000028127	Abcd3	0.0049057	0.0436913	1332.86	1644.14	0.81067	1.23355	1.23355		1362	1661	1251	1035	1360	1300	1361	1579	1457	1849	1362	1694	1729	1839	protein_coding	ATP-binding cassette, sub-family D (ALD), member 3 [Source:MGI Symbol;Acc:MGI:1349216]
ENSMUSG00000034303	Ccdc15	0.00491971	0.0437488	12.8571	24.5714	0.523256	1.91111	1.91111		9	33	7	11	10	12	8	14	24	28	26	24	31	25	protein_coding	coiled-coil domain containing 15 [Source:MGI Symbol;Acc:MGI:2444488]
ENSMUSG00000021552	Gkap1	0.00497879	0.0441725	179.714	248.429	0.723404	1.38235	1.38235		180	182	166	202	213	185	130	212	215	255	162	228	390	277	protein_coding	G kinase anchoring protein 1 [Source:MGI Symbol;Acc:MGI:1891694]
ENSMUSG00000021466	Ptch1	0.00501265	0.0444389	43.1429	68.8571	0.626556	1.59603	1.59603		31	61	27	44	45	48	46	58	64	100	69	85	42	64	protein_coding	patched 1 [Source:MGI Symbol;Acc:MGI:105373]
ENSMUSG00000026946	Nmi	0.00503321	0.044519	83.1429	133.714	0.621795	1.60825	1.60825		92	88	57	41	82	127	95	109	144	155	94	152	103	179	protein_coding	N-myc (and STAT) interactor [Source:MGI Symbol;Acc:MGI:1928368]
ENSMUSG00000035352	Ccl12	0.00514472	0.0452633	6.57143	24.4286	0.269006	3.71739	3.71739		3	5	0	0	9	16	13	19	17	12	12	19	11	81	protein_coding	chemokine (C-C motif) ligand 12 [Source:MGI Symbol;Acc:MGI:108224]
ENSMUSG00000021840	Mapk1ip1l	0.00517654	0.0453711	128.571	215	0.598007	1.67222	1.67222		126	201	140	60	94	154	125	213	213	246	210	246	95	282	protein_coding	mitogen-activated protein kinase 1 interacting protein 1-like [Source:MGI Symbol;Acc:MGI:2444022]
ENSMUSG00000057894	Zfp329	0.00518077	0.0453738	69.1429	105.714	0.654054	1.52893	1.52893		63	66	79	99	64	46	67	85	76	147	92	102	139	99	protein_coding	zinc finger protein 329 [Source:MGI Symbol;Acc:MGI:1921283]
ENSMUSG00000022141	Nipbl	0.00519593	0.0454316	483.857	736	0.657415	1.52111	1.52111		529	624	542	529	521	322	320	724	516	678	578	559	1374	723	protein_coding	Nipped-B homolog (Drosophila) [Source:MGI Symbol;Acc:MGI:1913976]
ENSMUSG00000039414	Heatr5b	0.00519913	0.0454316	116.143	180	0.645238	1.54982	1.54982		144	102	86	74	128	155	124	194	140	204	129	266	133	194	protein_coding	HEAT repeat containing 5B [Source:MGI Symbol;Acc:MGI:2444098]
ENSMUSG00000034154	Ino80	0.00524673	0.0457786	45.8571	73.1429	0.626953	1.59502	1.59502		53	65	52	31	54	26	40	58	60	68	52	56	125	93	protein_coding	INO80 complex subunit [Source:MGI Symbol;Acc:MGI:1915392]
ENSMUSG00000020695	Mrc2	0.00525171	0.0457875	27.8571	60.2857	0.462085	2.1641	2.1641		23	28	16	5	31	50	42	69	86	72	45	59	18	73	protein_coding	mannose receptor, C type 2 [Source:MGI Symbol;Acc:MGI:107818]
ENSMUSG00000031370	Zrsr2	0.00526648	0.0458817	161.857	219.286	0.738111	1.35481	1.35481		194	209	165	156	155	134	120	211	162	220	179	220	319	224	protein_coding	zinc finger (CCCH type), RNA binding motif and serine/arginine rich 2 [Source:MGI Symbol;Acc:MGI:103287]
ENSMUSG00000024887	Asah2	0.00532581	0.0462594	24.5714	38.2857	0.641791	1.55814	1.55814		23	30	28	23	25	21	22	41	40	48	23	33	36	47	protein_coding	N-acylsphingosine amidohydrolase 2 [Source:MGI Symbol;Acc:MGI:1859310]
ENSMUSG00000064344	mt-Tm	0.00533964	0.0463102	2900.14	5280.86	0.54918	1.8209	1.8209		5788	3968	3069	1663	2006	1625	2182	8648	3408	5741	5294	3044	4120	6711	Mt_tRNA	mitochondrially encoded tRNA methionine [Source:MGI Symbol;Acc:MGI:102480]
ENSMUSG00000015568	Lpl	0.00539537	0.0466717	93167.3	117414	0.793494	1.26025	1.26025		96832	123471	78145	77692	96226	91592	88213	122900	96955	124037	106789	140782	116365	114070	protein_coding	lipoprotein lipase [Source:MGI Symbol;Acc:MGI:96820]
ENSMUSG00000039828	Wdr70	0.0054513	0.0470322	25.5714	42.1429	0.60678	1.64804	1.64804		26	27	28	11	26	32	29	54	28	42	28	56	49	38	protein_coding	WD repeat domain 70 [Source:MGI Symbol;Acc:MGI:1921020]
ENSMUSG00000026490	Cdc42bpa	0.00551111	0.047407	177.857	248.429	0.715929	1.39679	1.39679		176	211	151	129	173	183	222	246	247	279	260	273	208	226	protein_coding	CDC42 binding protein kinase alpha [Source:MGI Symbol;Acc:MGI:2441841]
ENSMUSG00000020496	Rnf187	0.00565727	0.048377	1752.29	2510.71	0.697923	1.43282	1.43282		1840	2378	1686	2025	1716	1415	1206	2528	1497	2127	2187	2939	3881	2416	protein_coding	ring finger protein 187 [Source:MGI Symbol;Acc:MGI:1914224]
ENSMUSG00000017548	Suz12	0.00567902	0.0484557	108	163.714	0.659686	1.51587	1.51587		137	95	126	118	96	85	99	200	158	163	116	103	234	172	protein_coding	suppressor of zeste 12 homolog (Drosophila) [Source:MGI Symbol;Acc:MGI:1261758]
ENSMUSG00000021702	Thbs4	0.00567774	0.0484557	29	57.8571	0.501235	1.99507	1.99507		24	25	19	15	21	75	24	48	68	76	29	57	43	84	protein_coding	thrombospondin 4 [Source:MGI Symbol;Acc:MGI:1101779]
ENSMUSG00000020952	Scfd1	0.00574235	0.0488163	97.7143	133.857	0.729989	1.36988	1.36988		84	132	81	75	102	104	106	142	125	134	95	115	163	163	protein_coding	Sec1 family domain containing 1 [Source:MGI Symbol;Acc:MGI:1924233]
ENSMUSG00000027714	Exosc9	0.00578762	0.049129	412	542	0.760148	1.31553	1.31553		494	543	333	374	422	412	306	477	400	641	493	624	550	609	protein_coding	exosome component 9 [Source:MGI Symbol;Acc:MGI:1355319]
ENSMUSG00000020817	Rabep1	0.00583726	0.0494418	325.857	450	0.724127	1.38097	1.38097		379	425	321	314	389	235	218	505	306	469	335	427	598	510	protein_coding	rabaptin, RAB GTPase binding effector protein 1 [Source:MGI Symbol;Acc:MGI:1860236]
ENSMUSG00000039356	Exosc2	0.00584188	0.0494448	34.1429	54.1429	0.630607	1.58577	1.58577		45	54	36	18	29	33	24	56	45	61	37	59	46	75	protein_coding	exosome component 2 [Source:MGI Symbol;Acc:MGI:2385133]
ENSMUSG00000028161	Ppp3ca	0.00588383	0.0497371	807.714	1078.71	0.748775	1.33551	1.33551		921	922	742	720	731	790	828	1105	1091	1401	828	985	913	1228	protein_coding	protein phosphatase 3, catalytic subunit, alpha isoform [Source:MGI Symbol;Acc:MGI:107164]
ENSMUSG00000038527	C1rl	0.00589491	0.0497482	11.1429	21.2857	0.52349	1.91026	1.91026		18	10	7	7	17	11	8	20	10	18	17	20	33	31	protein_coding	complement component 1, r subcomponent-like [Source:MGI Symbol;Acc:MGI:2660692]
ENSMUSG00000019951	Uhrf1bp1l	0.00592573	0.0499356	249	332.429	0.749033	1.33505	1.33505		212	304	225	207	266	299	230	403	288	300	289	346	304	397	protein_coding	UHRF1 (ICBP90) binding protein 1-like [Source:MGI Symbol;Acc:MGI:2442888]
ENSMUSG00000068587	Mgam	0.00292649		4.42857	11.4286	0.3875	2.58065	2.58065		1	5	5	4	5	6	5	7	7	7	18	20	9	12	protein_coding	maltase-glucoamylase [Source:MGI Symbol;Acc:MGI:1203495]
ENSMUSG00000034855	Cxcl10	0.00186116		2.71429	8.57143	0.316667	3.15789	3.15789		2	3	3	2	4	2	3	8	8	12	5	6	3	18	protein_coding	chemokine (C-X-C motif) ligand 10 [Source:MGI Symbol;Acc:MGI:1352450]
ENSMUSG00000021950	Anxa8	0.00393794		2	7	0.285714	3.5	3.5		0	3	1	0	7	3	0	8	8	4	6	7	11	5	protein_coding	annexin A8 [Source:MGI Symbol;Acc:MGI:1201374]
ENSMUSG00000030278	Cidec	0.00157353		2.28571	8.28571	0.275862	3.625	3.625		5	2	2	0	5	0	2	11	5	3	10	8	14	7	protein_coding	cell death-inducing DFFA-like effector c [Source:MGI Symbol;Acc:MGI:95585]
ENSMUSG00000085566	A730017L22Rik	0.000771882		2	9.57143	0.208955	4.78571	4.78571		2	0	6	2	0	0	4	4	6	12	16	6	8	15	processed_transcript	RIKEN cDNA A730017L22 gene [Source:MGI Symbol;Acc:MGI:3584452]
ENSMUSG00000040836	Gpr161	0.000359376		1.57143	7.71429	0.203704	4.90909	4.90909		0	6	2	0	1	0	2	6	4	11	7	5	8	13	protein_coding	G protein-coupled receptor 161 [Source:MGI Symbol;Acc:MGI:2685054]
ENSMUSG00000026611	Spata17	0.0053067		0.857143	4.28571	0.2	5	5		1	2	0	0	0	0	3	5	5	2	4	2	4	8	protein_coding	spermatogenesis associated 17 [Source:MGI Symbol;Acc:MGI:1921967]
ENSMUSG00000041809	Efhc1	0.00413328		0.857143	4.71429	0.181818	5.5	5.5		0	0	1	1	0	0	4	3	2	8	6	3	4	7	protein_coding	EF-hand domain (C-terminal) containing 1 [Source:MGI Symbol;Acc:MGI:1919127]
mean								1.67697

## Sheet: GO of genes up in LV from KO
GO term	GO categ	REFLIST	# of genes (observed)	# of genes (expected)	(fold Enrichment)	(raw P-value)	(FDR)
macromolecule metabolic process (GO:0043170)	BP	5034	303	156.47	1.94	1.01e-33	1.6e-29
cellular metabolic process (GO:0044237)	BP	6299	334	195.78	1.71	1.16e-27	4.56e-24
nitrogen compound metabolic process (GO:0006807)	BP	5687	312	176.76	1.77	1.14e-27	6.02e-24
metabolic process (GO:0008152)	BP	7184	365	223.29	1.63	9.42e-28	7.43e-24
gene expression (GO:0010467)	BP	1608	140	49.98	2.8	2.95e-27	9.32e-24
organic substance metabolic process (GO:0071704)	BP	6669	343	207.28	1.65	3.46e-26	9.1e-23
primary metabolic process (GO:0044238)	BP	6236	325	193.83	1.68	3.81e-25	8.59e-22
cellular nitrogen compound metabolic process (GO:0034641)	BP	2768	189	86.03	2.2	7.55e-25	1.49e-21
nucleic acid metabolic process (GO:0090304)	BP	1746	141	54.27	2.6	2.2e-24	3.87e-21
cellular macromolecule metabolic process (GO:0044260)	BP	3948	228	122.71	1.86	3.18e-21	5.01e-18
nucleobase-containing compound metabolic process (GO:0006139)	BP	2170	153	67.45	2.27	5.29e-21	7.59e-18
RNA metabolic process (GO:0016070)	BP	1224	107	38.04	2.81	8.19e-21	1.08e-17
heterocycle metabolic process (GO:0046483)	BP	2308	158	71.74	2.2	1.92e-20	2.33e-17
cellular aromatic compound metabolic process (GO:0006725)	BP	2379	159	73.94	2.15	1.18e-19	1.33e-16
organic cyclic compound metabolic process (GO:1901360)	BP	2592	164	80.56	2.04	4.84e-18	5.09e-15
RNA processing (GO:0006396)	BP	747	74	23.22	3.19	3.44e-17	3.39e-14
regulation of macromolecule metabolic process (GO:0060255)	BP	5295	266	164.58	1.62	3.79e-17	3.51e-14
regulation of gene expression (GO:0010468)	BP	3658	203	113.7	1.79	9.85e-17	8.64e-14
cellular component organization or biogenesis (GO:0071840)	BP	5314	265	165.17	1.6	1.32e-16	1.09e-13
regulation of primary metabolic process (GO:0080090)	BP	5161	258	160.41	1.61	3.11e-16	2.45e-13
mRNA metabolic process (GO:0016071)	BP	522	59	16.22	3.64	3.29e-16	2.47e-13
regulation of metabolic process (GO:0019222)	BP	5762	279	179.09	1.56	4.14e-16	2.97e-13
organelle organization (GO:0006996)	BP	3011	175	93.59	1.87	5.62e-16	3.85e-13
regulation of cellular macromolecule biosynthetic process (GO:2000112)	BP	3172	181	98.59	1.84	9.35e-16	6.15e-13
regulation of macromolecule biosynthetic process (GO:0010556)	BP	3258	184	101.26	1.82	1.25e-15	7.87e-13
regulation of cellular metabolic process (GO:0031323)	BP	5346	262	166.16	1.58	1.57e-15	9.53e-13
regulation of nitrogen compound metabolic process (GO:0051171)	BP	5012	249	155.78	1.6	3.3e-15	1.93e-12
regulation of biosynthetic process (GO:0009889)	BP	3475	190	108.01	1.76	7.02e-15	3.96e-12
cellular process (GO:0009987)	BP	13991	531	434.87	1.22	1.51e-14	7.93e-12
regulation of cellular biosynthetic process (GO:0031326)	BP	3402	186	105.74	1.76	1.5e-14	8.17e-12
sensory perception of chemical stimulus (GO:0007606)	BP	1223	2	38.01	0.05	2.6e-14	1.32e-11
G protein-coupled receptor signaling pathway (GO:0007186)	BP	1843	11	57.28	0.19	5.81e-14	2.86e-11
sensory perception of smell (GO:0007608)	BP	1125	2	34.97	0.06	6.46e-13	3.09e-10
cellular protein metabolic process (GO:0044267)	BP	2839	158	88.24	1.79	9.95e-13	4.62e-10
regulation of RNA metabolic process (GO:0051252)	BP	3002	164	93.31	1.76	1.05e-12	4.74e-10
mRNA processing (GO:0006397)	BP	400	45	12.43	3.62	1.43e-12	6.25e-10
regulation of nucleobase-containing compound metabolic process (GO:0019219)	BP	3236	173	100.58	1.72	1.49e-12	6.33e-10
ribonucleoprotein complex biogenesis (GO:0022613)	BP	390	44	12.12	3.63	2.33e-12	9.69e-10
cellular component organization (GO:0016043)	BP	5125	240	159.29	1.51	8.07e-12	3.27e-09
RNA splicing (GO:0008380)	BP	314	38	9.76	3.89	1.17e-11	4.6e-09
cellular macromolecule biosynthetic process (GO:0034645)	BP	1192	82	37.05	2.21	9.98e-11	3.84e-08
negative regulation of gene expression (GO:0010629)	BP	1591	99	49.45	2	1.72e-10	6.45e-08
protein metabolic process (GO:0019538)	BP	3411	172	106.02	1.62	1.77e-10	6.51e-08
negative regulation of macromolecule metabolic process (GO:0010605)	BP	2435	133	75.68	1.76	2.93e-10	1.03e-07
sensory perception (GO:0007600)	BP	1629	13	50.63	0.26	2.9e-10	1.04e-07
macromolecule biosynthetic process (GO:0009059)	BP	1226	82	38.11	2.15	3.22e-10	1.11e-07
regulation of transcription, DNA-templated (GO:0006355)	BP	2746	144	85.35	1.69	7.18e-10	2.41e-07
regulation of nucleic acid-templated transcription (GO:1903506)	BP	2754	144	85.6	1.68	7.89e-10	2.59e-07
negative regulation of macromolecule biosynthetic process (GO:0010558)	BP	1368	87	42.52	2.05	9.19e-10	2.96e-07
regulation of RNA biosynthetic process (GO:2001141)	BP	2757	144	85.69	1.68	1.09e-09	3.44e-07
translation (GO:0006412)	BP	310	34	9.64	3.53	1.48e-09	4.58e-07
peptide biosynthetic process (GO:0043043)	BP	330	35	10.26	3.41	1.9e-09	5.64e-07
negative regulation of biosynthetic process (GO:0009890)	BP	1460	90	45.38	1.98	1.87e-09	5.67e-07
regulation of transcription by RNA polymerase II (GO:0006357)	BP	1961	111	60.95	1.82	2.05e-09	6e-07
negative regulation of metabolic process (GO:0009892)	BP	2699	140	83.89	1.67	2.47e-09	7.08e-07
negative regulation of cellular macromolecule biosynthetic process (GO:2000113)	BP	1333	84	41.43	2.03	2.72e-09	7.65e-07
negative regulation of biological process (GO:0048519)	BP	5082	227	157.96	1.44	3.92e-09	1.08e-06
negative regulation of cellular biosynthetic process (GO:0031327)	BP	1421	87	44.17	1.97	5.01e-09	1.36e-06
cellular component biogenesis (GO:0044085)	BP	2349	125	73.01	1.71	5.42e-09	1.45e-06
regulation of cellular protein metabolic process (GO:0032268)	BP	2494	130	77.52	1.68	9.01e-09	2.37e-06
cellular nitrogen compound biosynthetic process (GO:0044271)	BP	1114	72	34.63	2.08	1.48e-08	3.83e-06
positive regulation of biological process (GO:0048518)	BP	6037	257	187.64	1.37	1.65e-08	4.19e-06
posttranscriptional regulation of gene expression (GO:0010608)	BP	417	38	12.96	2.93	1.75e-08	4.38e-06
regulation of cellular component organization (GO:0051128)	BP	2494	129	77.52	1.66	1.82e-08	4.49e-06
protein localization to organelle (GO:0033365)	BP	610	48	18.96	2.53	1.94e-08	4.71e-06
negative regulation of nitrogen compound metabolic process (GO:0051172)	BP	2216	118	68.88	1.71	2.05e-08	4.9e-06
cellular localization (GO:0051641)	BP	1999	109	62.13	1.75	2.13e-08	5.02e-06
ribosome biogenesis (GO:0042254)	BP	283	30	8.8	3.41	2.76e-08	6.31e-06
positive regulation of cellular process (GO:0048522)	BP	5345	232	166.13	1.4	2.76e-08	6.4e-06
regulation of protein metabolic process (GO:0051246)	BP	2687	135	83.52	1.62	3.73e-08	8.41e-06
peptide metabolic process (GO:0006518)	BP	451	39	14.02	2.78	4.17e-08	9.26e-06
positive regulation of metabolic process (GO:0009893)	BP	3487	165	108.38	1.52	4.57e-08	1e-05
negative regulation of cellular metabolic process (GO:0031324)	BP	2413	124	75	1.65	4.82e-08	1.04e-05
organonitrogen compound metabolic process (GO:1901564)	BP	4256	192	132.28	1.45	6.76e-08	1.44e-05
organic substance biosynthetic process (GO:1901576)	BP	2073	110	64.43	1.71	7.57e-08	1.57e-05
amide biosynthetic process (GO:0043604)	BP	424	37	13.18	2.81	7.51e-08	1.58e-05
negative regulation of cellular process (GO:0048523)	BP	4556	202	141.61	1.43	8.56e-08	1.76e-05
cellular biosynthetic process (GO:0044249)	BP	1981	106	61.57	1.72	8.76e-08	1.77e-05
positive regulation of cellular metabolic process (GO:0031325)	BP	3202	153	99.52	1.54	9.72e-08	1.94e-05
Unclassified (UNCLASSIFIED)	BP	1936	24	60.17	0.4	1.16e-07	2.25e-05
biological_process (GO:0008150)	BP	20360	669	632.83	1.06	1.16e-07	2.28e-05
regulation of translation (GO:0006417)	BP	323	31	10.04	3.09	1.28e-07	2.46e-05
negative regulation of nucleobase-containing compound metabolic process (GO:0045934)	BP	1345	79	41.81	1.89	1.45e-07	2.75e-05
positive regulation of macromolecule metabolic process (GO:0010604)	BP	3211	152	99.8	1.52	1.84e-07	3.45e-05
regulation of molecular function (GO:0065009)	BP	2504	125	77.83	1.61	2.13e-07	3.96e-05
biosynthetic process (GO:0009058)	BP	2154	111	66.95	1.66	2.59e-07	4.76e-05
positive regulation of nucleobase-containing compound metabolic process (GO:0045935)	BP	1792	96	55.7	1.72	3.5e-07	6.35e-05
cellular macromolecule localization (GO:0070727)	BP	1399	80	43.48	1.84	3.64e-07	6.53e-05
chromosome organization (GO:0051276)	BP	919	59	28.56	2.07	4.4e-07	7.8e-05
macromolecule modification (GO:0043412)	BP	2409	120	74.88	1.6	4.96e-07	8.69e-05
cellular protein localization (GO:0034613)	BP	1392	79	43.27	1.83	5.4e-07	9.37e-05
protein modification process (GO:0036211)	BP	2234	113	69.44	1.63	5.56e-07	9.43e-05
cellular protein modification process (GO:0006464)	BP	2234	113	69.44	1.63	5.56e-07	9.54e-05
nervous system process (GO:0050877)	BP	2070	29	64.34	0.45	6.07e-07	0.000102
positive regulation of nitrogen compound metabolic process (GO:0051173)	BP	3043	143	94.58	1.51	7.83e-07	0.00013
regulation of organelle organization (GO:0033043)	BP	1237	72	38.45	1.87	1.02e-06	0.000168
ncRNA processing (GO:0034470)	BP	340	30	10.57	2.84	1.04e-06	0.000169
positive regulation of RNA metabolic process (GO:0051254)	BP	1634	88	50.79	1.73	1.06e-06	0.000171
positive regulation of chromosome organization (GO:2001252)	BP	184	21	5.72	3.67	1.13e-06	0.000181
positive regulation of gene expression (GO:0010628)	BP	1968	101	61.17	1.65	1.42e-06	0.000224
cell cycle (GO:0007049)	BP	1185	69	36.83	1.87	1.47e-06	0.000228
positive regulation of macromolecule biosynthetic process (GO:0010557)	BP	1795	94	55.79	1.68	1.47e-06	0.000229
regulation of cellular localization (GO:0060341)	BP	822	53	25.55	2.07	1.51e-06	0.000231
negative regulation of RNA metabolic process (GO:0051253)	BP	1238	71	38.48	1.85	1.62e-06	0.000246
protein folding (GO:0006457)	BP	143	18	4.44	4.05	1.87e-06	0.000279
negative regulation of translation (GO:0017148)	BP	128	17	3.98	4.27	1.87e-06	0.00028
regulation of cellular amide metabolic process (GO:0034248)	BP	373	31	11.59	2.67	2.21e-06	0.000325
regulation of chromosome organization (GO:0033044)	BP	354	30	11	2.73	2.23e-06	0.000326
rRNA processing (GO:0006364)	BP	194	21	6.03	3.48	2.45e-06	0.000355
regulation of protein modification process (GO:0031399)	BP	1771	92	55.05	1.67	2.59e-06	0.000371
regulation of cell cycle process (GO:0010564)	BP	578	41	17.97	2.28	3.39e-06	0.000483
positive regulation of cellular biosynthetic process (GO:0031328)	BP	1889	96	58.71	1.64	3.61e-06	0.000504
ncRNA metabolic process (GO:0034660)	BP	416	33	12.93	2.55	3.6e-06	0.000508
positive regulation of biosynthetic process (GO:0009891)	BP	1930	97	59.99	1.62	4.62e-06	0.000639
rRNA metabolic process (GO:0016072)	BP	203	21	6.31	3.33	4.69e-06	0.000644
positive regulation of cellular component organization (GO:0051130)	BP	1230	69	38.23	1.8	5.14e-06	0.000699
regulation of localization (GO:0032879)	BP	2855	132	88.74	1.49	5.26e-06	0.00071
mitotic cell cycle (GO:0000278)	BP	517	37	16.07	2.3	6.86e-06	0.000917
RNA splicing, via transesterification reactions (GO:0000375)	BP	192	20	5.97	3.35	7.16e-06	0.000926
positive regulation of RNA biosynthetic process (GO:1902680)	BP	1538	81	47.8	1.69	7.29e-06	0.000927
positive regulation of nucleic acid-templated transcription (GO:1903508)	BP	1537	81	47.77	1.7	7.23e-06	0.000928
positive regulation of transcription, DNA-templated (GO:0045893)	BP	1533	81	47.65	1.7	7.03e-06	0.000932
positive regulation of organelle organization (GO:0010638)	BP	582	40	18.09	2.21	7.39e-06	0.000933
RNA splicing, via transesterification reactions with bulged adenosine as nucleophile (GO:0000377)	BP	192	20	5.97	3.35	7.16e-06	0.000934
mRNA splicing, via spliceosome (GO:0000398)	BP	192	20	5.97	3.35	7.16e-06	0.000941
cell division (GO:0051301)	BP	480	35	14.92	2.35	9.65e-06	0.00121
negative regulation of cellular amide metabolic process (GO:0034249)	BP	147	17	4.57	3.72	1e-05	0.00124
cytoskeleton organization (GO:0007010)	BP	1036	60	32.2	1.86	1.09e-05	0.00135
regulation of cellular protein localization (GO:1903827)	BP	547	38	17	2.24	1.14e-05	0.00139
DNA metabolic process (GO:0006259)	BP	616	41	19.15	2.14	1.27e-05	0.00154
regulation of mitotic cell cycle (GO:0007346)	BP	490	35	15.23	2.3	1.3e-05	0.00157
biological regulation (GO:0065007)	BP	11902	428	369.94	1.16	1.42e-05	0.0017
cellular amide metabolic process (GO:0043603)	BP	665	43	20.67	2.08	1.57e-05	0.00186
protein localization (GO:0008104)	BP	1927	94	59.89	1.57	2.2e-05	0.00259
translational initiation (GO:0006413)	BP	55	10	1.71	5.85	2.33e-05	0.00272
negative regulation of transcription, DNA-templated (GO:0045892)	BP	1145	63	35.59	1.77	2.77e-05	0.00321
negative regulation of nucleic acid-templated transcription (GO:1903507)	BP	1149	63	35.71	1.76	2.86e-05	0.00329
negative regulation of RNA biosynthetic process (GO:1902679)	BP	1150	63	35.74	1.76	2.89e-05	0.0033
regulation of protein localization (GO:0032880)	BP	1059	59	32.92	1.79	3.11e-05	0.00353
regulation of mitotic cell cycle phase transition (GO:1901990)	BP	253	22	7.86	2.8	3.44e-05	0.00388
mitochondrion organization (GO:0007005)	BP	390	29	12.12	2.39	3.49e-05	0.0039
regulation of mRNA metabolic process (GO:1903311)	BP	254	22	7.89	2.79	3.64e-05	0.00401
cytoplasmic translational initiation (GO:0002183)	BP	16	6	0.5	12.06	3.63e-05	0.00403
formation of translation preinitiation complex (GO:0001731)	BP	9	5	0.28	17.87	3.92e-05	0.00426
RNA 3'-end processing (GO:0031123)	BP	86	12	2.67	4.49	3.89e-05	0.00427
chromatin organization (GO:0006325)	BP	625	40	19.43	2.06	4.12e-05	0.00445
negative regulation of transcription by RNA polymerase II (GO:0000122)	BP	859	50	26.7	1.87	4.21e-05	0.00452
mRNA catabolic process (GO:0006402)	BP	117	14	3.64	3.85	4.26e-05	0.00454
regulation of catalytic activity (GO:0050790)	BP	1825	89	56.72	1.57	4.62e-05	0.00489
regulation of biological process (GO:0050789)	BP	11285	405	350.76	1.15	4.99e-05	0.00524
positive regulation of connective tissue replacement (GO:1905205)	BP	4	4	0.12	32.17	5.2e-05	0.0054
translation reinitiation (GO:0002188)	BP	4	4	0.12	32.17	5.2e-05	0.00544
telomere maintenance (GO:0000723)	BP	75	11	2.33	4.72	5.42e-05	0.00559
telomere organization (GO:0032200)	BP	76	11	2.36	4.66	6.03e-05	0.00618
ribonucleoprotein complex subunit organization (GO:0071826)	BP	172	17	5.35	3.18	6.26e-05	0.00637
cell cycle process (GO:0022402)	BP	777	46	24.15	1.9	6.46e-05	0.00649
positive regulation of molecular function (GO:0044093)	BP	1437	73	44.66	1.63	6.44e-05	0.00652
regulation of phosphate metabolic process (GO:0019220)	BP	1696	83	52.71	1.57	6.61e-05	0.0066
regulation of phosphorus metabolic process (GO:0051174)	BP	1697	83	52.75	1.57	6.66e-05	0.00661
symbiotic process (GO:0044403)	BP	228	20	7.09	2.82	6.9e-05	0.00681
macromolecule localization (GO:0033036)	BP	2229	103	69.28	1.49	7.05e-05	0.00691
non-motile cilium assembly (GO:1905515)	BP	51	9	1.59	5.68	7.3e-05	0.00707
positive regulation of cardiac muscle hypertrophy (GO:0010613)	BP	39	8	1.21	6.6	7.28e-05	0.00709
regulation of protein phosphorylation (GO:0001932)	BP	1415	72	43.98	1.64	7.82e-05	0.00752
Sertoli cell development (GO:0060009)	BP	19	6	0.59	10.16	7.97e-05	0.00757
cellular response to organic substance (GO:0071310)	BP	1809	87	56.23	1.55	7.96e-05	0.00761
DNA repair (GO:0006281)	BP	430	30	13.37	2.24	8.16e-05	0.00771
cytoplasmic translation (GO:0002181)	BP	65	10	2.02	4.95	8.23e-05	0.00773
positive regulation of muscle hypertrophy (GO:0014742)	BP	40	8	1.24	6.43	8.51e-05	0.0079
cellular component assembly (GO:0022607)	BP	2128	99	66.14	1.5	8.48e-05	0.00792
intracellular transport (GO:0046907)	BP	1146	61	35.62	1.71	8.65e-05	0.00798
RNA localization (GO:0006403)	BP	160	16	4.97	3.22	8.99e-05	0.00825
microtubule-based process (GO:0007017)	BP	649	40	20.17	1.98	9.31e-05	0.00849
regulation of cell cycle (GO:0051726)	BP	954	53	29.65	1.79	9.42e-05	0.00854
RNA catabolic process (GO:0006401)	BP	145	15	4.51	3.33	0.000105	0.00944
regulation of phosphorylation (GO:0042325)	BP	1539	76	47.83	1.59	0.000109	0.00976
movement of cell or subcellular component (GO:0006928)	BP	1358	69	42.21	1.63	0.000111	0.00993
heterocyclic compound binding (GO:1901363)	MF	5034	281	156.47	1.8	3.32e-25	1.53e-21
organic cyclic compound binding (GO:0097159)	MF	5136	284	159.64	1.78	7.11e-25	1.63e-21
nucleic acid binding (GO:0003676)	MF	3129	203	97.25	2.09	3.36e-24	5.15e-21
RNA binding (GO:0003723)	MF	1066	104	33.13	3.14	1.62e-23	1.86e-20
binding (GO:0005488)	MF	13279	524	412.74	1.27	2.35e-18	2.16e-15
olfactory receptor activity (GO:0004984)	MF	1131	0	35.15	< 0.01	6.42e-16	4.92e-13
transmembrane signaling receptor activity (GO:0004888)	MF	2129	15	66.17	0.23	1.49e-14	9.76e-12
molecular transducer activity (GO:0060089)	MF	2319	19	72.08	0.26	5.22e-14	2.67e-11
signaling receptor activity (GO:0038023)	MF	2314	19	71.92	0.26	5.09e-14	2.93e-11
protein binding (GO:0005515)	MF	9059	376	281.57	1.34	1.28e-12	5.87e-10
carbohydrate derivative binding (GO:0097367)	MF	2113	121	65.68	1.84	1.62e-10	6.78e-08
purine nucleotide binding (GO:0017076)	MF	1794	107	55.76	1.92	2.64e-10	1.01e-07
ribonucleotide binding (GO:0032553)	MF	1799	107	55.92	1.91	2.88e-10	1.02e-07
ion binding (GO:0043167)	MF	5460	245	169.71	1.44	3.31e-10	1.09e-07
purine ribonucleotide binding (GO:0032555)	MF	1782	106	55.39	1.91	3.72e-10	1.14e-07
purine ribonucleoside triphosphate binding (GO:0035639)	MF	1708	103	53.09	1.94	4.15e-10	1.19e-07
nucleoside phosphate binding (GO:1901265)	MF	2022	115	62.85	1.83	6.73e-10	1.72e-07
nucleotide binding (GO:0000166)	MF	2022	115	62.85	1.83	6.73e-10	1.82e-07
anion binding (GO:0043168)	MF	2691	137	83.64	1.64	1.35e-08	3.26e-06
nucleoside-triphosphatase activity (GO:0017111)	MF	748	55	23.25	2.37	1.93e-08	4.43e-06
small molecule binding (GO:0036094)	MF	2409	125	74.88	1.67	2.35e-08	5.14e-06
hydrolase activity, acting on acid anhydrides (GO:0016817)	MF	801	56	24.9	2.25	6.24e-08	1.25e-05
hydrolase activity, acting on acid anhydrides, in phosphorus-containing anhydrides (GO:0016818)	MF	801	56	24.9	2.25	6.24e-08	1.31e-05
mRNA binding (GO:0003729)	MF	264	28	8.21	3.41	7.92e-08	1.52e-05
DNA binding (GO:0003677)	MF	2085	110	64.81	1.7	8.63e-08	1.59e-05
pyrophosphatase activity (GO:0016462)	MF	798	55	24.8	2.22	1.19e-07	2.11e-05
adenyl nucleotide binding (GO:0030554)	MF	1460	83	45.38	1.83	2.71e-07	4.61e-05
ATPase activity (GO:0016887)	MF	413	35	12.84	2.73	3.22e-07	5.29e-05
adenyl ribonucleotide binding (GO:0032559)	MF	1449	82	45.04	1.82	3.76e-07	5.97e-05
ATP binding (GO:0005524)	MF	1385	79	43.05	1.84	4.87e-07	7.46e-05
histone binding (GO:0042393)	MF	241	25	7.49	3.34	5.7e-07	8.46e-05
enzyme binding (GO:0019899)	MF	2318	116	72.05	1.61	6.12e-07	8.8e-05
odorant binding (GO:0005549)	MF	471	0	14.64	< 0.01	8.42e-07	0.000114
protein-containing complex binding (GO:0044877)	MF	1259	73	39.13	1.87	8.21e-07	0.000115
drug binding (GO:0008144)	MF	1638	86	50.91	1.69	3.45e-06	0.000454
protein domain specific binding (GO:0019904)	MF	783	50	24.34	2.05	4.01e-06	0.000512
cytoskeletal protein binding (GO:0008092)	MF	971	58	30.18	1.92	5.63e-06	0.0007
translation regulator activity (GO:0045182)	MF	127	16	3.95	4.05	6.86e-06	0.00083
ATPase activity, coupled (GO:0042623)	MF	274	24	8.52	2.82	1.38e-05	0.00162
catalytic activity (GO:0003824)	MF	5679	226	176.51	1.28	3.87e-05	0.00445
modification-dependent protein binding (GO:0140030)	MF	190	18	5.91	3.05	6.38e-05	0.00715
DNA-dependent ATPase activity (GO:0008094)	MF	94	12	2.92	4.11	8.48e-05	0.00928
intracellular organelle (GO:0043229)	CC	11907	556	370.09	1.5	8.69e-48	1.72e-44
intracellular (GO:0005622)	CC	13640	596	423.96	1.41	8.36e-46	8.28e-43
organelle (GO:0043226)	CC	12251	560	380.78	1.47	5.51e-45	3.63e-42
membrane-bounded organelle (GO:0043227)	CC	10980	516	341.28	1.51	1.99e-40	9.87e-38
nucleus (GO:0005634)	CC	6793	382	211.14	1.81	7.96e-40	2.63e-37
intracellular membrane-bounded organelle (GO:0043231)	CC	10228	493	317.9	1.55	6.72e-40	2.66e-37
membrane-enclosed lumen (GO:0031974)	CC	4301	275	133.68	2.06	5.79e-34	1.27e-31
organelle lumen (GO:0043233)	CC	4301	275	133.68	2.06	5.79e-34	1.43e-31
intracellular organelle lumen (GO:0070013)	CC	4300	275	133.65	2.06	5.68e-34	1.61e-31
nuclear lumen (GO:0031981)	CC	3897	251	121.13	2.07	1e-30	1.99e-28
nucleoplasm (GO:0005654)	CC	3327	216	103.41	2.09	4.59e-26	8.27e-24
non-membrane-bounded organelle (GO:0043228)	CC	4160	248	129.3	1.92	1.77e-25	2.93e-23
intracellular non-membrane-bounded organelle (GO:0043232)	CC	4141	247	128.71	1.92	2.36e-25	3.6e-23
protein-containing complex (GO:0032991)	CC	5297	272	164.64	1.65	6.55e-19	9.27e-17
cytoplasm (GO:0005737)	CC	10901	453	338.82	1.34	8.49e-18	1.12e-15
ribonucleoprotein complex (GO:1990904)	CC	708	69	22.01	3.14	9.31e-16	1.15e-13
nucleolus (GO:0005730)	CC	805	71	25.02	2.84	3.57e-14	4.16e-12
cytosol (GO:0005829)	CC	3524	187	109.53	1.71	1.85e-13	2.04e-11
cellular anatomical entity (GO:0110165)	CC	18581	641	577.53	1.11	3.84e-12	4e-10
intrinsic component of membrane (GO:0031224)	CC	6008	110	186.74	0.59	1.01e-11	1e-09
integral component of membrane (GO:0016021)	CC	5838	106	181.46	0.58	1.6e-11	1.51e-09
chromosome (GO:0005694)	CC	1102	78	34.25	2.28	6.74e-11	6.07e-09
nuclear body (GO:0016604)	CC	683	56	21.23	2.64	3.78e-10	3.25e-08
catalytic complex (GO:1902494)	CC	1347	87	41.87	2.08	4.19e-10	3.45e-08
nuclear speck (GO:0016607)	CC	315	33	9.79	3.37	7.27e-09	5.54e-07
extracellular region (GO:0005576)	CC	2804	40	87.15	0.46	7.13e-09	5.64e-07
extracellular space (GO:0005615)	CC	1999	24	62.13	0.39	2.6e-08	1.91e-06
supramolecular complex (GO:0099080)	CC	1193	73	37.08	1.97	1.06e-07	7.48e-06
spliceosomal complex (GO:0005681)	CC	193	23	6	3.83	1.76e-07	1.2e-05
transferase complex (GO:1990234)	CC	767	53	23.84	2.22	2e-07	1.32e-05
contractile fiber (GO:0043292)	CC	225	23	6.99	3.29	2.01e-06	0.000129
myofibril (GO:0030016)	CC	211	22	6.56	3.35	2.49e-06	0.000154
ribosome (GO:0005840)	CC	242	23	7.52	3.06	6.15e-06	0.000358
chromatin (GO:0000785)	CC	575	40	17.87	2.24	6.06e-06	0.000364
nuclear chromosome (GO:0000228)	CC	655	43	20.36	2.11	1.32e-05	0.000749
Unclassified (UNCLASSIFIED)	CC	1480	20	46	0.43	2.13e-05	0.00111
cellular_component (GO:0005575)	CC	20816	673	647	1.04	2.13e-05	0.00114
chromosome, telomeric region (GO:0000781)	CC	109	14	3.39	4.13	2.09e-05	0.00115
ribosomal subunit (GO:0044391)	CC	210	20	6.53	3.06	2.38e-05	0.00121
cytoskeleton (GO:0005856)	CC	2112	100	65.64	1.52	3.55e-05	0.00176
chromosomal region (GO:0098687)	CC	298	24	9.26	2.59	4.83e-05	0.00233
sarcomere (GO:0030017)	CC	188	18	5.84	3.08	5.62e-05	0.00265
supramolecular fiber (GO:0099512)	CC	902	51	28.04	1.82	9.03e-05	0.00416
supramolecular polymer (GO:0099081)	CC	909	51	28.25	1.81	9.73e-05	0.00438
site of DNA damage (GO:0090734)	CC	69	10	2.14	4.66	0.000128	0.00565
cytoplasmic ribonucleoprotein granule (GO:0036464)	CC	204	18	6.34	2.84	0.000146	0.0063
microtubule cytoskeleton (GO:0015630)	CC	1165	60	36.21	1.66	0.000207	0.0087
