# Supplementary material for: Regulatory effects of the Uty/Ddx3y locus on neighboring chromosome Y genes and autosomal mRNA transcripts in adult mouse non-reproductive cells
Source: Sci Rep. 2020 Sep 10;10:14900. doi: 10.1038/s41598-020-71447-3 (PMC7484786; doi:10.1038/s41598-020-71447-3)
Supplement: Supplementary file 4 — Supplementary Table S8. [file 41598_2020_71447_MOESM4_ESM.xlsx]

## Sheet: genes down in CM of KO
ensembl_gene_id	external_gene_name	pvalue	padj	mean WT	SD WT	mean KO	SD KO	WT/KO	KO/WT	ABS FC	uty_d	uty_e	b6_e	b6_f	b6_g	pvalue	padj	gene_biotype	description
ENSMUSG00000068457	Uty	8.4478e-102	1.01044e-97	1023.82	111.474	12.5584	2.4382	81.5247	0.0122662	81.5247	14.2824	10.8343	1123.33	1044.76	903.355	8.4478e-102	1.01044e-97	protein_coding	ubiquitously transcribed tetratricopeptide repeat gene, Y chromosome [Source:MGI Symbol;Acc:MGI:894810]
ENSMUSG00000069045	Ddx3y	4.82465e-93	2.88538e-89	2341.03	80.949	369.368	101.861	6.33793	0.15778	6.33793	441.395	297.341	2306.59	2433.5	2283	4.82465e-93	2.88538e-89	protein_coding	DEAD (Asp-Glu-Ala-Asp) box polypeptide 3, Y-linked [Source:MGI Symbol;Acc:MGI:1349406]
ENSMUSG00000074794	Arrdc3	1.66681e-44	3.98733e-41	4317.44	239.005	1890.6	65.5718	2.28363	0.437899	2.28363	1936.97	1844.24	4520.35	4378	4053.99	1.66681e-44	3.98733e-41	protein_coding	arrestin domain containing 3 [Source:MGI Symbol;Acc:MGI:2145242]
ENSMUSG00000031765	Mt1	4.54223e-44	9.05493e-41	28490	1948.77	11337.5	1724.53	2.5129	0.397947	2.5129	10118.1	12556.9	30063.2	29096.8	26310	4.54223e-44	9.05493e-41	protein_coding	metallothionein 1 [Source:MGI Symbol;Acc:MGI:97171]
ENSMUSG00000040289	Hey1	3.66623e-24	2.92345e-21	573.683	58.8919	197.067	1.19688	2.9111	0.343513	2.9111	197.914	196.221	506.439	616.077	598.532	3.66623e-24	2.92345e-21	protein_coding	hairy/enhancer-of-split related with YRPW motif 1 [Source:MGI Symbol;Acc:MGI:1341800]
ENSMUSG00000020889	Nr1d1	1.6268e-23	1.21613e-20	8690.98	586.446	4926.57	205.124	1.7641	0.566861	1.7641	5071.62	4781.53	9334.45	8551.91	8186.56	1.6268e-23	1.21613e-20	protein_coding	nuclear receptor subfamily 1, group D, member 1 [Source:MGI Symbol;Acc:MGI:2444210]
ENSMUSG00000030790	Adm	1.6135e-22	1.13524e-19	338.077	30.4348	90.7616	9.1852	3.72489	0.268465	3.72489	97.2565	84.2666	305.508	365.796	342.926	1.6135e-22	1.13524e-19	protein_coding	adrenomedullin [Source:MGI Symbol;Acc:MGI:108058]
ENSMUSG00000027313	Chac1	7.54514e-21	4.51237e-18	1048.44	258.737	352.95	17.3551	2.97052	0.336642	2.97052	365.222	340.678	1287.83	773.946	1083.55	7.54514e-21	4.51237e-18	protein_coding	ChaC, cation transport regulator 1 [Source:MGI Symbol;Acc:MGI:1916315]
ENSMUSG00000065701	Rny1	9.43093e-21	5.37159e-18	1345.66	87.0953	656.544	65.7335	2.04961	0.487897	2.04961	610.063	703.024	1441.76	1271.94	1323.28	9.43093e-21	5.37159e-18	misc_RNA	RNA, Y1 small cytoplasmic, Ro-associated [Source:MGI Symbol;Acc:MGI:97995]
ENSMUSG00000036867	Smad6	1.47287e-17	6.07484e-15	759.621	89.2214	337.253	8.77567	2.25238	0.443975	2.25238	343.458	331.047	670.943	758.544	849.376	1.47287e-17	6.07484e-15	protein_coding	SMAD family member 6 [Source:MGI Symbol;Acc:MGI:1336883]
ENSMUSG00000027962	Vcam1	2.75003e-16	1.02791e-13	1434.69	267.824	649.171	66.8452	2.21003	0.452483	2.21003	696.438	601.905	1199.71	1726.3	1378.05	2.75003e-16	1.02791e-13	protein_coding	vascular cell adhesion molecule 1 [Source:MGI Symbol;Acc:MGI:98926]
ENSMUSG00000025408	Ddit3	4.60378e-16	1.61958e-13	557.702	56.0438	236.126	25.7908	2.36188	0.423391	2.36188	254.363	217.889	611.017	499.279	562.811	4.60378e-16	1.61958e-13	protein_coding	DNA-damage inducible transcript 3 [Source:MGI Symbol;Acc:MGI:109247]
ENSMUSG00000061315	Naca	4.83152e-16	1.65114e-13	42232.3	2949.3	26866.1	1579.1	1.57196	0.63615	1.57196	27982.7	25749.5	44776.9	42920	38999.9	4.83152e-16	1.65114e-13	protein_coding	nascent polypeptide-associated complex alpha polypeptide [Source:MGI Symbol;Acc:MGI:106095]
ENSMUSG00000025880	Smad7	6.43664e-16	2.13857e-13	2443.52	389.612	1215.53	145.964	2.01024	0.497452	2.01024	1318.74	1112.32	2083.33	2857.06	2390.16	6.43664e-16	2.13857e-13	protein_coding	SMAD family member 7 [Source:MGI Symbol;Acc:MGI:1100518]
ENSMUSG00000031762	Mt2	4.87527e-15	1.57603e-12	4435.59	743.971	2314.87	195.865	1.91613	0.521884	1.91613	2176.37	2453.36	3576.8	4846.47	4883.52	4.87527e-15	1.57603e-12	protein_coding	metallothionein 2 [Source:MGI Symbol;Acc:MGI:97172]
ENSMUSG00000035385	Ccl2	5.73401e-15	1.77151e-12	509.786	82.6801	206.721	2.93295	2.46605	0.405506	2.46605	208.795	204.648	420.661	583.989	524.708	5.73401e-15	1.77151e-12	protein_coding	chemokine (C-C motif) ligand 2 [Source:MGI Symbol;Acc:MGI:98259]
ENSMUSG00000032575	Manf	5.77617e-15	1.77151e-12	1855.99	174.855	1060.85	20.0141	1.74953	0.571582	1.74953	1046.7	1075	2018.7	1671.11	1878.15	5.77617e-15	1.77151e-12	protein_coding	mesencephalic astrocyte-derived neurotrophic factor [Source:MGI Symbol;Acc:MGI:1922090]
ENSMUSG00000030157	Clec2d	1.15856e-14	3.4644e-12	611.989	25.2864	300.731	8.82571	2.03501	0.491399	2.03501	294.49	306.971	582.816	627.628	625.522	1.15856e-14	3.4644e-12	protein_coding	C-type lectin domain family 2, member d [Source:MGI Symbol;Acc:MGI:2135589]
ENSMUSG00000047180	Neurl3	2.91083e-14	7.737e-12	515.149	89.077	203.97	27.9838	2.52561	0.395944	2.52561	223.758	184.183	413.611	580.139	551.698	2.91083e-14	7.737e-12	protein_coding	neuralized E3 ubiquitin protein ligase 3 [Source:MGI Symbol;Acc:MGI:2429944]
ENSMUSG00000019577	Pdk4	3.72695e-14	9.69089e-12	43689.3	6061.9	26186.9	203.608	1.66836	0.599391	1.66836	26043	26330.9	50662.7	39677.9	40727.2	3.72695e-14	9.69089e-12	protein_coding	pyruvate dehydrogenase kinase, isoenzyme 4 [Source:MGI Symbol;Acc:MGI:1351481]
ENSMUSG00000013846	St3gal1	4.61014e-14	1.17323e-11	1254.93	34.2236	658.502	127.71	1.90574	0.524731	1.90574	748.807	568.198	1216.16	1280.93	1267.71	4.61014e-14	1.17323e-11	protein_coding	ST3 beta-galactoside alpha-2,3-sialyltransferase 1 [Source:MGI Symbol;Acc:MGI:98304]
ENSMUSG00000052981	Ube2ql1	5.54721e-14	1.3823e-11	1546.6	49.8561	937.507	14.9536	1.64969	0.606175	1.64969	948.081	926.933	1583.94	1565.86	1489.98	5.54721e-14	1.3823e-11	protein_coding	ubiquitin-conjugating enzyme E2Q family-like 1 [Source:MGI Symbol;Acc:MGI:1924230]
ENSMUSG00000018604	Tbx3	1.13588e-13	2.71726e-11	929.54	92.9666	475.313	55.9097	1.95564	0.511342	1.95564	514.847	435.779	827.222	1008.83	952.571	1.13588e-13	2.71726e-11	protein_coding	T-box 3 [Source:MGI Symbol;Acc:MGI:98495]
ENSMUSG00000048489	Depp1	1.30412e-13	2.99973e-11	514.947	76.6624	218.161	35.3672	2.3604	0.423658	2.3604	193.153	243.169	465.313	603.242	476.286	1.30412e-13	2.99973e-11	protein_coding	DEPP1 autophagy regulator [Source:MGI Symbol;Acc:MGI:1918730]
ENSMUSG00000024807	Syvn1	1.86494e-12	3.98331e-10	947.97	76.7479	532.854	13.0071	1.77904	0.562101	1.77904	542.052	523.657	1014.05	863.791	966.066	1.86494e-12	3.98331e-10	protein_coding	synovial apoptosis inhibitor 1, synoviolin [Source:MGI Symbol;Acc:MGI:1921376]
ENSMUSG00000025823	Pdia4	2.92612e-12	6.03436e-10	1194.8	102.71	693.379	40.8799	1.72316	0.58033	1.72316	664.473	722.285	1305.46	1102.52	1176.43	2.92612e-12	6.03436e-10	protein_coding	protein disulfide isomerase associated 4 [Source:MGI Symbol;Acc:MGI:104864]
ENSMUSG00000022462	Slc38a2	2.89456e-12	6.03436e-10	18361.7	969.936	12831.6	267.571	1.43098	0.698824	1.43098	13020.8	12642.4	19432.7	18110.1	17542.4	2.89456e-12	6.03436e-10	protein_coding	solute carrier family 38, member 2 [Source:MGI Symbol;Acc:MGI:1915010]
ENSMUSG00000020363	Gfpt2	3.50467e-12	6.98656e-10	721.109	127.682	313.119	78.494	2.30299	0.434219	2.30299	368.622	257.615	600.441	854.806	708.078	3.50467e-12	6.98656e-10	protein_coding	glutamine fructose-6-phosphate transaminase 2 [Source:MGI Symbol;Acc:MGI:1338883]
ENSMUSG00000032020	Ubash3b	5.21064e-12	1.00523e-09	534.589	11.2083	268.857	29.5177	1.98838	0.502923	1.98838	289.729	247.985	532.289	546.768	524.708	5.21064e-12	1.00523e-09	protein_coding	ubiquitin associated and SH3 domain containing, B [Source:MGI Symbol;Acc:MGI:1920078]
ENSMUSG00000067736	Gm10222	5.76554e-12	1.09463e-09	478.802	126.895	177.677	18.0386	2.69479	0.371086	2.69479	190.432	164.922	526.414	575.005	334.988	5.76554e-12	1.09463e-09	unprocessed_pseudogene	predicted gene 10222 [Source:MGI Symbol;Acc:MGI:3642643]
ENSMUSG00000026077	Npas2	1.05103e-11	1.93406e-09	272.835	7.26852	110.101	16.2408	2.47805	0.403543	2.47805	98.6167	121.585	272.607	265.683	280.215	1.05103e-11	1.93406e-09	protein_coding	neuronal PAS domain protein 2 [Source:MGI Symbol;Acc:MGI:109232]
ENSMUSG00000022508	Bcl6	1.10749e-11	2.00707e-09	2891.38	103.762	1942.64	72.7709	1.48838	0.671872	1.48838	1994.1	1891.18	2977.53	2776.2	2920.43	1.10749e-11	2.00707e-09	protein_coding	B cell leukemia/lymphoma 6 [Source:MGI Symbol;Acc:MGI:107187]
ENSMUSG00000021754	Map3k1	1.40076e-11	2.50067e-09	3662.59	202.886	2473.91	10.0923	1.48049	0.675454	1.48049	2466.78	2481.05	3700.17	3844.06	3443.55	1.40076e-11	2.50067e-09	protein_coding	mitogen-activated protein kinase kinase kinase 1 [Source:MGI Symbol;Acc:MGI:1346872]
ENSMUSG00000030852	Tacc2	1.96825e-11	3.41192e-09	33640.2	374.178	23695.8	2102.62	1.41967	0.70439	1.41967	25182.6	22209.1	33683.5	33246.3	33990.9	1.96825e-11	3.41192e-09	protein_coding	transforming, acidic coiled-coil containing protein 2 [Source:MGI Symbol;Acc:MGI:1928899]
ENSMUSG00000021360	Gcnt2	2.81637e-11	4.81237e-09	748.523	49.5158	415.663	27.7331	1.80079	0.555311	1.80079	435.274	396.053	759.071	791.915	694.583	2.81637e-11	4.81237e-09	protein_coding	glucosaminyl (N-acetyl) transferase 2, I-branching enzyme [Source:MGI Symbol;Acc:MGI:1100870]
ENSMUSG00000031778	Cx3cl1	6.65817e-11	1.10609e-08	717.506	69.8619	384.735	43.5794	1.86493	0.536212	1.86493	415.55	353.92	653.318	791.915	707.284	6.65817e-11	1.10609e-08	protein_coding	chemokine (C-X3-C motif) ligand 1 [Source:MGI Symbol;Acc:MGI:1097153]
ENSMUSG00000003814	Calr	2.14971e-10	3.2965e-08	7952.91	346.405	5710.71	144.932	1.39263	0.718066	1.39263	5608.23	5813.19	8231.1	7564.91	8062.72	2.14971e-10	3.2965e-08	protein_coding	calreticulin [Source:MGI Symbol;Acc:MGI:88252]
ENSMUSG00000024803	Ankrd1	2.12724e-10	3.2965e-08	54793	2885.98	39883.8	364.849	1.37382	0.727898	1.37382	40141.8	39625.8	51462.9	56351.8	56564.5	2.12724e-10	3.2965e-08	protein_coding	ankyrin repeat domain 1 (cardiac muscle) [Source:MGI Symbol;Acc:MGI:1097717]
ENSMUSG00000035105	Egln3	3.04695e-10	4.55557e-08	3693.6	375.481	2331.13	307.355	1.58447	0.631127	1.58447	2113.8	2548.46	4119.66	3550.14	3411	3.04695e-10	4.55557e-08	protein_coding	egl-9 family hypoxia-inducible factor 3 [Source:MGI Symbol;Acc:MGI:1932288]
ENSMUSG00000037035	Inhbb	3.28395e-10	4.8493e-08	424.785	38.3079	212.455	19.6027	1.99941	0.500146	1.99941	198.594	226.316	390.111	465.908	418.338	3.28395e-10	4.8493e-08	protein_coding	inhibin beta-B [Source:MGI Symbol;Acc:MGI:96571]
ENSMUSG00000038193	Hand2	5.17637e-10	7.28407e-08	1018.9	59.3324	599.302	97.315	1.70015	0.588185	1.70015	530.49	668.114	1085.73	998.558	972.417	5.17637e-10	7.28407e-08	protein_coding	heart and neural crest derivatives expressed 2 [Source:MGI Symbol;Acc:MGI:103580]
ENSMUSG00000005125	Ndrg1	6.04513e-10	8.31101e-08	1313.52	128.128	734.791	164.096	1.78761	0.559406	1.78761	850.824	618.758	1200.88	1452.91	1286.77	6.04513e-10	8.31101e-08	protein_coding	N-myc downstream regulated gene 1 [Source:MGI Symbol;Acc:MGI:1341799]
ENSMUSG00000067336	Bmpr2	6.13766e-10	8.34234e-08	11223.2	794.966	7928.34	240.121	1.41558	0.706426	1.41558	8098.13	7758.55	11684.5	11679.8	10305.2	6.13766e-10	8.34234e-08	protein_coding	bone morphogenetic protein receptor, type II (serine/threonine kinase) [Source:MGI Symbol;Acc:MGI:1095407]
ENSMUSG00000041075	Fzd7	1.25941e-09	1.67376e-07	517.917	64.3612	263.164	43.2255	1.96804	0.50812	1.96804	232.599	293.729	576.941	527.516	449.296	1.25941e-09	1.67376e-07	protein_coding	frizzled class receptor 7 [Source:MGI Symbol;Acc:MGI:108570]
ENSMUSG00000106990	Gm42547	1.4227e-09	1.87e-07	271.569	27.6092	115.171	19.8711	2.35796	0.424095	2.35796	129.222	101.12	269.082	300.337	245.287	1.4227e-09	1.87e-07	TEC	predicted gene 42547 [Source:MGI Symbol;Acc:MGI:5662684]
ENSMUSG00000029178	Klf3	1.47413e-09	1.91652e-07	2481.65	148.778	1668.75	126.36	1.48713	0.672435	1.48713	1758.1	1579.4	2529.84	2600.36	2314.75	1.47413e-09	1.91652e-07	protein_coding	Kruppel-like factor 3 (basic) [Source:MGI Symbol;Acc:MGI:1342773]
ENSMUSG00000065922	n-R5-8s1	1.58617e-09	2.00595e-07	71.2463	11.8592	11.3818	2.63064	6.2597	0.159752	6.2597	9.52161	13.2419	64.6267	64.1747	84.9376	1.58617e-09	2.00595e-07	rRNA	nuclear encoded rRNA 5.8S 1 [Source:MGI Symbol;Acc:MGI:4421735]
ENSMUSG00000022812	Gsk3b	1.59322e-09	2.00595e-07	8149.18	548.87	5825.11	61.4547	1.39897	0.71481	1.39897	5781.66	5868.57	8717.56	8107.83	7622.16	1.59322e-09	2.00595e-07	protein_coding	glycogen synthase kinase 3 beta [Source:MGI Symbol;Acc:MGI:1861437]
ENSMUSG00000040270	Bach2	1.71199e-09	2.11104e-07	404.233	12.9648	203.185	31.9802	1.98948	0.502643	1.98948	225.798	180.571	414.786	408.151	389.76	1.71199e-09	2.11104e-07	protein_coding	BTB and CNC homology, basic leucine zipper transcription factor 2 [Source:MGI Symbol;Acc:MGI:894679]
ENSMUSG00000026582	Sele	1.95151e-09	2.37629e-07	498.705	71.4519	250.279	35.5918	1.99259	0.501859	1.99259	275.447	225.112	438.287	577.572	480.255	1.95151e-09	2.37629e-07	protein_coding	selectin, endothelial cell [Source:MGI Symbol;Acc:MGI:98278]
ENSMUSG00000004263	Atn1	1.96683e-09	2.37629e-07	683.454	118.895	355.837	41.5522	1.92069	0.520645	1.92069	326.455	385.219	801.372	685.385	563.605	1.96683e-09	2.37629e-07	protein_coding	atrophin 1 [Source:MGI Symbol;Acc:MGI:104725]
ENSMUSG00000029657	Hsph1	2.31344e-09	2.67759e-07	1998.62	249.716	1243.09	118.537	1.60778	0.621974	1.60778	1326.9	1159.27	2237.26	1739.13	2019.45	2.31344e-09	2.67759e-07	protein_coding	heat shock 105kDa/110kDa protein 1 [Source:MGI Symbol;Acc:MGI:105053]
ENSMUSG00000021748	Pdhb	2.32815e-09	2.67759e-07	23153.7	1974.59	16194.1	1143.42	1.42976	0.699417	1.42976	15385.6	17002.6	25099.9	23209.4	21151.8	2.32815e-09	2.67759e-07	protein_coding	pyruvate dehydrogenase (lipoamide) beta [Source:MGI Symbol;Acc:MGI:1915513]
ENSMUSG00000078429	Ctdsp2	2.68257e-09	3.027e-07	2811.78	174.688	1949.81	72.0182	1.44208	0.693442	1.44208	1898.88	2000.73	3012.78	2696.62	2725.94	2.68257e-09	3.027e-07	protein_coding	CTD (carboxy-terminal domain, RNA polymerase II, polypeptide A) small phosphatase 2 [Source:MGI Symbol;Acc:MGI:1098748]
ENSMUSG00000046982	Tshz1	3.0329e-09	3.39033e-07	2092.62	134.817	1428.03	8.95509	1.46539	0.682413	1.46539	1434.36	1421.7	2245.49	1990.7	2041.68	3.0329e-09	3.39033e-07	protein_coding	teashirt zinc finger family member 1 [Source:MGI Symbol;Acc:MGI:1346031]
ENSMUSG00000015243	Abca1	3.95154e-09	4.37633e-07	2606.19	46.9475	1817.54	141.004	1.43391	0.697393	1.43391	1917.24	1717.84	2660.27	2582.39	2575.91	3.95154e-09	4.37633e-07	protein_coding	ATP-binding cassette, sub-family A (ABC1), member 1 [Source:MGI Symbol;Acc:MGI:99607]
ENSMUSG00000072941	Sod3	4.36318e-09	4.75501e-07	848.324	123.908	486.151	18.4608	1.74498	0.573072	1.74498	499.205	473.097	985.852	813.735	745.387	4.36318e-09	4.75501e-07	protein_coding	superoxide dismutase 3, extracellular [Source:MGI Symbol;Acc:MGI:103181]
ENSMUSG00000039477	Tnrc18	4.37297e-09	4.75501e-07	3564.41	265.068	2318.91	371.663	1.53711	0.650573	1.53711	2581.72	2056.11	3346.49	3487.25	3859.5	4.37297e-09	4.75501e-07	protein_coding	trinucleotide repeat containing 18 [Source:MGI Symbol;Acc:MGI:3648294]
ENSMUSG00000025402	Nab2	4.85177e-09	5.13558e-07	550.76	36.9869	304.464	40.7182	1.80895	0.552807	1.80895	333.256	275.672	561.665	509.547	581.069	4.85177e-09	5.13558e-07	protein_coding	Ngfi-A binding protein 2 [Source:MGI Symbol;Acc:MGI:107563]
ENSMUSG00000014599	Csf1	5.81538e-09	6.0485e-07	2932.78	410.149	1859.01	140.066	1.5776	0.633873	1.5776	1958.05	1759.97	2472.27	3258.79	3067.28	5.81538e-09	6.0485e-07	protein_coding	colony stimulating factor 1 (macrophage) [Source:MGI Symbol;Acc:MGI:1339753]
ENSMUSG00000043421	Hilpda	7.27586e-09	7.43817e-07	114.846	22.1637	32.2341	0.380021	3.56288	0.280672	3.56288	31.9654	32.5028	139.829	97.5455	107.164	7.27586e-09	7.43817e-07	protein_coding	hypoxia inducible lipid droplet associated [Source:MGI Symbol;Acc:MGI:1916823]
ENSMUSG00000040423	Rc3h1	1.20465e-08	1.20074e-06	4378.3	282.186	3135.48	92.5521	1.39637	0.716142	1.39637	3070.04	3200.93	4443.97	4621.86	4069.07	1.20465e-08	1.20074e-06	protein_coding	RING CCCH (C3H) domains 1 [Source:MGI Symbol;Acc:MGI:2685397]
ENSMUSG00000018363	Smurf2	1.65202e-08	1.63304e-06	2864.66	58.4039	2085.72	0.684461	1.37347	0.728085	1.37347	2085.23	2086.2	2902.33	2894.28	2797.38	1.65202e-08	1.63304e-06	protein_coding	SMAD specific E3 ubiquitin protein ligase 2 [Source:MGI Symbol;Acc:MGI:1913563]
ENSMUSG00000024789	Jak2	1.69887e-08	1.66559e-06	2510.85	251.407	1676.05	140.085	1.49808	0.667522	1.49808	1775.1	1576.99	2338.31	2799.3	2394.92	1.69887e-08	1.66559e-06	protein_coding	Janus kinase 2 [Source:MGI Symbol;Acc:MGI:96629]
ENSMUSG00000019970	Sgk1	1.78067e-08	1.72786e-06	3445.55	444.173	2263.39	187.598	1.5223	0.656903	1.5223	2396.05	2130.74	3045.68	3923.64	3367.34	1.78067e-08	1.72786e-06	protein_coding	serum/glucocorticoid regulated kinase 1 [Source:MGI Symbol;Acc:MGI:1340062]
ENSMUSG00000023904	Hcfc1r1	1.79128e-08	1.72786e-06	4421.78	459.323	2936.29	394.682	1.50591	0.664052	1.50591	2657.21	3215.37	4939.83	4261.2	4064.3	1.79128e-08	1.72786e-06	protein_coding	host cell factor C1 regulator 1 (XPO1-dependent) [Source:MGI Symbol;Acc:MGI:2663619]
ENSMUSG00000019558	Slc6a8	1.9271e-08	1.84401e-06	9377.18	415.769	6979.98	285.598	1.34344	0.744358	1.34344	6778.03	7181.92	9672.86	9556.89	8901.78	1.9271e-08	1.84401e-06	protein_coding	solute carrier family 6 (neurotransmitter transporter, creatine), member 8 [Source:MGI Symbol;Acc:MGI:2147834]
ENSMUSG00000046668	Cxxc5	2.0197e-08	1.91727e-06	1197.18	57.0549	794.138	51.6046	1.50752	0.663341	1.50752	757.648	830.628	1206.76	1248.84	1135.94	2.0197e-08	1.91727e-06	protein_coding	CXXC finger 5 [Source:MGI Symbol;Acc:MGI:1914643]
ENSMUSG00000055320	Tead1	2.4613e-08	2.31808e-06	22078.4	1550.51	16197.7	779.137	1.36306	0.733644	1.36306	15646.7	16748.6	23499.5	22311	20424.7	2.4613e-08	2.31808e-06	protein_coding	TEA domain family member 1 [Source:MGI Symbol;Acc:MGI:101876]
ENSMUSG00000039782	Cpeb2	3.34842e-08	3.05729e-06	3747.24	163.953	2636.84	295.231	1.42111	0.703677	1.42111	2845.6	2428.08	3935.18	3633.57	3672.96	3.34842e-08	3.05729e-06	protein_coding	cytoplasmic polyadenylation element binding protein 2 [Source:MGI Symbol;Acc:MGI:2442640]
ENSMUSG00000083563	Gm13340	3.39889e-08	3.07986e-06	4781.71	520.591	3152.21	489.398	1.51694	0.659222	1.51694	2806.16	3498.27	5347.57	4674.48	4323.09	3.39889e-08	3.07986e-06	unprocessed_pseudogene	predicted gene 13340 [Source:MGI Symbol;Acc:MGI:3650227]
ENSMUSG00000020108	Ddit4	3.69777e-08	3.30067e-06	629.519	59.5238	358.17	68.897	1.7576	0.568958	1.7576	309.452	406.887	593.391	698.22	596.945	3.69777e-08	3.30067e-06	protein_coding	DNA-damage-inducible transcript 4 [Source:MGI Symbol;Acc:MGI:1921997]
ENSMUSG00000023092	Fhl1	5.22062e-08	4.59146e-06	4310.11	343.38	3062.5	207.678	1.40738	0.71054	1.40738	2915.65	3209.35	4704.83	4080.22	4145.27	5.22062e-08	4.59146e-06	protein_coding	four and a half LIM domains 1 [Source:MGI Symbol;Acc:MGI:1298387]
ENSMUSG00000041135	Ripk2	5.63906e-08	4.92327e-06	480.058	104.103	242.853	11.4691	1.97675	0.505882	1.97675	250.963	234.743	361.91	558.32	519.945	5.63906e-08	4.92327e-06	protein_coding	receptor (TNFRSF)-interacting serine-threonine kinase 2 [Source:MGI Symbol;Acc:MGI:1891456]
ENSMUSG00000031627	Irf2	5.76516e-08	4.99689e-06	810.343	25.547	521.942	26.5161	1.55255	0.6441	1.55255	540.692	503.192	800.197	839.405	791.428	5.76516e-08	4.99689e-06	protein_coding	interferon regulatory factor 2 [Source:MGI Symbol;Acc:MGI:96591]
ENSMUSG00000032666	1700025G04Rik	5.9016e-08	5.07835e-06	2020.45	101.429	1432.09	44.8834	1.41084	0.708799	1.41084	1400.36	1463.83	2124.46	2015.08	1921.81	5.9016e-08	5.07835e-06	protein_coding	RIKEN cDNA 1700025G04 gene [Source:MGI Symbol;Acc:MGI:1916649]
ENSMUSG00000032315	Cyp1a1	6.27103e-08	5.3577e-06	72.8962	12.4412	12.5311	9.20949	5.8172	0.171904	5.8172	19.0432	6.01905	58.7516	82.1436	77.7933	6.27103e-08	5.3577e-06	protein_coding	cytochrome P450, family 1, subfamily a, polypeptide 1 [Source:MGI Symbol;Acc:MGI:88588]
ENSMUSG00000024302	Dtna	6.6428e-08	5.63507e-06	2977.58	109.663	2187.29	22.1769	1.36131	0.734587	1.36131	2171.61	2202.97	3098.56	2949.47	2884.7	6.6428e-08	5.63507e-06	protein_coding	dystrobrevin alpha [Source:MGI Symbol;Acc:MGI:106039]
ENSMUSG00000028645	Slc2a1	6.91909e-08	5.82811e-06	998.144	6.65578	672.183	21.4845	1.48493	0.673433	1.48493	656.991	687.375	995.252	993.424	1005.76	6.91909e-08	5.82811e-06	protein_coding	solute carrier family 2 (facilitated glucose transporter), member 1 [Source:MGI Symbol;Acc:MGI:95755]
ENSMUSG00000021133	Susd6	8.17084e-08	6.7401e-06	4564.37	29.8591	3462.06	42.7014	1.3184	0.758496	1.3184	3431.86	3492.25	4545.02	4598.76	4549.32	8.17084e-08	6.7401e-06	protein_coding	sushi domain containing 6 [Source:MGI Symbol;Acc:MGI:2444661]
ENSMUSG00000034731	Dgkh	9.17096e-08	7.46217e-06	810.582	103.902	437.39	131.664	1.85323	0.5396	1.85323	530.49	344.289	715.594	921.548	794.603	9.17096e-08	7.46217e-06	protein_coding	diacylglycerol kinase, eta [Source:MGI Symbol;Acc:MGI:2444188]
ENSMUSG00000020063	Sirt1	1.03231e-07	8.34289e-06	1497.84	90.8924	1016.9	86.3789	1.47295	0.678912	1.47295	1077.98	955.824	1566.32	1532.49	1394.72	1.03231e-07	8.34289e-06	protein_coding	sirtuin 1 [Source:MGI Symbol;Acc:MGI:2135607]
ENSMUSG00000038264	Sema7a	1.06362e-07	8.53824e-06	2334.88	342.584	1471.72	222.255	1.5865	0.630319	1.5865	1628.88	1314.56	1962.3	2636.29	2406.04	1.06362e-07	8.53824e-06	protein_coding	sema domain, immunoglobulin domain (Ig), and GPI membrane anchor, (semaphorin) 7A [Source:MGI Symbol;Acc:MGI:1306826]
ENSMUSG00000057137	Tmem140	1.12133e-07	8.88226e-06	509.465	5.2979	287.978	58.262	1.76911	0.565256	1.76911	329.176	246.781	504.089	514.681	509.626	1.12133e-07	8.88226e-06	protein_coding	transmembrane protein 140 [Source:MGI Symbol;Acc:MGI:1915737]
ENSMUSG00000037225	Fgf2	1.14388e-07	9.00131e-06	1011.25	136.136	636.545	3.78675	1.58866	0.629462	1.58866	633.867	639.223	1167.98	943.367	922.407	1.14388e-07	9.00131e-06	protein_coding	fibroblast growth factor 2 [Source:MGI Symbol;Acc:MGI:95516]
ENSMUSG00000027875	Hmgcs2	1.29595e-07	1.01313e-05	419.093	131.303	186.896	42.1287	2.24238	0.445954	2.24238	157.107	216.686	562.84	305.471	388.967	1.29595e-07	1.01313e-05	protein_coding	3-hydroxy-3-methylglutaryl-Coenzyme A synthase 2 [Source:MGI Symbol;Acc:MGI:101939]
ENSMUSG00000020386	Sar1b	1.59784e-07	1.24102e-05	3142.44	461.927	2087.39	139.626	1.50544	0.664256	1.50544	1988.66	2186.12	3629.67	3086.8	2710.86	1.59784e-07	1.24102e-05	protein_coding	secretion associated Ras related GTPase 1B [Source:MGI Symbol;Acc:MGI:1913647]
ENSMUSG00000026469	Xpr1	1.63069e-07	1.25837e-05	4781.43	523.122	3345.23	204.51	1.42933	0.69963	1.42933	3200.62	3489.84	5207.74	4938.88	4197.66	1.63069e-07	1.25837e-05	protein_coding	xenotropic and polytropic retrovirus receptor 1 [Source:MGI Symbol;Acc:MGI:97932]
ENSMUSG00000004771	Rab11a	1.69745e-07	1.28501e-05	2589.03	261.815	1750.64	210.675	1.47891	0.676175	1.47891	1601.67	1899.61	2777.78	2699.19	2290.14	1.69745e-07	1.28501e-05	protein_coding	RAB11A, member RAS oncogene family [Source:MGI Symbol;Acc:MGI:1858202]
ENSMUSG00000021054	Sgpp1	1.95737e-07	1.45417e-05	1386.59	110.92	950.772	11.5823	1.45838	0.68569	1.45838	958.962	942.583	1514.62	1325.85	1319.31	1.95737e-07	1.45417e-05	protein_coding	sphingosine-1-phosphate phosphatase 1 [Source:MGI Symbol;Acc:MGI:2135760]
ENSMUSG00000027230	Creb3l1	2.03869e-07	1.496e-05	269.94	32.4276	126.76	29.4509	2.12954	0.469586	2.12954	147.585	105.935	239.706	304.188	265.926	2.03869e-07	1.496e-05	protein_coding	cAMP responsive element binding protein 3-like 1 [Source:MGI Symbol;Acc:MGI:1347062]
ENSMUSG00000019927	Ube2d1	2.03528e-07	1.496e-05	2286.36	267.008	1536.79	141.971	1.48775	0.672157	1.48775	1436.4	1637.18	2515.74	2350.08	1993.26	2.03528e-07	1.496e-05	protein_coding	ubiquitin-conjugating enzyme E2D 1 [Source:MGI Symbol;Acc:MGI:2384911]
ENSMUSG00000001847	Rac1	2.0558e-07	1.49936e-05	5417.41	323.036	4045.94	68.1917	1.33897	0.74684	1.33897	3997.72	4094.15	5654.25	5548.54	5049.42	2.0558e-07	1.49936e-05	protein_coding	Rac family small GTPase 1 [Source:MGI Symbol;Acc:MGI:97845]
ENSMUSG00000032265	Tent5a	2.08558e-07	1.51186e-05	1100.8	75.5978	744.993	8.27908	1.4776	0.676775	1.4776	750.847	739.139	1186.78	1044.76	1070.85	2.08558e-07	1.51186e-05	protein_coding	terminal nucleotidyltransferase 5A [Source:MGI Symbol;Acc:MGI:2670964]
ENSMUSG00000003154	Foxj2	2.41191e-07	1.72747e-05	3264.35	202.311	2380.72	116.889	1.37116	0.72931	1.37116	2463.38	2298.07	3486.32	3216.43	3090.3	2.41191e-07	1.72747e-05	protein_coding	forkhead box J2 [Source:MGI Symbol;Acc:MGI:1926805]
ENSMUSG00000037405	Icam1	2.80669e-07	1.99826e-05	8461.48	2001.82	3230.23	393.84	2.61947	0.381757	2.61947	3508.71	2951.74	6316.97	10280.8	8786.68	2.80669e-07	1.99826e-05	protein_coding	intercellular adhesion molecule 1 [Source:MGI Symbol;Acc:MGI:96392]
ENSMUSG00000101111	Gm28437	3.35321e-07	2.33184e-05	341.607	100.585	149.496	30.9609	2.28505	0.437626	2.28505	171.389	127.604	445.337	334.992	244.493	3.35321e-07	2.33184e-05	unprocessed_pseudogene	predicted gene 28437 [Source:MGI Symbol;Acc:MGI:5579143]
ENSMUSG00000050914	Ankrd37	4.17924e-07	2.87286e-05	60.6922	9.6249	11.6946	4.62156	5.18976	0.192687	5.18976	14.9625	8.42666	52.8764	57.7572	71.4429	4.17924e-07	2.87286e-05	protein_coding	ankyrin repeat domain 37 [Source:MGI Symbol;Acc:MGI:3603344]
ENSMUSG00000046876	Atxn1	4.21681e-07	2.88213e-05	2681.58	141.892	1906.33	215.497	1.40667	0.710897	1.40667	2058.71	1753.95	2783.65	2741.54	2519.55	4.21681e-07	2.88213e-05	protein_coding	ataxin 1 [Source:MGI Symbol;Acc:MGI:104783]
ENSMUSG00000071226	Cecr2	4.44426e-07	3.02033e-05	1205.94	70.1095	838.662	3.96049	1.43793	0.695445	1.43793	835.862	841.463	1286.66	1160.28	1170.87	4.44426e-07	3.02033e-05	protein_coding	CECR2, histone acetyl-lysine reader [Source:MGI Symbol;Acc:MGI:1923799]
ENSMUSG00000024241	Sos1	4.90374e-07	3.31377e-05	2101.25	222.288	1462.26	19.2507	1.43699	0.695899	1.43699	1448.65	1475.87	2285.44	2163.97	1854.34	4.90374e-07	3.31377e-05	protein_coding	SOS Ras/Rac guanine nucleotide exchange factor 1 [Source:MGI Symbol;Acc:MGI:98354]
ENSMUSG00000029860	Zyx	5.41818e-07	3.60038e-05	1968	69.4302	1442.76	24.6762	1.36405	0.73311	1.36405	1460.21	1425.31	1957.6	2042.04	1904.35	5.41818e-07	3.60038e-05	protein_coding	zyxin [Source:MGI Symbol;Acc:MGI:103072]
ENSMUSG00000007817	Zmiz1	5.82679e-07	3.82935e-05	4437.65	167.947	3324.7	244.843	1.33475	0.749204	1.33475	3497.83	3151.57	4326.47	4630.84	4355.63	5.82679e-07	3.82935e-05	protein_coding	zinc finger, MIZ-type containing 1 [Source:MGI Symbol;Acc:MGI:3040693]
ENSMUSG00000018920	Cxcl16	5.86225e-07	3.8316e-05	369.781	56.3415	190.834	41.7525	1.93771	0.516073	1.93771	220.357	161.31	327.834	433.821	347.689	5.86225e-07	3.8316e-05	protein_coding	chemokine (C-X-C motif) ligand 16 [Source:MGI Symbol;Acc:MGI:1932682]
ENSMUSG00000070509	Rgma	6.60312e-07	4.26918e-05	1636.94	110.5	1165.77	45.2817	1.40417	0.712164	1.40417	1133.75	1197.79	1697.92	1509.39	1703.52	6.60312e-07	4.26918e-05	protein_coding	repulsive guidance molecule family member A [Source:MGI Symbol;Acc:MGI:2679262]
ENSMUSG00000040451	Sgms1	6.68808e-07	4.30087e-05	2132.38	51.5823	1584.65	9.59429	1.34564	0.743138	1.34564	1577.87	1591.44	2136.21	2181.94	2078.99	6.68808e-07	4.30087e-05	protein_coding	sphingomyelin synthase 1 [Source:MGI Symbol;Acc:MGI:2444110]
ENSMUSG00000021025	Nfkbia	6.76179e-07	4.32502e-05	2914.02	469.598	1902.37	264.377	1.53178	0.652834	1.53178	2089.31	1715.43	2519.27	3433.34	2789.45	6.76179e-07	4.32502e-05	protein_coding	nuclear factor of kappa light polypeptide gene enhancer in B cells inhibitor, alpha [Source:MGI Symbol;Acc:MGI:104741]
ENSMUSG00000022951	Rcan1	7.46359e-07	4.74851e-05	23643.6	1065.2	18337.7	927.77	1.28935	0.775587	1.28935	17681.6	18993.7	24775.5	23494.3	22660.9	7.46359e-07	4.74851e-05	protein_coding	regulator of calcineurin 1 [Source:MGI Symbol;Acc:MGI:1890564]
ENSMUSG00000031885	Cbfb	7.70821e-07	4.85252e-05	1199.95	184.256	758.299	79.8729	1.58242	0.631942	1.58242	814.778	701.821	1379.49	1209.05	1011.31	7.70821e-07	4.85252e-05	protein_coding	core binding factor beta [Source:MGI Symbol;Acc:MGI:99851]
ENSMUSG00000073563	Csnk1g3	7.84891e-07	4.91522e-05	611.194	81.5362	373.36	1.95618	1.63701	0.61087	1.63701	374.743	371.977	701.494	589.123	542.966	7.84891e-07	4.91522e-05	protein_coding	casein kinase 1, gamma 3 [Source:MGI Symbol;Acc:MGI:1917675]
ENSMUSG00000060743	H3f3a	8.00854e-07	4.98502e-05	930.476	103.416	601.451	48.7293	1.54705	0.646391	1.54705	635.908	566.994	1030.5	936.95	823.974	8.00854e-07	4.98502e-05	protein_coding	H3 histone, family 3A [Source:MGI Symbol;Acc:MGI:1097686]
ENSMUSG00000071604	Fam189a2	8.04372e-07	4.98502e-05	5031.59	93.9629	3906.63	40.4713	1.28796	0.776421	1.28796	3878.02	3935.25	4943.36	5021.03	5130.39	8.04372e-07	4.98502e-05	protein_coding	family with sequence similarity 189, member A2 [Source:MGI Symbol;Acc:MGI:2685813]
ENSMUSG00000039202	Abhd2	8.32755e-07	5.10799e-05	2262.41	57.4107	1662.7	119.517	1.36068	0.734928	1.36068	1747.22	1578.19	2243.14	2326.97	2217.11	8.32755e-07	5.10799e-05	protein_coding	abhydrolase domain containing 2 [Source:MGI Symbol;Acc:MGI:1914344]
ENSMUSG00000035203	Epn1	9.75678e-07	5.95413e-05	5135.64	265.36	3816.5	375.64	1.34564	0.743141	1.34564	3550.88	4082.12	5440.4	5010.76	4955.75	9.75678e-07	5.95413e-05	protein_coding	epsin 1 [Source:MGI Symbol;Acc:MGI:1333763]
ENSMUSG00000036854	Hspb6	1.00236e-06	6.0859e-05	61633.5	4323.56	46000.8	4757.06	1.33983	0.746361	1.33983	42637.1	49364.6	64999.2	63144	56757.4	1.00236e-06	6.0859e-05	protein_coding	heat shock protein, alpha-crystallin-related, B6 [Source:MGI Symbol;Acc:MGI:2685325]
ENSMUSG00000024985	Tcf7l2	1.02224e-06	6.17525e-05	739.932	65.887	482.648	3.51696	1.53307	0.652287	1.53307	480.161	485.135	811.947	725.174	682.676	1.02224e-06	6.17525e-05	protein_coding	transcription factor 7 like 2, T cell specific, HMG box [Source:MGI Symbol;Acc:MGI:1202879]
ENSMUSG00000083219	Gm11410	1.04162e-06	6.26074e-05	137.435	41.6284	47.1729	5.42458	2.91343	0.343238	2.91343	51.0086	43.3371	173.905	146.318	92.0819	1.04162e-06	6.26074e-05	processed_pseudogene	predicted gene 11410 [Source:MGI Symbol;Acc:MGI:3652015]
ENSMUSG00000102070	Gm28661	1.1202e-06	6.69937e-05	627.699	124.932	364.781	11.8797	1.72076	0.581139	1.72076	356.38	373.181	762.596	604.525	515.976	1.1202e-06	6.69937e-05	unprocessed_pseudogene	predicted gene 28661 [Source:MGI Symbol;Acc:MGI:5579367]
ENSMUSG00000024222	Fkbp5	1.29808e-06	7.68633e-05	416.684	40.9871	244.788	19.3128	1.70223	0.587465	1.70223	258.444	231.131	415.961	376.063	458.028	1.29808e-06	7.68633e-05	protein_coding	FK506 binding protein 5 [Source:MGI Symbol;Acc:MGI:104670]
ENSMUSG00000085779	Atcayos	1.30699e-06	7.68669e-05	1308.09	38.6983	941.536	12.1402	1.38932	0.719779	1.38932	950.121	932.952	1277.26	1351.52	1295.5	1.30699e-06	7.68669e-05	lncRNA	ataxia, cerebellar, Cayman type, opposite strand [Source:MGI Symbol;Acc:MGI:1916928]
ENSMUSG00000045216	Hs6st1	1.311e-06	7.68669e-05	2319.1	130.543	1712.73	75.3117	1.35403	0.738535	1.35403	1659.48	1765.99	2200.83	2459.17	2297.28	1.311e-06	7.68669e-05	protein_coding	heparan sulfate 6-O-sulfotransferase 1 [Source:MGI Symbol;Acc:MGI:1354958]
ENSMUSG00000035696	Rnf38	1.31789e-06	7.68943e-05	1468.23	185.038	976.321	100.489	1.50384	0.664963	1.50384	1047.38	905.264	1648.57	1477.3	1278.83	1.31789e-06	7.68943e-05	protein_coding	ring finger protein 38 [Source:MGI Symbol;Acc:MGI:1920719]
ENSMUSG00000027936	Crtc2	1.52427e-06	8.68181e-05	1187.64	83.8796	819.84	63.0551	1.44862	0.690311	1.44862	864.426	775.253	1186.78	1271.94	1104.19	1.52427e-06	8.68181e-05	protein_coding	CREB regulated transcription coactivator 2 [Source:MGI Symbol;Acc:MGI:1921593]
ENSMUSG00000028266	Lmo4	1.63008e-06	9.19689e-05	1134.65	162.463	747.924	2.20993	1.51707	0.659167	1.51707	749.487	746.362	1314.86	1089.69	999.406	1.63008e-06	9.19689e-05	protein_coding	LIM domain only 4 [Source:MGI Symbol;Acc:MGI:109360]
ENSMUSG00000028211	Trp53inp1	1.77154e-06	9.90161e-05	889.829	45.8829	604.46	44.4732	1.4721	0.6793	1.4721	635.908	573.013	937.675	885.61	846.201	1.77154e-06	9.90161e-05	protein_coding	transformation related protein 53 inducible nuclear protein 1 [Source:MGI Symbol;Acc:MGI:1926609]
ENSMUSG00000053293	Pom121	1.8356e-06	0.000102119	1221.43	57.5089	869.427	20.821	1.40486	0.711813	1.40486	884.15	854.704	1245.53	1262.96	1155.79	1.8356e-06	0.000102119	protein_coding	nuclear pore membrane protein 121 [Source:MGI Symbol;Acc:MGI:2137624]
ENSMUSG00000048490	Nrip1	1.88354e-06	0.000103043	5706.21	392.218	4346.99	11.9711	1.31268	0.7618	1.31268	4355.46	4338.53	6132.49	5625.55	5360.6	1.88354e-06	0.000103043	protein_coding	nuclear receptor interacting protein 1 [Source:MGI Symbol;Acc:MGI:1315213]
ENSMUSG00000022521	Crebbp	1.88667e-06	0.000103043	5471.38	259.167	4213.2	137.707	1.29863	0.770043	1.29863	4310.57	4115.82	5608.43	5633.25	5172.46	1.88667e-06	0.000103043	protein_coding	CREB binding protein [Source:MGI Symbol;Acc:MGI:1098280]
ENSMUSG00000034394	Lif	2.00737e-06	0.000108643	89.5063	6.54757	26.1097	13.0904	3.42809	0.291708	3.42809	35.366	16.8533	82.2522	94.9785	91.2881	2.00737e-06	0.000108643	protein_coding	leukemia inhibitory factor [Source:MGI Symbol;Acc:MGI:96787]
ENSMUSG00000029385	Ccng2	2.01664e-06	0.000108653	628.173	42.0407	400.799	45.8685	1.5673	0.63804	1.5673	433.233	368.366	599.266	676.401	608.852	2.01664e-06	0.000108653	protein_coding	cyclin G2 [Source:MGI Symbol;Acc:MGI:1095734]
ENSMUSG00000046447	Camk2n1	2.16714e-06	0.000116238	499.137	27.3202	302.893	48.711	1.6479	0.606834	1.6479	337.337	268.449	527.589	496.712	473.11	2.16714e-06	0.000116238	protein_coding	calcium/calmodulin-dependent protein kinase II inhibitor 1 [Source:MGI Symbol;Acc:MGI:1913509]
ENSMUSG00000034928	Rnf44	2.29914e-06	0.000121681	1847.83	73.9294	1366.67	44.7546	1.35207	0.739607	1.35207	1398.32	1335.02	1898.85	1881.6	1763.05	2.29914e-06	0.000121681	protein_coding	ring finger protein 44 [Source:MGI Symbol;Acc:MGI:2145310]
ENSMUSG00000028382	Ptbp3	2.52293e-06	0.000132937	1828.08	151.994	1297.98	117.854	1.4084	0.710024	1.4084	1381.31	1214.64	1736.7	2003.53	1744	2.52293e-06	0.000132937	protein_coding	polypyrimidine tract binding protein 3 [Source:MGI Symbol;Acc:MGI:1923334]
ENSMUSG00000030201	Lrp6	2.58268e-06	0.000134897	3453.71	76.6385	2675.74	2.16267	1.29075	0.774745	1.29075	2674.21	2677.27	3539.2	3430.78	3391.15	2.58268e-06	0.000134897	protein_coding	low density lipoprotein receptor-related protein 6 [Source:MGI Symbol;Acc:MGI:1298218]
ENSMUSG00000020300	Cpeb4	2.62565e-06	0.000136545	7778.42	556.373	5961.52	13.986	1.30477	0.766418	1.30477	5971.41	5951.63	7957.32	8223.34	7154.61	2.62565e-06	0.000136545	protein_coding	cytoplasmic polyadenylation element binding protein 4 [Source:MGI Symbol;Acc:MGI:1914829]
ENSMUSG00000024002	Brd4	2.7549e-06	0.000141422	3494.28	116.847	2696.08	41.5016	1.29606	0.77157	1.29606	2666.73	2725.42	3601.47	3511.64	3369.72	2.7549e-06	0.000141422	protein_coding	bromodomain containing 4 [Source:MGI Symbol;Acc:MGI:1888520]
ENSMUSG00000038803	Ost4	2.84155e-06	0.000145247	1806.03	156.038	1258.46	176.37	1.43511	0.696812	1.43511	1133.75	1383.18	1975.23	1775.07	1667.79	2.84155e-06	0.000145247	protein_coding	oligosaccharyltransferase complex subunit 4 (non-catalytic) [Source:MGI Symbol;Acc:MGI:1914945]
ENSMUSG00000029311	Hsd17b11	2.87442e-06	0.000146302	1078.92	207.623	681.545	10.4819	1.58305	0.631691	1.58305	688.957	674.133	1304.29	1037.06	895.417	2.87442e-06	0.000146302	protein_coding	hydroxysteroid (17-beta) dehydrogenase 11 [Source:MGI Symbol;Acc:MGI:2149821]
ENSMUSG00000026640	Plxna2	2.99782e-06	0.000151936	2960.51	83.5729	2240.09	158.041	1.32161	0.756656	1.32161	2351.84	2128.33	2895.28	3054.71	2931.54	2.99782e-06	0.000151936	protein_coding	plexin A2 [Source:MGI Symbol;Acc:MGI:107684]
ENSMUSG00000025068	Gsto1	3.24361e-06	0.000161454	3999.81	89.8456	3102.45	147.785	1.28924	0.775648	1.28924	2997.95	3206.95	3896.41	4044.29	4058.75	3.24361e-06	0.000161454	protein_coding	glutathione S-transferase omega 1 [Source:MGI Symbol;Acc:MGI:1342273]
ENSMUSG00000023951	Vegfa	3.23009e-06	0.000161454	9192.96	20.2769	7336.49	206.67	1.25305	0.798055	1.25305	7482.63	7190.35	9208.72	9200.08	9170.09	3.23009e-06	0.000161454	protein_coding	vascular endothelial growth factor A [Source:MGI Symbol;Acc:MGI:103178]
ENSMUSG00000014158	Trpv4	3.62577e-06	0.000177737	205.947	34.6933	95.4951	22.6893	2.15662	0.463688	2.15662	111.539	79.4514	169.205	210.493	238.143	3.62577e-06	0.000177737	protein_coding	transient receptor potential cation channel, subfamily V, member 4 [Source:MGI Symbol;Acc:MGI:1926945]
ENSMUSG00000019916	P4ha1	3.87176e-06	0.00018749	1521.06	99.08	1100.37	59.7119	1.38232	0.723423	1.38232	1142.59	1058.15	1598.04	1409.28	1555.87	3.87176e-06	0.00018749	protein_coding	procollagen-proline, 2-oxoglutarate 4-dioxygenase (proline 4-hydroxylase), alpha 1 polypeptide [Source:MGI Symbol;Acc:MGI:97463]
ENSMUSG00000054091	1810037I17Rik	4.07632e-06	0.000195028	579.59	72.2548	365.28	29.8996	1.5867	0.630239	1.5867	344.138	386.423	662.718	544.201	531.852	4.07632e-06	0.000195028	protein_coding	RIKEN cDNA 1810037I17 gene [Source:MGI Symbol;Acc:MGI:1914954]
ENSMUSG00000053470	Kdm3a	4.21923e-06	0.000200263	1177.44	61.9562	839.754	43.5491	1.40212	0.713204	1.40212	870.547	808.96	1242.01	1171.83	1118.48	4.21923e-06	0.000200263	protein_coding	lysine (K)-specific demethylase 3A [Source:MGI Symbol;Acc:MGI:98847]
ENSMUSG00000008429	Herpud2	4.40168e-06	0.000207277	2278.49	119.876	1715.29	30.8367	1.32834	0.752821	1.32834	1693.49	1737.1	2385.31	2301.3	2148.84	4.40168e-06	0.000207277	protein_coding	HERPUD family member 2 [Source:MGI Symbol;Acc:MGI:1915393]
ENSMUSG00000100131	Gm28439	4.46826e-06	0.000209588	177.33	52.0471	73.8879	4.46312	2.39999	0.416668	2.39999	70.732	77.0438	224.431	186.107	121.453	4.46826e-06	0.000209588	unprocessed_pseudogene	predicted gene 28439 [Source:MGI Symbol;Acc:MGI:5579145]
ENSMUSG00000041444	Arhgap32	4.54406e-06	0.00021117	2142.11	57.0218	1616.09	82.5297	1.32549	0.754438	1.32549	1674.44	1557.73	2200.83	2086.96	2138.52	4.54406e-06	0.00021117	protein_coding	Rho GTPase activating protein 32 [Source:MGI Symbol;Acc:MGI:2450166]
ENSMUSG00000042390	Gatad2b	4.55496e-06	0.00021117	3665.74	206.834	2792.44	127.121	1.31274	0.761766	1.31274	2882.33	2702.55	3801.23	3768.34	3427.67	4.55496e-06	0.00021117	protein_coding	GATA zinc finger domain containing 2B [Source:MGI Symbol;Acc:MGI:2443225]
ENSMUSG00000015090	Ptgds	4.64861e-06	0.00021468	5503.74	342.741	3910.54	778.912	1.40741	0.710525	1.40741	3359.77	4461.32	5425.12	5207.13	5878.95	4.64861e-06	0.00021468	protein_coding	prostaglandin D2 synthase (brain) [Source:MGI Symbol;Acc:MGI:99261]
ENSMUSG00000031708	Tecr	5.32096e-06	0.000241992	14271.5	316.819	11059.1	1176.86	1.29048	0.774907	1.29048	10226.9	11891.2	14503.4	13910.5	14400.5	5.32096e-06	0.000241992	protein_coding	trans-2,3-enoyl-CoA reductase [Source:MGI Symbol;Acc:MGI:1915408]
ENSMUSG00000009035	Tmem184b	5.34203e-06	0.00024203	1490.64	67.5115	1081.27	90.5771	1.37861	0.725369	1.37861	1145.31	1017.22	1439.41	1567.15	1465.37	5.34203e-06	0.00024203	protein_coding	transmembrane protein 184b [Source:MGI Symbol;Acc:MGI:2445179]
ENSMUSG00000028277	Ube2j1	5.44833e-06	0.000245915	1532.45	80.3174	1124.21	42.3508	1.36313	0.733604	1.36313	1154.16	1094.26	1603.92	1547.89	1445.53	5.44833e-06	0.000245915	protein_coding	ubiquitin-conjugating enzyme E2J 1 [Source:MGI Symbol;Acc:MGI:1926245]
ENSMUSG00000055024	Ep300	5.58223e-06	0.000251012	3365.2	83.2695	2593.3	151.937	1.29765	0.770622	1.29765	2700.74	2485.87	3398.19	3426.93	3270.5	5.58223e-06	0.000251012	protein_coding	E1A binding protein p300 [Source:MGI Symbol;Acc:MGI:1276116]
ENSMUSG00000047459	Dynlrb1	6.14375e-06	0.000270167	4464.82	292.529	3316.61	401.608	1.3462	0.742832	1.3462	3032.63	3600.59	4683.68	4578.22	4132.57	6.14375e-06	0.000270167	protein_coding	dynein light chain roadblock-type 1 [Source:MGI Symbol;Acc:MGI:1914318]
ENSMUSG00000032238	Rora	6.21688e-06	0.000271387	2260.56	110.228	1706.35	65.481	1.32479	0.754839	1.32479	1752.66	1660.05	2380.61	2237.13	2163.92	6.21688e-06	0.000271387	protein_coding	RAR-related orphan receptor alpha [Source:MGI Symbol;Acc:MGI:104661]
ENSMUSG00000057177	Gsk3a	6.1973e-06	0.000271387	2487.04	11.9925	1891.81	150.628	1.31463	0.760669	1.31463	1785.3	1998.32	2498.12	2488.69	2474.3	6.1973e-06	0.000271387	protein_coding	glycogen synthase kinase 3 alpha [Source:MGI Symbol;Acc:MGI:2152453]
ENSMUSG00000036698	Ago2	6.28519e-06	0.000272381	5376.2	93.3636	4239.9	194.2	1.268	0.788642	1.268	4377.22	4102.58	5286.47	5472.81	5369.33	6.28519e-06	0.000272381	protein_coding	argonaute RISC catalytic subunit 2 [Source:MGI Symbol;Acc:MGI:2446632]
ENSMUSG00000052560	Cpne8	6.97503e-06	0.000300102	276.546	48.9922	142.406	29.446	1.94195	0.514946	1.94195	163.228	121.585	222.081	317.023	290.534	6.97503e-06	0.000300102	protein_coding	copine VIII [Source:MGI Symbol;Acc:MGI:1914121]
ENSMUSG00000086938	4930481A15Rik	7.03515e-06	0.000301604	599.342	47.1716	393.278	39.6767	1.52397	0.656182	1.52397	365.222	421.333	653.318	566.02	578.687	7.03515e-06	0.000301604	lncRNA	RIKEN cDNA 4930481A15 gene [Source:MGI Symbol;Acc:MGI:1922181]
ENSMUSG00000106847	Peg13	7.48243e-06	0.000317367	1516.06	151.9	1047.79	143.685	1.4469	0.691132	1.4469	1149.39	946.194	1656.79	1536.34	1355.03	7.48243e-06	0.000317367	lncRNA	paternally expressed 13 [Source:MGI Symbol;Acc:MGI:2663476]
ENSMUSG00000021831	Ero1l	7.52832e-06	0.000318185	705.066	18.5864	474.895	53.6158	1.48468	0.673547	1.48468	512.807	436.983	710.894	720.04	684.264	7.52832e-06	0.000318185	protein_coding	ERO1-like (S. cerevisiae) [Source:MGI Symbol;Acc:MGI:1354385]
ENSMUSG00000003847	Nfat5	7.65166e-06	0.000322259	4043.33	332.705	2843.44	561.873	1.42198	0.703243	1.42198	3240.75	2446.14	4137.29	4318.95	3673.75	7.65166e-06	0.000322259	protein_coding	nuclear factor of activated T cells 5 [Source:MGI Symbol;Acc:MGI:1859333]
ENSMUSG00000036810	Cnep1r1	8.1236e-06	0.000340935	1245.12	128.918	878.194	9.38478	1.41782	0.705307	1.41782	884.83	871.558	1379.49	1233.44	1122.45	8.1236e-06	0.000340935	protein_coding	CTD nuclear envelope phosphatase 1 regulatory subunit 1 [Source:MGI Symbol;Acc:MGI:1921981]
ENSMUSG00000036990	Otud4	8.68503e-06	0.000359452	5006.98	440.958	3790.41	137.357	1.32096	0.757025	1.32096	3887.54	3693.29	5338.17	5176.33	4506.46	8.68503e-06	0.000359452	protein_coding	OTU domain containing 4 [Source:MGI Symbol;Acc:MGI:1098801]
ENSMUSG00000028270	Gbp2	9.16592e-06	0.000378047	953.103	220.39	578.84	79.7436	1.64657	0.607322	1.64657	635.228	522.453	749.67	1187.23	922.407	9.16592e-06	0.000378047	protein_coding	guanylate binding protein 2 [Source:MGI Symbol;Acc:MGI:102772]
ENSMUSG00000063694	Cycs	9.67202e-06	0.000394836	6771.55	486.587	5245.87	209.873	1.29084	0.774692	1.29084	5097.46	5394.27	7325.15	6577.9	6411.6	9.67202e-06	0.000394836	protein_coding	cytochrome c, somatic [Source:MGI Symbol;Acc:MGI:88578]
ENSMUSG00000064354	mt-Co2	9.77197e-06	0.00039756	1091.22	200.504	685.268	126.406	1.59239	0.627986	1.59239	774.651	595.885	1307.81	1053.75	912.087	9.77197e-06	0.00039756	protein_coding	mitochondrially encoded cytochrome c oxidase II [Source:MGI Symbol;Acc:MGI:102503]
ENSMUSG00000034269	Setd5	1.01002e-05	0.000409522	1597.58	144.559	1151.62	70.9074	1.38724	0.720856	1.38724	1201.76	1101.49	1734.35	1612.07	1446.32	1.01002e-05	0.000409522	protein_coding	SET domain containing 5 [Source:MGI Symbol;Acc:MGI:1920145]
ENSMUSG00000025261	Huwe1	1.01962e-05	0.000412016	15543.2	559.013	12400.6	662.548	1.25342	0.797819	1.25342	12869.1	11932.2	15843	15888.4	14898.2	1.01962e-05	0.000412016	protein_coding	HECT, UBA and WWE domain containing 1 [Source:MGI Symbol;Acc:MGI:1926884]
ENSMUSG00000037095	Lrg1	1.02488e-05	0.000412748	1068.36	93.743	757.218	34.0174	1.4109	0.708768	1.4109	733.164	781.272	995.252	1035.78	1174.04	1.02488e-05	0.000412748	protein_coding	leucine-rich alpha-2-glycoprotein 1 [Source:MGI Symbol;Acc:MGI:1924155]
ENSMUSG00000020993	Trappc6b	1.0619e-05	0.00042622	1228.17	140.896	834.809	130.282	1.4712	0.679717	1.4712	742.686	926.933	1377.14	1210.33	1097.04	1.0619e-05	0.00042622	protein_coding	trafficking protein particle complex 6B [Source:MGI Symbol;Acc:MGI:1925482]
ENSMUSG00000004040	Stat3	1.10515e-05	0.000439159	7358.93	136.237	5928.53	11.5912	1.24127	0.805623	1.24127	5936.73	5920.33	7262.87	7514.85	7299.08	1.10515e-05	0.000439159	protein_coding	signal transducer and activator of transcription 3 [Source:MGI Symbol;Acc:MGI:103038]
ENSMUSG00000024639	Gnaq	1.18222e-05	0.000465149	1204.45	52.5163	883.478	13.4533	1.3633	0.733514	1.3633	892.991	873.965	1237.31	1232.15	1143.88	1.18222e-05	0.000465149	protein_coding	guanine nucleotide binding protein, alpha q polypeptide [Source:MGI Symbol;Acc:MGI:95776]
ENSMUSG00000055675	Kbtbd11	1.25227e-05	0.000489491	249.712	42.0215	133.252	9.69003	1.87399	0.533621	1.87399	140.104	126.4	231.481	297.77	219.885	1.25227e-05	0.000489491	protein_coding	kelch repeat and BTB (POZ) domain containing 11 [Source:MGI Symbol;Acc:MGI:1922151]
ENSMUSG00000028341	Nr4a3	1.27962e-05	0.000498551	3317.44	245.333	2441.18	326.669	1.35895	0.735864	1.35895	2672.17	2210.19	3600.3	3189.48	3162.54	1.27962e-05	0.000498551	protein_coding	nuclear receptor subfamily 4, group A, member 3 [Source:MGI Symbol;Acc:MGI:1352457]
ENSMUSG00000046794	Ppp1r3b	1.3001e-05	0.000504885	1286.6	54.3831	952.214	6.80786	1.35117	0.7401	1.35117	947.4	957.028	1330.14	1304.03	1225.64	1.3001e-05	0.000504885	protein_coding	protein phosphatase 1, regulatory subunit 3B [Source:MGI Symbol;Acc:MGI:2177268]
ENSMUSG00000022708	Zbtb20	1.30447e-05	0.000504945	28963.1	1641.52	22954.2	1232.57	1.26178	0.792533	1.26178	23825.8	22082.7	30053.8	29760.4	27075.3	1.30447e-05	0.000504945	protein_coding	zinc finger and BTB domain containing 20 [Source:MGI Symbol;Acc:MGI:1929213]
ENSMUSG00000052557	Gan	1.3128e-05	0.000506528	570.384	40.9403	378.852	18.2351	1.50556	0.664206	1.50556	391.746	365.958	616.892	554.469	539.791	1.3128e-05	0.000506528	protein_coding	giant axonal neuropathy [Source:MGI Symbol;Acc:MGI:1890619]
ENSMUSG00000056091	St3gal5	1.35954e-05	0.000522877	1697.31	162.964	1212.88	152.305	1.3994	0.714591	1.3994	1105.19	1320.58	1877.7	1560.73	1653.51	1.35954e-05	0.000522877	protein_coding	ST3 beta-galactoside alpha-2,3-sialyltransferase 5 [Source:MGI Symbol;Acc:MGI:1339963]
ENSMUSG00000048332	Lhfp	1.47199e-05	0.000557168	649.401	73.4106	431.211	11.5673	1.50599	0.664014	1.50599	423.032	439.39	721.469	652.015	574.718	1.47199e-05	0.000557168	protein_coding	lipoma HMGIC fusion partner [Source:MGI Symbol;Acc:MGI:1920048]
ENSMUSG00000017929	B4galt5	1.51424e-05	0.000571349	1229.63	32.3299	914.879	13.6415	1.34403	0.74403	1.34403	905.233	924.525	1250.23	1192.37	1246.28	1.51424e-05	0.000571349	protein_coding	UDP-Gal:betaGlcNAc beta 1,4-galactosyltransferase, polypeptide 5 [Source:MGI Symbol;Acc:MGI:1927169]
ENSMUSG00000087370	Tmem170b	1.53353e-05	0.000575002	1905.67	171.152	1408.28	34.2935	1.35319	0.738995	1.35319	1384.03	1432.53	2057.48	1939.36	1720.19	1.53353e-05	0.000575002	protein_coding	transmembrane protein 170B [Source:MGI Symbol;Acc:MGI:3647046]
ENSMUSG00000021838	Samd4	1.53048e-05	0.000575002	5984.68	253.858	4731.17	231.248	1.26495	0.790547	1.26495	4567.65	4894.69	6225.32	6009.32	5719.4	1.53048e-05	0.000575002	protein_coding	sterile alpha motif domain containing 4 [Source:MGI Symbol;Acc:MGI:1921730]
ENSMUSG00000005886	Ncoa2	1.54622e-05	0.000577946	3888.1	106.614	3072.06	95.2503	1.26563	0.790118	1.26563	3139.41	3004.71	4004.51	3864.6	3795.2	1.54622e-05	0.000577946	protein_coding	nuclear receptor coactivator 2 [Source:MGI Symbol;Acc:MGI:1276533]
ENSMUSG00000037640	Zfp60	1.59726e-05	0.000594713	263.678	4.35627	150.833	17.5289	1.74814	0.572035	1.74814	163.228	138.438	263.207	268.25	259.576	1.59726e-05	0.000594713	protein_coding	zinc finger protein 60 [Source:MGI Symbol;Acc:MGI:99207]
ENSMUSG00000020659	Cbll1	1.6376e-05	0.000604546	602.769	61.3556	399.633	25.5811	1.5083	0.662996	1.5083	381.545	417.722	667.418	595.541	545.347	1.6376e-05	0.000604546	protein_coding	Casitas B-lineage lymphoma-like 1 [Source:MGI Symbol;Acc:MGI:2144842]
ENSMUSG00000070639	Lrrc8b	1.71059e-05	0.000625698	405.325	54.9824	246.226	23.0495	1.64615	0.607477	1.64615	262.524	229.928	356.035	464.625	395.317	1.71059e-05	0.000625698	protein_coding	leucine rich repeat containing 8 family, member B [Source:MGI Symbol;Acc:MGI:2141353]
ENSMUSG00000064342	mt-Ti	1.80858e-05	0.000659524	6006.13	892.837	3209.63	582.628	1.87128	0.534393	1.87128	3621.61	2797.65	6791.68	6191.57	5035.13	1.80858e-05	0.000659524	Mt_tRNA	mitochondrially encoded tRNA isoleucine [Source:MGI Symbol;Acc:MGI:102484]
ENSMUSG00000081058	Hist2h3c2	1.9741e-05	0.000715521	66.978	5.10523	21.5597	3.55884	3.10663	0.321893	3.10663	19.0432	24.0762	70.5019	69.3086	61.1233	1.9741e-05	0.000715521	protein_coding	histone cluster 2, H3c2 [Source:MGI Symbol;Acc:MGI:2448357]
ENSMUSG00000029817	Tra2a	2.00015e-05	0.000722772	770.734	81.1616	521.286	40.9099	1.47853	0.67635	1.47853	550.213	492.358	821.347	813.735	677.12	2.00015e-05	0.000722772	protein_coding	transformer 2 alpha [Source:MGI Symbol;Acc:MGI:1933972]
ENSMUSG00000022037	Clu	2.05513e-05	0.000740403	18830.3	544.448	14861.2	1530.26	1.26708	0.789215	1.26708	13779.1	15943.2	18856.9	18273.1	19361	2.05513e-05	0.000740403	protein_coding	clusterin [Source:MGI Symbol;Acc:MGI:88423]
ENSMUSG00000034158	Lrrc58	2.09956e-05	0.000754139	4924.8	203.294	3881.66	217.03	1.26873	0.788187	1.26873	4035.12	3728.2	4871.68	5149.37	4753.33	2.09956e-05	0.000754139	protein_coding	leucine rich repeat containing 58 [Source:MGI Symbol;Acc:MGI:2443542]
ENSMUSG00000064360	mt-Nd3	2.13421e-05	0.00076105	6951.98	3274.33	1166.1	511.279	5.96171	0.167737	5.96171	804.576	1527.63	10677.5	5647.37	4531.06	2.13421e-05	0.00076105	protein_coding	mitochondrially encoded NADH dehydrogenase 3 [Source:MGI Symbol;Acc:MGI:102499]
ENSMUSG00000077450	Rab11b	2.13789e-05	0.00076105	3914.51	431.505	2940.63	27.6279	1.33118	0.751214	1.33118	2921.09	2960.17	4355.84	3894.12	3493.56	2.13789e-05	0.00076105	protein_coding	RAB11B, member RAS oncogene family [Source:MGI Symbol;Acc:MGI:99425]
ENSMUSG00000038604	Ripor1	2.24488e-05	0.000796766	3096.6	253.92	2359.04	87.9233	1.31265	0.761816	1.31265	2421.21	2296.87	3357.07	3082.95	2849.78	2.24488e-05	0.000796766	protein_coding	RHO family interacting cell polarization regulator 1 [Source:MGI Symbol;Acc:MGI:1922937]
ENSMUSG00000041378	Cldn5	2.35835e-05	0.0008321	742.222	75.1339	510.536	13.7911	1.45381	0.687849	1.45381	520.288	500.785	655.668	780.364	790.634	2.35835e-05	0.0008321	protein_coding	claudin 5 [Source:MGI Symbol;Acc:MGI:1276112]
ENSMUSG00000035441	Myo1d	2.3951e-05	0.000842581	457.021	62.3147	266.888	72.6991	1.71241	0.583973	1.71241	318.294	215.482	390.111	513.397	467.554	2.3951e-05	0.000842581	protein_coding	myosin ID [Source:MGI Symbol;Acc:MGI:107728]
ENSMUSG00000045382	Cxcr4	2.42469e-05	0.000850489	167.154	29.8221	78.0706	18.4765	2.14106	0.467058	2.14106	91.1354	65.0057	132.779	186.107	182.576	2.42469e-05	0.000850489	protein_coding	chemokine (C-X-C motif) receptor 4 [Source:MGI Symbol;Acc:MGI:109563]
ENSMUSG00000074102	Rbm15b	2.48345e-05	0.000866296	846.663	81.9355	584.312	58.54	1.44899	0.690135	1.44899	625.706	542.918	841.323	767.529	931.139	2.48345e-05	0.000866296	protein_coding	RNA binding motif protein 15B [Source:MGI Symbol;Acc:MGI:1923598]
ENSMUSG00000078515	Ddi2	2.48424e-05	0.000866296	2062.67	26.7635	1586.33	103.445	1.30028	0.769067	1.30028	1659.48	1513.19	2033.98	2086.96	2067.08	2.48424e-05	0.000866296	protein_coding	DNA-damage inducible protein 2 [Source:MGI Symbol;Acc:MGI:1917244]
ENSMUSG00000035885	Cox8a	2.55038e-05	0.00088165	4548.97	290.286	3404.28	515.97	1.33625	0.748363	1.33625	3039.43	3769.13	4883.43	4362.59	4400.88	2.55038e-05	0.00088165	protein_coding	cytochrome c oxidase subunit 8A [Source:MGI Symbol;Acc:MGI:105959]
ENSMUSG00000022800	Fyttd1	2.54623e-05	0.00088165	3558.86	204.12	2759.47	178.279	1.28969	0.775381	1.28969	2633.41	2885.53	3749.53	3583.51	3343.53	2.54623e-05	0.00088165	protein_coding	forty-two-three domain containing 1 [Source:MGI Symbol;Acc:MGI:1917955]
ENSMUSG00000014813	Stc1	2.59951e-05	0.000896045	270.458	79.2964	138.564	6.98727	1.95187	0.512329	1.95187	143.504	133.623	227.956	361.945	221.473	2.59951e-05	0.000896045	protein_coding	stanniocalcin 1 [Source:MGI Symbol;Acc:MGI:109131]
ENSMUSG00000051111	Sv2c	2.64066e-05	0.000903206	130.889	11.0607	59.2382	18.3711	2.20953	0.452584	2.20953	46.2478	72.2285	143.354	127.066	122.247	2.64066e-05	0.000903206	protein_coding	synaptic vesicle glycoprotein 2c [Source:MGI Symbol;Acc:MGI:1922459]
ENSMUSG00000020671	Rab10	2.67779e-05	0.000912508	7457.42	737.714	5736.89	85.7743	1.29991	0.769286	1.29991	5676.24	5797.54	8088.92	7636.78	6646.57	2.67779e-05	0.000912508	protein_coding	RAB10, member RAS oncogene family [Source:MGI Symbol;Acc:MGI:105066]
ENSMUSG00000033526	Ppip5k1	2.75528e-05	0.000930958	3365.54	150.456	2648.57	91.6609	1.2707	0.786969	1.2707	2583.76	2713.39	3529.8	3234.4	3332.41	2.75528e-05	0.000930958	protein_coding	diphosphoinositol pentakisphosphate kinase 1 [Source:MGI Symbol;Acc:MGI:2443281]
ENSMUSG00000036779	Tent4b	2.79096e-05	0.000940358	1473.09	96.6598	1101.04	21.0626	1.33791	0.747436	1.33791	1086.14	1115.93	1552.22	1501.69	1365.35	2.79096e-05	0.000940358	protein_coding	terminal nucleotidyltransferase 4B [Source:MGI Symbol;Acc:MGI:1917820]
ENSMUSG00000038481	Cdk19	2.9779e-05	0.00099772	807.062	33.5259	546.341	103.583	1.47721	0.676951	1.47721	619.585	473.097	818.997	832.987	769.201	2.9779e-05	0.00099772	protein_coding	cyclin-dependent kinase 19 [Source:MGI Symbol;Acc:MGI:1925584]
ENSMUSG00000067847	Romo1	3.09793e-05	0.00103216	1382.3	95.5724	1001.79	130.778	1.37983	0.724724	1.37983	909.314	1094.26	1472.31	1392.59	1282	3.09793e-05	0.00103216	protein_coding	reactive oxygen species modulator 1 [Source:MGI Symbol;Acc:MGI:1914317]
ENSMUSG00000015501	Hivep2	3.11287e-05	0.00103425	3010.46	175.582	2317.58	170.598	1.29897	0.769842	1.29897	2438.21	2196.95	2816.55	3158.68	3056.17	3.11287e-05	0.00103425	protein_coding	human immunodeficiency virus type I enhancer binding protein 2 [Source:MGI Symbol;Acc:MGI:1338076]
ENSMUSG00000002944	Cd36	3.22294e-05	0.0010649	52928.4	5525.74	41131.1	943.906	1.28682	0.777108	1.28682	41798.5	40463.6	58701.1	52396	47688.1	3.22294e-05	0.0010649	protein_coding	CD36 molecule [Source:MGI Symbol;Acc:MGI:107899]
ENSMUSG00000020121	Srgap1	3.27217e-05	0.00107523	178.537	30.5862	90.5269	3.74605	1.9722	0.507047	1.9722	93.1758	87.8781	151.579	211.776	172.257	3.27217e-05	0.00107523	protein_coding	SLIT-ROBO Rho GTPase activating protein 1 [Source:MGI Symbol;Acc:MGI:2152936]
ENSMUSG00000055489	Ano5	3.29203e-05	0.00107584	437.647	41.2618	283.333	19.8098	1.54464	0.647401	1.54464	269.326	297.341	485.288	413.285	414.369	3.29203e-05	0.00107584	protein_coding	anoctamin 5 [Source:MGI Symbol;Acc:MGI:3576659]
ENSMUSG00000027217	Tspan18	3.34401e-05	0.00108395	252.338	21.1943	136.649	36.6261	1.84662	0.541531	1.84662	162.548	110.75	252.632	273.384	230.999	3.34401e-05	0.00108395	protein_coding	tetraspanin 18 [Source:MGI Symbol;Acc:MGI:1917186]
ENSMUSG00000022200	Golph3	3.34366e-05	0.00108395	4338.55	475.927	3248.07	302.756	1.33573	0.748655	1.33573	3033.99	3462.15	4878.73	4155.95	3980.95	3.34366e-05	0.00108395	protein_coding	golgi phosphoprotein 3 [Source:MGI Symbol;Acc:MGI:1913879]
ENSMUSG00000020227	Irak3	3.38418e-05	0.00109106	170.623	19.4593	87.4936	7.35346	1.95012	0.512788	1.95012	82.2939	92.6933	178.605	184.823	148.442	3.38418e-05	0.00109106	protein_coding	interleukin-1 receptor-associated kinase 3 [Source:MGI Symbol;Acc:MGI:1921164]
ENSMUSG00000026981	Il1rn	3.44729e-05	0.00110842	49.8819	11.3176	11.749	8.92101	4.24562	0.235537	4.24562	5.44092	18.0571	42.3011	62.8912	44.4533	3.44729e-05	0.00110842	protein_coding	interleukin 1 receptor antagonist [Source:MGI Symbol;Acc:MGI:96547]
ENSMUSG00000025959	Klf7	3.48017e-05	0.00111599	1738.28	130.662	1267.7	163.56	1.37121	0.729284	1.37121	1383.35	1152.05	1857.73	1758.39	1598.73	3.48017e-05	0.00111599	protein_coding	Kruppel-like factor 7 (ubiquitous) [Source:MGI Symbol;Acc:MGI:1935151]
ENSMUSG00000021215	Net1	3.50142e-05	0.0011198	513.097	43.5986	341.255	12.7336	1.50356	0.665089	1.50356	350.259	332.251	502.914	560.887	475.492	3.50142e-05	0.0011198	protein_coding	neuroepithelial cell transforming gene 1 [Source:MGI Symbol;Acc:MGI:1927138]
ENSMUSG00000020715	Ern1	3.54945e-05	0.00113213	754.695	25.8672	524.421	69.178	1.4391	0.694878	1.4391	573.337	475.505	783.746	734.158	746.181	3.54945e-05	0.00113213	protein_coding	endoplasmic reticulum (ER) to nucleus signalling 1 [Source:MGI Symbol;Acc:MGI:1930134]
ENSMUSG00000005672	Kit	3.82096e-05	0.00120906	393.948	65.7536	220.735	68.7173	1.78471	0.560316	1.78471	269.326	172.145	323.134	453.073	405.637	3.82096e-05	0.00120906	protein_coding	KIT proto-oncogene receptor tyrosine kinase [Source:MGI Symbol;Acc:MGI:96677]
ENSMUSG00000076435	Acsf2	3.81175e-05	0.00120906	1921.01	123.42	1451.89	119.041	1.32311	0.755793	1.32311	1367.71	1536.06	2058.66	1884.17	1820.21	3.81175e-05	0.00120906	protein_coding	acyl-CoA synthetase family member 2 [Source:MGI Symbol;Acc:MGI:2388287]
ENSMUSG00000069763	Tmem100	3.87022e-05	0.00122142	706.312	75.2708	485.767	34.8582	1.45401	0.687751	1.45401	461.118	510.415	793.146	666.133	659.656	3.87022e-05	0.00122142	protein_coding	transmembrane protein 100 [Source:MGI Symbol;Acc:MGI:1915138]
ENSMUSG00000033107	Rnf125	3.89376e-05	0.00122239	413.148	65.7463	253.84	21.9001	1.62759	0.614405	1.62759	269.326	238.354	338.409	462.058	438.977	3.89376e-05	0.00122239	protein_coding	ring finger protein 125 [Source:MGI Symbol;Acc:MGI:1914914]
ENSMUSG00000043556	Fbxl7	3.94684e-05	0.00123259	156.401	5.91575	74.721	22.2517	2.09314	0.477751	2.09314	90.4553	58.9866	157.454	161.72	150.03	3.94684e-05	0.00123259	protein_coding	F-box and leucine-rich repeat protein 7 [Source:MGI Symbol;Acc:MGI:3052506]
ENSMUSG00000039126	Prune2	4.49747e-05	0.00138645	13571.4	422.611	11098.9	360.575	1.22278	0.817811	1.22278	11353.8	10843.9	13321.3	14059.4	13333.6	4.49747e-05	0.00138645	protein_coding	prune homolog 2 [Source:MGI Symbol;Acc:MGI:1925004]
ENSMUSG00000021111	Papola	4.53698e-05	0.00139503	3522.12	409.149	2660.78	1.19599	1.32372	0.755447	1.32372	2659.93	2661.62	3976.31	3407.67	3182.38	4.53698e-05	0.00139503	protein_coding	poly (A) polymerase alpha [Source:MGI Symbol;Acc:MGI:109301]
ENSMUSG00000058835	Abi1	4.59594e-05	0.00140954	975.769	92.3675	688.234	69.3122	1.41779	0.705325	1.41779	737.245	639.223	978.801	1066.58	881.922	4.59594e-05	0.00140954	protein_coding	abl-interactor 1 [Source:MGI Symbol;Acc:MGI:104913]
ENSMUSG00000031616	Ednra	4.62263e-05	0.00141049	890.312	31.4072	641.945	71.0572	1.3869	0.721034	1.3869	591.7	692.19	910.65	906.146	854.139	4.62263e-05	0.00141049	protein_coding	endothelin receptor type A [Source:MGI Symbol;Acc:MGI:105923]
ENSMUSG00000038025	Phf2	4.61411e-05	0.00141049	1903.24	97.1233	1468.5	21.9301	1.29604	0.77158	1.29604	1484.01	1453	2011.65	1873.9	1824.17	4.61411e-05	0.00141049	protein_coding	PHD finger protein 2 [Source:MGI Symbol;Acc:MGI:1338034]
ENSMUSG00000032374	Plod2	4.77402e-05	0.00144562	1035.41	42.95	768.518	16.3342	1.34728	0.742237	1.34728	756.968	780.068	1051.65	1067.87	986.705	4.77402e-05	0.00144562	protein_coding	procollagen lysine, 2-oxoglutarate 5-dioxygenase 2 [Source:MGI Symbol;Acc:MGI:1347007]
ENSMUSG00000024298	Zfp871	4.7916e-05	0.00144728	889.177	76.0191	631.41	40.0246	1.40824	0.710106	1.40824	659.712	603.108	944.726	920.265	802.541	4.7916e-05	0.00144728	protein_coding	zinc finger protein 871 [Source:MGI Symbol;Acc:MGI:1921793]
ENSMUSG00000011382	Dhdh	4.89175e-05	0.00146642	1868.67	283.352	1330.38	93.3978	1.40462	0.711938	1.40462	1264.33	1396.42	2143.26	1885.45	1577.3	4.89175e-05	0.00146642	protein_coding	dihydrodiol dehydrogenase (dimeric) [Source:MGI Symbol;Acc:MGI:1919005]
ENSMUSG00000025404	R3hdm2	4.94802e-05	0.00147958	9703.49	634.659	7681.08	547.084	1.2633	0.79158	1.2633	7294.24	8067.93	10421.4	9472.18	9216.92	4.94802e-05	0.00147958	protein_coding	R3H domain containing 2 [Source:MGI Symbol;Acc:MGI:1919000]
ENSMUSG00000022146	Osmr	4.96052e-05	0.00147962	1739.72	183.119	1278.02	106.649	1.36127	0.73461	1.36127	1353.43	1202.61	1625.07	1950.91	1643.19	4.96052e-05	0.00147962	protein_coding	oncostatin M receptor [Source:MGI Symbol;Acc:MGI:1330819]
ENSMUSG00000038342	Mlxip	5.11712e-05	0.00151875	2454.83	130.788	1887.5	156.522	1.30057	0.768893	1.30057	1998.18	1776.82	2603.87	2401.42	2359.2	5.11712e-05	0.00151875	protein_coding	MLX interacting protein [Source:MGI Symbol;Acc:MGI:2141183]
ENSMUSG00000022122	Ednrb	5.29143e-05	0.0015666	396.371	55.2486	235.939	51.0628	1.67997	0.595248	1.67997	272.046	199.832	426.537	429.97	332.606	5.29143e-05	0.0015666	protein_coding	endothelin receptor type B [Source:MGI Symbol;Acc:MGI:102720]
ENSMUSG00000002028	Kmt2a	5.43298e-05	0.00160454	3100.77	152.184	2398.66	229.072	1.29271	0.773568	1.29271	2560.63	2236.68	3038.63	3274.19	2989.49	5.43298e-05	0.00160454	protein_coding	lysine (K)-specific methyltransferase 2A [Source:MGI Symbol;Acc:MGI:96995]
ENSMUSG00000061436	Hipk2	5.63978e-05	0.00165115	11636.4	550.74	9322.51	706.219	1.2482	0.801151	1.2482	8823.13	9821.88	12238	11514.2	11157	5.63978e-05	0.00165115	protein_coding	homeodomain interacting protein kinase 2 [Source:MGI Symbol;Acc:MGI:1314872]
ENSMUSG00000023959	Clic5	5.6403e-05	0.00165115	13907.6	907.249	11176.3	294.301	1.24438	0.803615	1.24438	10968.2	11384.4	14556.3	14295.5	12870.8	5.6403e-05	0.00165115	protein_coding	chloride intracellular channel 5 [Source:MGI Symbol;Acc:MGI:1917912]
ENSMUSG00000028413	B4galt1	5.64603e-05	0.00165115	3891.9	43.8265	3144.74	77.7543	1.23759	0.808022	1.23759	3089.76	3199.72	3941.06	3856.9	3877.76	5.64603e-05	0.00165115	protein_coding	UDP-Gal:betaGlcNAc beta 1,4- galactosyltransferase, polypeptide 1 [Source:MGI Symbol;Acc:MGI:95705]
ENSMUSG00000051375	Pcdh1	5.68104e-05	0.00165525	1542.77	104.977	1095.98	216.933	1.40766	0.710397	1.40766	1249.37	942.583	1421.79	1596.67	1609.85	5.68104e-05	0.00165525	protein_coding	protocadherin 1 [Source:MGI Symbol;Acc:MGI:104692]
ENSMUSG00000064351	mt-Co1	5.7066e-05	0.00165672	7.53739e+06	908401	5.56199e+06	956276	1.35516	0.73792	1.35516	4.8858e+06	6.23818e+06	8.32505e+06	7.74347e+06	6.54366e+06	5.7066e-05	0.00165672	protein_coding	mitochondrially encoded cytochrome c oxidase I [Source:MGI Symbol;Acc:MGI:102504]
ENSMUSG00000021311	Mtr	5.73577e-05	0.00165714	6856.42	629.804	5373.63	90.4717	1.27594	0.783738	1.27594	5309.66	5437.61	7582.48	6529.13	6457.64	5.73577e-05	0.00165714	protein_coding	5-methyltetrahydrofolate-homocysteine methyltransferase [Source:MGI Symbol;Acc:MGI:894292]
ENSMUSG00000069874	Irgm2	5.95022e-05	0.00170673	1311.24	58.6451	985.196	61.9677	1.33094	0.751347	1.33094	1029.01	941.379	1333.66	1355.37	1244.69	5.95022e-05	0.00170673	protein_coding	immunity-related GTPase family M member 2 [Source:MGI Symbol;Acc:MGI:1926262]
ENSMUSG00000058706	0610030E20Rik	5.96803e-05	0.00170774	343.58	42.6989	208.235	30.6096	1.64996	0.606074	1.64996	229.879	186.59	392.461	324.724	313.555	5.96803e-05	0.00170774	protein_coding	RIKEN cDNA 0610030E20 gene [Source:MGI Symbol;Acc:MGI:1915614]
ENSMUSG00000039910	Cited2	6.0522e-05	0.00172358	3107.71	483.7	2267.37	142.161	1.37062	0.729595	1.37062	2166.85	2367.89	3649.65	2719.72	2953.77	6.0522e-05	0.00172358	protein_coding	Cbp/p300-interacting transactivator, with Glu/Asp-rich carboxy-terminal domain, 2 [Source:MGI Symbol;Acc:MGI:1306784]
ENSMUSG00000042308	Setd1a	6.15439e-05	0.00174852	476.646	33.7256	320.614	0.566501	1.48667	0.672646	1.48667	321.014	320.213	478.238	509.547	442.152	6.15439e-05	0.00174852	protein_coding	SET domain containing 1A [Source:MGI Symbol;Acc:MGI:2446244]
ENSMUSG00000033295	Ptprf	6.24679e-05	0.00177057	164.7	22.4812	85.4261	3.46766	1.92798	0.518677	1.92798	82.9741	87.8781	190.355	155.303	148.442	6.24679e-05	0.00177057	protein_coding	protein tyrosine phosphatase, receptor type, F [Source:MGI Symbol;Acc:MGI:102695]
ENSMUSG00000021690	Jmy	6.46178e-05	0.00182286	3774.23	345.816	2923.19	69.3232	1.29114	0.774512	1.29114	2874.17	2972.2	4118.49	3777.32	3426.88	6.46178e-05	0.00182286	protein_coding	junction-mediating and regulatory protein [Source:MGI Symbol;Acc:MGI:1913096]
ENSMUSG00000056608	Chd9	6.57052e-05	0.00184918	1740.56	152.675	1309.48	43.8843	1.3292	0.75233	1.3292	1340.51	1278.45	1860.08	1793.04	1568.57	6.57052e-05	0.00184918	protein_coding	chromodomain helicase DNA binding protein 9 [Source:MGI Symbol;Acc:MGI:1924001]
ENSMUSG00000066551	Hmgb1	6.60744e-05	0.0018552	2282.27	216.495	1735.26	63.8853	1.31523	0.760322	1.31523	1690.09	1780.43	2514.57	2246.11	2086.13	6.60744e-05	0.0018552	protein_coding	high mobility group box 1 [Source:MGI Symbol;Acc:MGI:96113]
ENSMUSG00000051335	Gfod1	6.62471e-05	0.00185569	2716.83	18.2693	2173.03	49.1465	1.25025	0.79984	1.25025	2138.28	2207.79	2737.82	2708.17	2704.51	6.62471e-05	0.00185569	protein_coding	glucose-fructose oxidoreductase domain containing 1 [Source:MGI Symbol;Acc:MGI:2145304]
ENSMUSG00000048249	Crebrf	6.81085e-05	0.00189894	2117.08	120.346	1630.79	105.022	1.2982	0.770299	1.2982	1705.05	1556.53	2240.79	2110.06	2000.4	6.81085e-05	0.00189894	protein_coding	CREB3 regulatory factor [Source:MGI Symbol;Acc:MGI:1924378]
ENSMUSG00000043090	Zfp866	6.88912e-05	0.00191078	245.007	8.28821	140.444	28.3736	1.74451	0.573226	1.74451	160.507	120.381	253.807	243.864	237.349	6.88912e-05	0.00191078	protein_coding	zinc finger protein 866 [Source:MGI Symbol;Acc:MGI:3584369]
ENSMUSG00000007613	Tgfbr1	6.89667e-05	0.00191078	1621.18	131.235	1209.05	99.3437	1.34087	0.745783	1.34087	1279.3	1138.8	1740.22	1642.87	1480.45	6.89667e-05	0.00191078	protein_coding	transforming growth factor, beta receptor I [Source:MGI Symbol;Acc:MGI:98728]
ENSMUSG00000032702	Kank1	6.90124e-05	0.00191078	2921.64	41.1276	2340.44	56.5148	1.24833	0.801071	1.24833	2380.4	2300.48	2876.48	2931.5	2956.94	6.90124e-05	0.00191078	protein_coding	KN motif and ankyrin repeat domains 1 [Source:MGI Symbol;Acc:MGI:2147707]
ENSMUSG00000063317	Usp31	7.61729e-05	0.00209932	1162.21	77.8128	864.323	35.7342	1.34465	0.743688	1.34465	889.591	839.055	1210.28	1203.92	1072.44	7.61729e-05	0.00209932	protein_coding	ubiquitin specific peptidase 31 [Source:MGI Symbol;Acc:MGI:1923429]
ENSMUSG00000039361	Picalm	7.96236e-05	0.00218435	7939.01	388.786	6454.43	32.8999	1.23001	0.813002	1.23001	6431.17	6477.7	8054.84	8256.71	7505.47	7.96236e-05	0.00218435	protein_coding	phosphatidylinositol binding clathrin assembly protein [Source:MGI Symbol;Acc:MGI:2385902]
ENSMUSG00000026918	Brd3	8.25746e-05	0.00225497	1128.83	111.45	824.029	41.7409	1.36989	0.729987	1.36989	853.545	794.514	1250.23	1105.09	1031.16	8.25746e-05	0.00225497	protein_coding	bromodomain containing 3 [Source:MGI Symbol;Acc:MGI:1914632]
ENSMUSG00000056211	R3hdm1	8.38024e-05	0.00228328	2994.38	116.92	2392.81	17.5415	1.25141	0.799098	1.25141	2380.4	2405.21	3107.96	3000.81	2874.38	8.38024e-05	0.00228328	protein_coding	R3H domain containing 1 [Source:MGI Symbol;Acc:MGI:2448514]
ENSMUSG00000054008	Ndst1	8.51634e-05	0.00230984	3537.31	309.97	2753.73	111.489	1.28455	0.778482	1.28455	2674.89	2832.56	3888.18	3423.08	3300.66	8.51634e-05	0.00230984	protein_coding	N-deacetylase/N-sulfotransferase (heparan glucosaminyl) 1 [Source:MGI Symbol;Acc:MGI:104719]
ENSMUSG00000038718	Pbx3	8.61717e-05	0.00232324	453.442	20.881	307.426	5.75081	1.47496	0.677984	1.47496	311.493	303.36	472.363	456.924	431.039	8.61717e-05	0.00232324	protein_coding	pre B cell leukemia homeobox 3 [Source:MGI Symbol;Acc:MGI:97496]
ENSMUSG00000052298	Cdc42se2	8.61534e-05	0.00232324	751.949	62.1202	536.86	5.16186	1.40064	0.713958	1.40064	533.21	540.51	784.921	790.632	680.295	8.61534e-05	0.00232324	protein_coding	CDC42 small effector 2 [Source:MGI Symbol;Acc:MGI:1919979]
ENSMUSG00000019848	Popdc3	8.62402e-05	0.00232324	921.076	55.0303	666.776	80.2042	1.38139	0.72391	1.38139	610.063	723.489	963.526	940.8	858.902	8.62402e-05	0.00232324	protein_coding	popeye domain containing 3 [Source:MGI Symbol;Acc:MGI:1930153]
ENSMUSG00000015755	Tab2	8.69941e-05	0.00233829	4786.07	473.35	3670.89	331.304	1.30379	0.766994	1.30379	3436.62	3905.16	5241.82	4819.52	4296.89	8.69941e-05	0.00233829	protein_coding	TGF-beta activated kinase 1/MAP3K7 binding protein 2 [Source:MGI Symbol;Acc:MGI:1915902]
ENSMUSG00000031309	Rps6ka3	8.76725e-05	0.00235123	2886.47	193.005	2254.38	111.859	1.28038	0.781017	1.28038	2333.48	2175.28	2950.5	3039.31	2669.58	8.76725e-05	0.00235123	protein_coding	ribosomal protein S6 kinase polypeptide 3 [Source:MGI Symbol;Acc:MGI:104557]
ENSMUSG00000021767	Kat6b	8.83548e-05	0.00236305	1702.09	94.8625	1316.5	0.667684	1.2929	0.773456	1.2929	1316.02	1316.97	1806.02	1680.09	1620.17	8.83548e-05	0.00236305	protein_coding	K(lysine) acetyltransferase 6B [Source:MGI Symbol;Acc:MGI:1858746]
ENSMUSG00000005413	Hmox1	8.92865e-05	0.00237852	1734.49	167.859	1312.57	2.81255	1.32144	0.756747	1.32144	1310.58	1314.56	1593.34	1920.11	1690.02	8.92865e-05	0.00237852	protein_coding	heme oxygenase 1 [Source:MGI Symbol;Acc:MGI:96163]
ENSMUSG00000025993	Slc40a1	8.98304e-05	0.00238047	743.721	38.14	513.559	91.2713	1.44817	0.690527	1.44817	578.098	449.021	750.845	777.797	702.521	8.98304e-05	0.00238047	protein_coding	solute carrier family 40 (iron-regulated transporter), member 1 [Source:MGI Symbol;Acc:MGI:1315204]
ENSMUSG00000028420	Tmem38b	8.95669e-05	0.00238047	860.92	65.0999	627.051	24.0236	1.37297	0.728349	1.37297	610.063	644.038	935.325	832.987	814.449	8.95669e-05	0.00238047	protein_coding	transmembrane protein 38B [Source:MGI Symbol;Acc:MGI:1098718]
ENSMUSG00000019828	Grm1	9.08317e-05	0.00239832	2611.16	160.713	2035.61	148.157	1.28274	0.779581	1.28274	1930.85	2140.37	2796.58	2511.8	2525.11	9.08317e-05	0.00239832	protein_coding	glutamate receptor, metabotropic 1 [Source:MGI Symbol;Acc:MGI:1351338]
ENSMUSG00000074305	Peak1	9.2594e-05	0.0024341	2290.41	110.178	1772.69	152.488	1.29205	0.773962	1.29205	1880.52	1664.87	2341.84	2365.48	2163.92	9.2594e-05	0.0024341	protein_coding	pseudopodium-enriched atypical kinase 1 [Source:MGI Symbol;Acc:MGI:2442366]
ENSMUSG00000038784	Cnot4	9.30408e-05	0.00244048	1871.01	212.422	1385.51	110.769	1.35041	0.740515	1.35041	1307.18	1463.83	1994.03	1993.26	1625.72	9.30408e-05	0.00244048	protein_coding	CCR4-NOT transcription complex, subunit 4 [Source:MGI Symbol;Acc:MGI:1859026]
ENSMUSG00000022231	Sema5a	9.70194e-05	0.00253928	210.355	53.6739	107.635	22.8335	1.95433	0.511685	1.95433	123.781	91.4895	271.432	170.705	188.927	9.70194e-05	0.00253928	protein_coding	sema domain, seven thrombospondin repeats (type 1 and type 1-like), transmembrane domain (TM) and short cytoplasmic domain, (semaphorin) 5A [Source:MGI Symbol;Acc:MGI:107556]
ENSMUSG00000037940	Inpp4b	0.000100039	0.00260124	3398.9	247.104	2676.15	103.732	1.27007	0.787358	1.27007	2602.8	2749.5	3667.27	3348.63	3180.79	0.000100039	0.00260124	protein_coding	inositol polyphosphate-4-phosphatase, type II [Source:MGI Symbol;Acc:MGI:2158925]
ENSMUSG00000005533	Igf1r	0.0001009	0.00261792	1646.4	70.7037	1244.18	143.92	1.32328	0.7557	1.32328	1345.95	1142.41	1661.49	1708.33	1569.36	0.0001009	0.00261792	protein_coding	insulin-like growth factor I receptor [Source:MGI Symbol;Acc:MGI:96433]
ENSMUSG00000022360	Atad2	0.00010183	0.00263635	247.653	11.7546	147.065	19.0101	1.68397	0.593835	1.68397	160.507	133.623	247.932	259.266	235.761	0.00010183	0.00263635	protein_coding	ATPase family, AAA domain containing 2 [Source:MGI Symbol;Acc:MGI:1917722]
ENSMUSG00000020021	Fgd6	0.000102551	0.00264927	482.617	39.2554	327.782	3.89441	1.47237	0.679176	1.47237	330.536	325.028	520.539	485.16	442.152	0.000102551	0.00264927	protein_coding	FYVE, RhoGEF and PH domain containing 6 [Source:MGI Symbol;Acc:MGI:1261419]
ENSMUSG00000049233	Apoo-ps	0.000103191	0.00266007	288.183	12.2258	176.535	38.0554	1.63244	0.612579	1.63244	149.625	203.444	291.408	274.668	298.472	0.000103191	0.00266007	processed_pseudogene	apolipoprotein O, pseudogene [Source:MGI Symbol;Acc:MGI:3649039]
ENSMUSG00000014226	Cacybp	0.000105836	0.00272237	2036.2	221.518	1537.9	34.8518	1.32401	0.75528	1.32401	1513.26	1562.54	2256.06	2039.47	1813.06	0.000105836	0.00272237	protein_coding	calcyclin binding protein [Source:MGI Symbol;Acc:MGI:1270839]
ENSMUSG00000031207	Msn	0.000106118	0.00272378	4829.35	213.495	3763.8	482.774	1.2831	0.77936	1.2831	4105.18	3422.43	4855.23	5028.73	4604.1	0.000106118	0.00272378	protein_coding	moesin [Source:MGI Symbol;Acc:MGI:97167]
ENSMUSG00000040128	Pnrc1	0.000110429	0.00282232	5942.93	106.412	4896.38	16.0188	1.21374	0.823901	1.21374	4907.71	4885.06	5826.98	5965.68	6036.13	0.000110429	0.00282232	protein_coding	proline-rich nuclear receptor coactivator 1 [Source:MGI Symbol;Acc:MGI:1917838]
ENSMUSG00000030785	Cox6a2	0.000116921	0.00297551	52240.3	2661.15	42122.7	3959.55	1.24019	0.806326	1.24019	39322.9	44922.5	55230	51360.3	50130.7	0.000116921	0.00297551	protein_coding	cytochrome c oxidase subunit 6A2 [Source:MGI Symbol;Acc:MGI:104649]
ENSMUSG00000026385	Dbi	0.000118156	0.00300057	2389.49	257.354	1811.41	141.76	1.31913	0.758074	1.31913	1711.17	1911.65	2668.5	2161.4	2338.56	0.000118156	0.00300057	protein_coding	diazepam binding inhibitor [Source:MGI Symbol;Acc:MGI:94865]
ENSMUSG00000020397	Med7	0.000119459	0.00302082	452.355	42.4859	298.683	32.5426	1.5145	0.660286	1.5145	321.694	275.672	458.262	491.578	407.224	0.000119459	0.00302082	protein_coding	mediator complex subunit 7 [Source:MGI Symbol;Acc:MGI:1913463]
ENSMUSG00000060227	Casc4	0.000124169	0.00311826	546.379	67.2003	366.12	47.4386	1.49235	0.670085	1.49235	332.576	399.665	605.141	560.887	473.11	0.000124169	0.00311826	protein_coding	cancer susceptibility candidate 4 [Source:MGI Symbol;Acc:MGI:2443129]
ENSMUSG00000026664	Phyh	0.000126797	0.00317285	18768.3	552.691	15493.4	842.154	1.21137	0.825511	1.21137	14897.9	16088.9	19402.1	18515.7	18387	0.000126797	0.00317285	protein_coding	phytanoyl-CoA hydroxylase [Source:MGI Symbol;Acc:MGI:891978]
ENSMUSG00000048874	Phf3	0.000133421	0.00332468	2387.12	76.1983	1899.44	92.1684	1.25674	0.795707	1.25674	1834.27	1964.62	2460.52	2392.43	2308.4	0.000133421	0.00332468	protein_coding	PHD finger protein 3 [Source:MGI Symbol;Acc:MGI:2446126]
ENSMUSG00000020023	Tmcc3	0.000134558	0.00334604	1964.93	121.6	1527	82.5204	1.28679	0.777127	1.28679	1585.35	1468.65	1867.13	2101.08	1926.58	0.000134558	0.00334604	protein_coding	transmembrane and coiled coil domains 3 [Source:MGI Symbol;Acc:MGI:2442900]
ENSMUSG00000040225	Prrc2c	0.000137782	0.00341911	4705.27	247.909	3695.5	416.822	1.27324	0.785396	1.27324	3990.24	3400.76	4729.5	4940.17	4446.13	0.000137782	0.00341911	protein_coding	proline-rich coiled-coil 2C [Source:MGI Symbol;Acc:MGI:1913754]
ENSMUSG00000020458	Rtn4	0.000138222	0.00342292	3904.05	402.327	3030.56	102.959	1.28823	0.77626	1.28823	3103.37	2957.76	4310.02	3896.69	3505.46	0.000138222	0.00342292	protein_coding	reticulon 4 [Source:MGI Symbol;Acc:MGI:1915835]
ENSMUSG00000005198	Polr2a	0.00014034	0.00346105	4393.37	291.448	3431.59	368.765	1.28027	0.781083	1.28027	3692.35	3170.83	4459.25	4646.25	4074.62	0.00014034	0.00346105	protein_coding	polymerase (RNA) II (DNA directed) polypeptide A [Source:MGI Symbol;Acc:MGI:98086]
ENSMUSG00000109336	Samd4b	0.000144062	0.00354552	1581.39	43.1841	1234.36	56.8212	1.28115	0.780551	1.28115	1274.54	1194.18	1618.02	1533.77	1592.38	0.000144062	0.00354552	protein_coding	sterile alpha motif domain containing 4B [Source:MGI Symbol;Acc:MGI:2448542]
ENSMUSG00000015605	Srf	0.000146723	0.0036036	3772.75	133.37	3001.45	290.617	1.25698	0.795561	1.25698	2795.95	3206.95	3924.61	3674.64	3719	0.000146723	0.0036036	protein_coding	serum response factor [Source:MGI Symbol;Acc:MGI:106658]
ENSMUSG00000043279	Trim56	0.000149506	0.00366443	666.433	52.0775	460.789	74.526	1.44629	0.691426	1.44629	513.487	408.091	609.841	712.339	677.12	0.000149506	0.00366443	protein_coding	tripartite motif-containing 56 [Source:MGI Symbol;Acc:MGI:2685298]
ENSMUSG00000021823	Vcl	0.000153001	0.00374242	6677.83	283.325	5465.87	167.659	1.22173	0.81851	1.22173	5584.43	5347.32	6980.86	6633.09	6419.54	0.000153001	0.00374242	protein_coding	vinculin [Source:MGI Symbol;Acc:MGI:98927]
ENSMUSG00000020922	Lsm12	0.000156318	0.00380798	2585.88	198.83	2005.29	177.416	1.28953	0.775478	1.28953	1879.84	2130.74	2803.63	2540.03	2413.97	0.000156318	0.00380798	protein_coding	LSM12 homolog [Source:MGI Symbol;Acc:MGI:1919592]
ENSMUSG00000022895	Ets2	0.000156802	0.00381201	4235.68	189.963	3436.06	65.2401	1.23272	0.811217	1.23272	3482.19	3389.93	4292.39	4390.83	4023.82	0.000156802	0.00381201	protein_coding	E26 avian leukemia oncogene 2, 3' domain [Source:MGI Symbol;Acc:MGI:95456]
ENSMUSG00000013663	Pten	0.000157317	0.00381676	6320.22	444.138	5096	42.1726	1.24023	0.8063	1.24023	5066.18	5125.82	6759.96	6328.9	5871.81	0.000157317	0.00381676	protein_coding	phosphatase and tensin homolog [Source:MGI Symbol;Acc:MGI:109583]
ENSMUSG00000026814	Eng	0.000159429	0.00386017	3152.75	361.451	2255.62	525.609	1.39773	0.715447	1.39773	2627.28	1883.96	2744.87	3433.34	3280.02	0.000159429	0.00386017	protein_coding	endoglin [Source:MGI Symbol;Acc:MGI:95392]
ENSMUSG00000026922	Agpat2	0.000160157	0.00386217	1256.21	45.8613	965.409	56.246	1.30122	0.768509	1.30122	925.637	1005.18	1304.29	1251.41	1212.94	0.000160157	0.00386217	protein_coding	1-acylglycerol-3-phosphate O-acyltransferase 2 (lysophosphatidic acid acyltransferase, beta) [Source:MGI Symbol;Acc:MGI:1914762]
ENSMUSG00000030161	Gabarapl1	0.000168117	0.00402975	3506.44	46.6454	2861.28	90.4689	1.22548	0.816008	1.22548	2797.31	2925.26	3559.17	3470.57	3489.59	0.000168117	0.00402975	protein_coding	gamma-aminobutyric acid (GABA) A receptor-associated protein-like 1 [Source:MGI Symbol;Acc:MGI:1914980]
ENSMUSG00000040550	Otud6b	0.000177533	0.00423846	2759.94	117.321	2211.35	93.7083	1.24808	0.80123	1.24808	2145.08	2277.61	2865.9	2780.05	2633.86	0.000177533	0.00423846	protein_coding	OTU domain containing 6B [Source:MGI Symbol;Acc:MGI:1919451]
ENSMUSG00000031681	Smad1	0.000182689	0.00434423	1360.87	30.3458	1061.95	38.8852	1.28148	0.78035	1.28148	1034.46	1089.45	1379.49	1325.85	1377.26	0.000182689	0.00434423	protein_coding	SMAD family member 1 [Source:MGI Symbol;Acc:MGI:109452]
ENSMUSG00000000282	Mnt	0.000187534	0.00445059	554.028	37.1029	388.819	27.2234	1.4249	0.701805	1.4249	408.069	369.569	595.741	541.634	524.708	0.000187534	0.00445059	protein_coding	max binding protein [Source:MGI Symbol;Acc:MGI:109150]
ENSMUSG00000090946	Ccdc71l	0.000188681	0.00446894	494.905	23.7063	345.965	10.8821	1.4305	0.699054	1.4305	353.66	338.27	507.614	509.547	467.554	0.000188681	0.00446894	protein_coding	coiled-coil domain containing 71 like [Source:MGI Symbol;Acc:MGI:1919373]
ENSMUSG00000009585	Apobec3	0.000190504	0.00448761	190.56	43.9149	100.389	17.6926	1.89822	0.52681	1.89822	112.899	87.8781	152.754	238.73	180.195	0.000190504	0.00448761	protein_coding	apolipoprotein B mRNA editing enzyme, catalytic polypeptide 3 [Source:MGI Symbol;Acc:MGI:1933111]
ENSMUSG00000020684	Rasl10b	0.000190595	0.00448761	2479.78	166.874	1908.63	249.428	1.29925	0.769675	1.29925	1732.25	2085	2669.67	2356.49	2413.18	0.000190595	0.00448761	protein_coding	RAS-like, family 10, member B [Source:MGI Symbol;Acc:MGI:2685575]
ENSMUSG00000048616	Nog	0.00019296	0.00452414	40.689	9.41935	9.47062	4.88126	4.29634	0.232756	4.29634	12.9222	6.01905	50.5264	39.7883	31.7524	0.00019296	0.00452414	protein_coding	noggin [Source:MGI Symbol;Acc:MGI:104327]
ENSMUSG00000034101	Ctnnd1	0.000192615	0.00452414	419.226	60.0611	270.139	29.6284	1.55189	0.644376	1.55189	291.089	249.188	468.838	436.388	352.451	0.000192615	0.00452414	protein_coding	catenin (cadherin associated protein), delta 1 [Source:MGI Symbol;Acc:MGI:105100]
ENSMUSG00000028161	Ppp3ca	0.000193281	0.00452414	3049.7	148.767	2446.27	110.469	1.24667	0.802136	1.24667	2368.16	2524.39	3177.29	3085.52	2886.29	0.000193281	0.00452414	protein_coding	protein phosphatase 3, catalytic subunit, alpha isoform [Source:MGI Symbol;Acc:MGI:107164]
ENSMUSG00000028381	Ugcg	0.000194365	0.00454062	933.847	60.8333	699.102	2.96511	1.33578	0.748626	1.33578	701.199	697.005	917.7	1001.12	882.716	0.000194365	0.00454062	protein_coding	UDP-glucose ceramide glucosyltransferase [Source:MGI Symbol;Acc:MGI:1332243]
ENSMUSG00000055435	Maf	0.000202549	0.00471339	414.547	29.3928	277.413	27.998	1.49433	0.669195	1.49433	297.21	257.615	441.812	418.419	383.41	0.000202549	0.00471339	protein_coding	avian musculoaponeurotic fibrosarcoma oncogene homolog [Source:MGI Symbol;Acc:MGI:96909]
ENSMUSG00000037692	Ahdc1	0.000203352	0.00471528	2713.38	181.677	2105.8	235.416	1.28853	0.776081	1.28853	2272.26	1939.34	2568.62	2654.26	2917.25	0.000203352	0.00471528	protein_coding	AT hook, DNA binding motif, containing 1 [Source:MGI Symbol;Acc:MGI:2444218]
ENSMUSG00000041417	Pik3r1	0.000203418	0.00471528	8217.43	390.744	6707.16	414.353	1.22517	0.816212	1.22517	6414.17	7000.15	8126.52	8645.61	7880.15	0.000203418	0.00471528	protein_coding	phosphoinositide-3-kinase regulatory subunit 1 [Source:MGI Symbol;Acc:MGI:97583]
ENSMUSG00000056851	Pcbp2	0.000213308	0.00493497	7135.93	175.541	5864.78	378.2	1.21674	0.821865	1.21674	5597.35	6132.2	7308.7	7141.36	6957.74	0.000213308	0.00493497	protein_coding	poly(rC) binding protein 2 [Source:MGI Symbol;Acc:MGI:108202]
ENSMUSG00000020721	Helz	0.000215761	0.00497247	2369.84	88.0711	1885.89	111.677	1.25662	0.795785	1.25662	1964.85	1806.92	2411.17	2429.65	2268.71	0.000215761	0.00497247	protein_coding	helicase with zinc finger domain [Source:MGI Symbol;Acc:MGI:1925705]
ENSMUSG00000020205	Phlda1	0.000222977	0.00510924	3588.05	46.8087	2944.95	60.6716	1.21837	0.820767	1.21837	2902.05	2987.85	3613.22	3616.88	3534.04	0.000222977	0.00510924	protein_coding	pleckstrin homology like domain, family A, member 1 [Source:MGI Symbol;Acc:MGI:1096880]
ENSMUSG00000029669	Tspan12	0.000228379	0.00520854	904.855	76.9928	671	17.7004	1.34852	0.741555	1.34852	683.516	658.484	992.902	871.492	850.17	0.000228379	0.00520854	protein_coding	tetraspanin 12 [Source:MGI Symbol;Acc:MGI:1889818]
ENSMUSG00000044791	Setd2	0.000238583	0.00540258	2920.57	240.541	2281.47	177.417	1.28012	0.781174	1.28012	2406.93	2156.02	3149.09	2943.05	2669.58	0.000238583	0.00540258	protein_coding	SET domain containing 2 [Source:MGI Symbol;Acc:MGI:1918177]
ENSMUSG00000031540	Kat6a	0.000238367	0.00540258	2578.17	168.084	2047.69	57.9007	1.25906	0.794244	1.25906	2088.63	2006.75	2616.8	2723.57	2394.13	0.000238367	0.00540258	protein_coding	K(lysine) acetyltransferase 6A [Source:MGI Symbol;Acc:MGI:2442415]
ENSMUSG00000002778	Kdelr1	0.000241607	0.0054423	2732.82	66.9482	2202.3	140.549	1.2409	0.805869	1.2409	2102.92	2301.68	2808.33	2709.45	2680.69	0.000241607	0.0054423	protein_coding	KDEL (Lys-Asp-Glu-Leu) endoplasmic reticulum protein retention receptor 1 [Source:MGI Symbol;Acc:MGI:1915387]
ENSMUSG00000019804	Snx3	0.000241307	0.0054423	2696.73	81.5732	2173.57	118.192	1.24069	0.806	1.24069	2089.99	2257.14	2774.25	2704.32	2611.63	0.000241307	0.0054423	protein_coding	sorting nexin 3 [Source:MGI Symbol;Acc:MGI:1860188]
ENSMUSG00000100862	Gm10925	0.000242564	0.00544336	818.719	230.214	354.218	64.2706	2.31134	0.43265	2.31134	308.772	399.665	1082.2	717.473	656.481	0.000242564	0.00544336	unprocessed_pseudogene	predicted gene 10925 [Source:MGI Symbol;Acc:MGI:3809095]
ENSMUSG00000045268	Zfp691	0.00024438	0.00547383	502.876	64.1903	334.23	68.7046	1.50458	0.664636	1.50458	285.648	382.811	576.941	463.341	468.348	0.00024438	0.00547383	protein_coding	zinc finger protein 691 [Source:MGI Symbol;Acc:MGI:3041163]
ENSMUSG00000036181	Hist1h1c	0.000245178	0.00548144	4279.17	191.734	3463.82	220.268	1.23539	0.809461	1.23539	3619.57	3308.07	4462.77	4080.22	4294.51	0.000245178	0.00548144	protein_coding	histone cluster 1, H1c [Source:MGI Symbol;Acc:MGI:1931526]
ENSMUSG00000055485	Soga1	0.000256515	0.00571355	692.21	118.53	455.396	97.5426	1.52002	0.657887	1.52002	524.369	386.423	555.79	750.844	769.995	0.000256515	0.00571355	protein_coding	suppressor of glucose, autophagy associated 1 [Source:MGI Symbol;Acc:MGI:2444575]
ENSMUSG00000022387	Brd1	0.000265871	0.00591094	1607.03	95.1824	1239.5	116.873	1.29651	0.771302	1.29651	1322.14	1156.86	1612.14	1509.39	1699.55	0.000265871	0.00591094	protein_coding	bromodomain containing 1 [Source:MGI Symbol;Acc:MGI:1924161]
ENSMUSG00000027907	S100a11	0.000273028	0.0060432	415.505	55.2576	276.24	0.802284	1.50415	0.664829	1.50415	276.807	275.672	424.186	465.908	356.42	0.000273028	0.0060432	protein_coding	S100 calcium binding protein A11 [Source:MGI Symbol;Acc:MGI:1338798]
ENSMUSG00000050912	Tmem123	0.000273336	0.0060432	1973.08	139.972	1541.34	103.195	1.28011	0.781185	1.28011	1468.37	1614.31	2051.61	2056.16	1811.47	0.000273336	0.0060432	protein_coding	transmembrane protein 123 [Source:MGI Symbol;Acc:MGI:1919179]
ENSMUSG00000041229	Phf8	0.000296189	0.00648849	1288.56	48.0218	999.085	75.0162	1.28974	0.775349	1.28974	946.04	1052.13	1305.46	1325.85	1234.37	0.000296189	0.00648849	protein_coding	PHD finger protein 8 [Source:MGI Symbol;Acc:MGI:2444341]
ENSMUSG00000060143	Gm10076	0.000298992	0.00653793	133.655	36.2584	64.9375	10.1183	2.05821	0.485859	2.05821	72.0922	57.7828	115.153	110.38	175.432	0.000298992	0.00653793	lncRNA	predicted gene 10076 [Source:MGI Symbol;Acc:MGI:3704451]
ENSMUSG00000026003	Acadl	0.000311837	0.00679396	29720.2	2679.37	23947.6	1581.29	1.24105	0.805769	1.24105	22829.4	25065.7	32727	28847.8	27585.7	0.000311837	0.00679396	protein_coding	acyl-Coenzyme A dehydrogenase, long-chain [Source:MGI Symbol;Acc:MGI:87866]
ENSMUSG00000030022	Adamts9	0.000313804	0.00682438	1841.08	251.073	1347.39	204.755	1.36641	0.731847	1.36641	1492.17	1202.61	1585.12	2086.96	1851.16	0.000313804	0.00682438	protein_coding	a disintegrin-like and metallopeptidase (reprolysin type) with thrombospondin type 1 motif, 9 [Source:MGI Symbol;Acc:MGI:1916320]
ENSMUSG00000041361	Myzap	0.000314757	0.00683268	5842.08	321.718	4768.33	243.396	1.22518	0.816204	1.22518	4596.22	4940.43	6078.44	5972.09	5475.7	0.000314757	0.00683268	protein_coding	myocardial zonula adherens protein [Source:MGI Symbol;Acc:MGI:2142908]
ENSMUSG00000028634	Hivep3	0.000317724	0.0068846	701.638	54.0847	501.344	67.1871	1.39951	0.714534	1.39951	548.853	453.836	676.818	763.678	664.419	0.000317724	0.0068846	protein_coding	human immunodeficiency virus type I enhancer binding protein 3 [Source:MGI Symbol;Acc:MGI:106589]
ENSMUSG00000063108	Zfp26	0.000319302	0.00690627	368.151	4.31986	249.837	17.9422	1.47356	0.678627	1.47356	262.524	237.15	371.31	363.229	369.915	0.000319302	0.00690627	protein_coding	zinc finger protein 26 [Source:MGI Symbol;Acc:MGI:99173]
ENSMUSG00000026558	Uck2	0.000325048	0.00700523	5162.86	211.985	4262.79	96.8982	1.21115	0.825664	1.21115	4194.27	4331.31	5117.26	4977.39	5393.94	0.000325048	0.00700523	protein_coding	uridine-cytidine kinase 2 [Source:MGI Symbol;Acc:MGI:1931744]
ENSMUSG00000035545	Leng8	0.000325805	0.00700891	1090.5	80.4531	783.351	164.673	1.3921	0.718339	1.3921	899.792	666.91	1183.26	1039.63	1048.62	0.000325805	0.00700891	protein_coding	leukocyte receptor cluster (LRC) member 8 [Source:MGI Symbol;Acc:MGI:2142195]
ENSMUSG00000020580	Rock2	0.0003381	0.00724733	7466.56	332.963	6191.45	140.937	1.20595	0.829224	1.20595	6091.79	6291.11	7823.36	7412.17	7164.13	0.0003381	0.00724733	protein_coding	Rho-associated coiled-coil containing protein kinase 2 [Source:MGI Symbol;Acc:MGI:107926]
ENSMUSG00000063358	Mapk1	0.0003544	0.00756465	5959.92	611.593	4725.24	265.177	1.2613	0.792836	1.2613	4537.73	4912.74	6587.23	5927.17	5365.36	0.0003544	0.00756465	protein_coding	mitogen-activated protein kinase 1 [Source:MGI Symbol;Acc:MGI:1346858]
ENSMUSG00000022995	Enah	0.000354801	0.00756465	8115.54	211.992	6704.21	490.02	1.21051	0.826096	1.21051	6357.72	7050.71	8342.73	8080.87	7923.01	0.000354801	0.00756465	protein_coding	ENAH actin regulator [Source:MGI Symbol;Acc:MGI:108360]
ENSMUSG00000020015	Cdk17	0.000357843	0.00760255	959.164	61.6157	726.65	19.7922	1.31998	0.757587	1.31998	740.645	712.655	989.377	999.841	888.273	0.000357843	0.00760255	protein_coding	cyclin-dependent kinase 17 [Source:MGI Symbol;Acc:MGI:97517]
ENSMUSG00000022139	Mbnl2	0.000357849	0.00760255	10552	824.904	8581.69	329.906	1.22959	0.813278	1.22959	8814.97	8348.42	11263.9	10744.1	9647.96	0.000357849	0.00760255	protein_coding	muscleblind like splicing factor 2 [Source:MGI Symbol;Acc:MGI:2145597]
ENSMUSG00000036438	Calm2	0.000360918	0.00765414	1998.79	203.286	1537.09	124.033	1.30037	0.769012	1.30037	1624.8	1449.39	2231.39	1909.84	1855.13	0.000360918	0.00765414	protein_coding	calmodulin 2 [Source:MGI Symbol;Acc:MGI:103250]
ENSMUSG00000026667	Uhmk1	0.000375087	0.00786411	1520.63	52.0531	1195.81	73.8168	1.27163	0.786394	1.27163	1248.01	1143.62	1553.39	1547.89	1460.61	0.000375087	0.00786411	protein_coding	U2AF homology motif (UHM) kinase 1 [Source:MGI Symbol;Acc:MGI:1341908]
ENSMUSG00000028053	Ash1l	0.000375421	0.00786411	5792.65	133.622	4837.78	17.4864	1.19738	0.835159	1.19738	4825.42	4850.15	5855.18	5883.53	5639.22	0.000375421	0.00786411	protein_coding	ASH1 like histone lysine methyltransferase [Source:MGI Symbol;Acc:MGI:2183158]
ENSMUSG00000029169	Dhx15	0.000380758	0.00796198	3396.68	252.685	2730.98	68.7455	1.24376	0.804015	1.24376	2682.37	2779.6	3649.65	3396.12	3144.28	0.000380758	0.00796198	protein_coding	DEAH (Asp-Glu-Ala-His) box polypeptide 15 [Source:MGI Symbol;Acc:MGI:1099786]
ENSMUSG00000003746	Man1a	0.0003873	0.00806274	1314.22	86.1208	1019.32	38.7202	1.28932	0.775605	1.28932	1046.7	991.939	1273.73	1413.13	1255.81	0.0003873	0.00806274	protein_coding	mannosidase 1, alpha [Source:MGI Symbol;Acc:MGI:104677]
ENSMUSG00000037652	Phc3	0.0003973	0.00823588	1484.35	130.893	1140.19	64.9537	1.30185	0.76814	1.30185	1186.12	1094.26	1529.89	1586.4	1336.78	0.0003973	0.00823588	protein_coding	polyhomeotic 3 [Source:MGI Symbol;Acc:MGI:2181434]
ENSMUSG00000083863	Gm13341	0.000403369	0.00834723	594.241	104.752	398.827	59.0672	1.48997	0.671154	1.48997	357.06	440.594	638.042	669.983	474.698	0.000403369	0.00834723	unprocessed_pseudogene	predicted gene 13341 [Source:MGI Symbol;Acc:MGI:3650228]
ENSMUSG00000021392	Nol8	0.000405053	0.00836759	878.792	15.9757	674.169	5.05648	1.30352	0.767154	1.30352	670.594	677.745	864.823	875.342	896.211	0.000405053	0.00836759	protein_coding	nucleolar protein 8 [Source:MGI Symbol;Acc:MGI:1918180]
ENSMUSG00000001542	Ell2	0.000412477	0.00847705	2208.73	135.959	1762.97	60.4312	1.25284	0.798184	1.25284	1805.71	1720.24	2348.89	2199.91	2077.4	0.000412477	0.00847705	protein_coding	elongation factor RNA polymerase II 2 [Source:MGI Symbol;Acc:MGI:2183438]
ENSMUSG00000014905	Dnajb9	0.000418359	0.00858318	3449.16	309.114	2720.66	224.791	1.26777	0.788788	1.26777	2879.61	2561.71	3793	3360.19	3194.29	0.000418359	0.00858318	protein_coding	DnaJ heat shock protein family (Hsp40) member B9 [Source:MGI Symbol;Acc:MGI:1351618]
ENSMUSG00000025958	Creb1	0.000419963	0.00858663	925.651	62.2742	703.472	0.632659	1.31583	0.759975	1.31583	703.919	703.024	895.374	997.274	884.304	0.000419963	0.00858663	protein_coding	cAMP responsive element binding protein 1 [Source:MGI Symbol;Acc:MGI:88494]
ENSMUSG00000029512	Ulk1	0.000419909	0.00858663	5233.74	77.8074	4363.92	158.167	1.19932	0.833805	1.19932	4252.08	4475.76	5285.29	5144.24	5271.69	0.000419909	0.00858663	protein_coding	unc-51 like kinase 1 [Source:MGI Symbol;Acc:MGI:1270126]
ENSMUSG00000074994	Qser1	0.000424724	0.00866915	5061.4	410.362	4093.84	53.221	1.23634	0.808836	1.23634	4056.21	4131.47	5407.5	5168.63	4608.06	0.000424724	0.00866915	protein_coding	glutamine and serine rich 1 [Source:MGI Symbol;Acc:MGI:2138986]
ENSMUSG00000024387	Csnk2b	0.000426092	0.00868227	2655.86	118.745	2120.42	210.383	1.25252	0.798391	1.25252	1971.65	2269.18	2783.65	2635.01	2548.92	0.000426092	0.00868227	protein_coding	casein kinase 2, beta polypeptide [Source:MGI Symbol;Acc:MGI:88548]
ENSMUSG00000113198	Gm6988	0.000434272	0.00877421	67.2073	10.6139	27.3679	2.15458	2.4557	0.407216	2.4557	25.8444	28.8914	57.5766	65.4582	78.5871	0.000434272	0.00877421	processed_pseudogene	predicted gene 6988 [Source:MGI Symbol;Acc:MGI:3647486]
ENSMUSG00000025006	Sorbs1	0.000432968	0.00877421	23250	302.671	19655.8	898.948	1.18286	0.845409	1.18286	19020.1	20291.4	23575.8	23196.6	22977.6	0.000432968	0.00877421	protein_coding	sorbin and SH3 domain containing 1 [Source:MGI Symbol;Acc:MGI:700014]
ENSMUSG00000020894	Vamp2	0.000441419	0.00885874	2063.35	97.3634	1659.2	28.4512	1.24359	0.804126	1.24359	1639.08	1679.31	2136.21	2101.08	1952.77	0.000441419	0.00885874	protein_coding	vesicle-associated membrane protein 2 [Source:MGI Symbol;Acc:MGI:1313277]
ENSMUSG00000030199	Etv6	0.000444608	0.00890779	1334.7	79.472	1044.15	7.44619	1.27826	0.782314	1.27826	1049.42	1038.89	1414.74	1333.55	1255.81	0.000444608	0.00890779	protein_coding	ets variant 6 [Source:MGI Symbol;Acc:MGI:109336]
ENSMUSG00000036985	Zdhhc9	0.000460012	0.00918565	1643.65	20.7775	1321.44	19.207	1.24383	0.803968	1.24383	1307.86	1335.02	1663.84	1622.34	1644.77	0.000460012	0.00918565	protein_coding	zinc finger, DHHC domain containing 9 [Source:MGI Symbol;Acc:MGI:2444393]
ENSMUSG00000062038	Gm10108	0.000461434	0.00918723	47.8475	3.78572	16.248	0.856078	2.94482	0.339579	2.94482	15.6426	16.8533	43.4762	50.0562	50.01	0.000461434	0.00918723	processed_pseudogene	predicted pseudogene 10108 [Source:MGI Symbol;Acc:MGI:3642431]
ENSMUSG00000022247	Brix1	0.000461627	0.00918723	666.902	34.2054	495.441	4.36039	1.34608	0.7429	1.34608	498.524	492.358	706.194	650.731	643.78	0.000461627	0.00918723	protein_coding	BRX1, biogenesis of ribosomes [Source:MGI Symbol;Acc:MGI:1915082]
ENSMUSG00000028960	Ube4b	0.000462719	0.00919366	2497.71	10.1443	2049.27	5.65411	1.21883	0.82046	1.21883	2053.27	2045.27	2508.69	2488.69	2495.74	0.000462719	0.00919366	protein_coding	ubiquitination factor E4B [Source:MGI Symbol;Acc:MGI:1927086]
ENSMUSG00000058135	Gstm1	0.000466962	0.00926258	5506.78	325.842	4535.07	69.3426	1.21426	0.823544	1.21426	4486.04	4584.1	5879.86	5362.43	5278.04	0.000466962	0.00926258	protein_coding	glutathione S-transferase, mu 1 [Source:MGI Symbol;Acc:MGI:95860]
ENSMUSG00000020149	Rab1a	0.000469282	0.00929318	5074.1	374.45	4101.36	263.91	1.23718	0.808293	1.23718	3914.74	4287.97	5431	5107.02	4684.27	0.000469282	0.00929318	protein_coding	RAB1A, member RAS oncogene family [Source:MGI Symbol;Acc:MGI:97842]
ENSMUSG00000038007	Acer2	0.000473575	0.00936269	459.159	1.8853	303.437	83.5292	1.51319	0.660854	1.51319	362.501	244.373	457.087	460.774	459.616	0.000473575	0.00936269	protein_coding	alkaline ceramidase 2 [Source:MGI Symbol;Acc:MGI:1920932]
ENSMUSG00000037286	Stag1	0.000474813	0.00937169	990.97	76.8856	736.974	88.8709	1.34465	0.74369	1.34465	799.815	674.133	1028.15	1042.2	902.561	0.000474813	0.00937169	protein_coding	stromal antigen 1 [Source:MGI Symbol;Acc:MGI:1098658]
ENSMUSG00000020142	Slc1a4	0.000477203	0.00938787	99.4208	10.5868	48.0366	3.24122	2.06969	0.483165	2.06969	50.3285	45.7447	101.053	109.097	88.1129	0.000477203	0.00938787	protein_coding	solute carrier family 1 (glutamate/neutral amino acid transporter), member 4 [Source:MGI Symbol;Acc:MGI:2135601]
ENSMUSG00000025810	Nrp1	0.000482028	0.00946721	4458.38	115.119	3480.55	630.387	1.28094	0.780677	1.28094	3926.3	3034.8	4409.89	4375.43	4589.81	0.000482028	0.00946721	protein_coding	neuropilin 1 [Source:MGI Symbol;Acc:MGI:106206]
ENSMUSG00000038174	Fam126b	0.000487258	0.00955425	614.488	29.8384	441.875	57.9922	1.39064	0.719094	1.39064	482.882	400.868	640.392	621.211	581.862	0.000487258	0.00955425	protein_coding	family with sequence similarity 126, member B [Source:MGI Symbol;Acc:MGI:1098784]
ENSMUSG00000031565	Fgfr1	0.00049134	0.00958024	645.991	67.3913	462.258	49.3645	1.39747	0.71558	1.39747	497.164	427.352	574.591	708.488	654.893	0.00049134	0.00958024	protein_coding	fibroblast growth factor receptor 1 [Source:MGI Symbol;Acc:MGI:95522]
ENSMUSG00000014859	E2f4	0.000489608	0.00958024	603.501	21.7938	445.473	28.8515	1.35474	0.738148	1.35474	425.072	465.874	579.291	609.659	621.553	0.000489608	0.00958024	protein_coding	E2F transcription factor 4 [Source:MGI Symbol;Acc:MGI:103012]
ENSMUSG00000018102	Hist1h2bc	0.000491787	0.00958024	1374.59	141.367	1050.15	60.6755	1.30894	0.763978	1.30894	1007.25	1093.06	1500.52	1401.57	1221.67	0.000491787	0.00958024	protein_coding	histone cluster 1, H2bc [Source:MGI Symbol;Acc:MGI:1915274]
ENSMUSG00000032741	Tpcn1	0.000491271	0.00958024	1619.08	95.2596	1280.19	72.4393	1.26472	0.790688	1.26472	1228.97	1331.41	1727.3	1547.89	1582.06	0.000491271	0.00958024	protein_coding	two pore channel 1 [Source:MGI Symbol;Acc:MGI:2182472]
ENSMUSG00000044452	Zfp507	0.000495805	0.00964279	506.441	37.7269	351.61	52.914	1.44035	0.694277	1.44035	389.026	314.194	534.639	521.098	463.585	0.000495805	0.00964279	protein_coding	zinc finger protein 507 [Source:MGI Symbol;Acc:MGI:1916378]
ENSMUSG00000042650	Alkbh5	0.000509871	0.00986823	5741.73	13.8813	4819.49	145.506	1.19136	0.839379	1.19136	4716.6	4922.38	5756.48	5739.78	5728.92	0.000509871	0.00986823	protein_coding	alkB homolog 5, RNA demethylase [Source:MGI Symbol;Acc:MGI:2144489]
ENSMUSG00000033186	Mzt1	0.000515755	0.00994992	2396.98	293.897	1835.83	175.328	1.30567	0.765892	1.30567	1711.85	1959.8	2661.45	2448.9	2080.57	0.000515755	0.00994992	protein_coding	mitotic spindle organizing protein 1 [Source:MGI Symbol;Acc:MGI:1924039]
ENSMUSG00000078786	BC024978	0.000518675	0.00999013	791.34	62.3643	586.842	60.4576	1.34847	0.74158	1.34847	544.092	629.592	848.373	800.9	724.748	0.000518675	0.00999013	protein_coding	cDNA sequence BC024978 [Source:MGI Symbol;Acc:MGI:3041247]
ENSMUSG00000051306	Usp42	0.00052752	0.0101442	482.812	56.845	336.233	7.33293	1.43595	0.696405	1.43595	341.418	331.047	532.289	495.428	420.719	0.00052752	0.0101442	protein_coding	ubiquitin specific peptidase 42 [Source:MGI Symbol;Acc:MGI:1924050]
ENSMUSG00000031010	Usp9x	0.0005303	0.0101812	10109.3	477.088	8444.32	217.353	1.19718	0.835299	1.19718	8598.02	8290.63	10263.9	10490	9574.14	0.0005303	0.0101812	protein_coding	ubiquitin specific peptidase 9, X chromosome [Source:MGI Symbol;Acc:MGI:894681]
ENSMUSG00000026484	Rnf2	0.000532829	0.0102124	1205.12	136.921	909.037	35.9793	1.32571	0.754315	1.32571	934.478	883.596	1323.09	1237.29	1054.97	0.000532829	0.0102124	protein_coding	ring finger protein 2 [Source:MGI Symbol;Acc:MGI:1101759]
ENSMUSG00000022337	Emc2	0.000533633	0.0102124	2901.03	390.394	2208.91	275.903	1.31333	0.761423	1.31333	2013.82	2404.01	3351.19	2696.62	2655.29	0.000533633	0.0102124	protein_coding	ER membrane protein complex subunit 2 [Source:MGI Symbol;Acc:MGI:1913986]
ENSMUSG00000022964	Tmem50b	0.000549304	0.0104956	2055.75	59.9672	1666.27	64.4189	1.23375	0.81054	1.23375	1620.71	1711.82	2075.11	2103.65	1988.49	0.000549304	0.0104956	protein_coding	transmembrane protein 50B [Source:MGI Symbol;Acc:MGI:1925225]
ENSMUSG00000073131	Vma21	0.000561996	0.0107039	754.632	110.355	542.696	10.5289	1.39052	0.719153	1.39052	535.251	550.141	863.648	757.261	642.986	0.000561996	0.0107039	protein_coding	VMA21 vacuolar H+-ATPase homolog (S. cerevisiae) [Source:MGI Symbol;Acc:MGI:1914298]
ENSMUSG00000040865	Ino80d	0.00057357	0.0108896	1418.46	82.1204	1101.72	105.889	1.28749	0.776705	1.28749	1176.6	1026.85	1373.61	1513.24	1368.53	0.00057357	0.0108896	protein_coding	INO80 complex subunit D [Source:MGI Symbol;Acc:MGI:3027003]
ENSMUSG00000056698	Elmod3	0.00057816	0.0109594	660.968	60.8125	483.954	11.9493	1.36577	0.73219	1.36577	492.403	475.505	716.769	669.983	596.151	0.00057816	0.0109594	protein_coding	ELMO/CED-12 domain containing 3 [Source:MGI Symbol;Acc:MGI:2445168]
ENSMUSG00000026739	Bmi1	0.000583065	0.0110174	3145.51	291.727	2499.29	154.665	1.25856	0.794558	1.25856	2389.92	2608.65	3418.17	3180.5	2837.87	0.000583065	0.0110174	protein_coding	Bmi1 polycomb ring finger oncogene [Source:MGI Symbol;Acc:MGI:88174]
ENSMUSG00000054717	Hmgb2	0.000586753	0.0110696	266.526	11.7396	169.512	28.6235	1.57231	0.636007	1.57231	189.752	149.272	277.307	268.25	254.019	0.000586753	0.0110696	protein_coding	high mobility group box 2 [Source:MGI Symbol;Acc:MGI:96157]
ENSMUSG00000040102	Klhl42	0.000591153	0.0111351	202.637	15.264	121.503	18.611	1.66776	0.599608	1.66776	134.663	108.343	204.456	216.91	186.545	0.000591153	0.0111351	protein_coding	kelch-like 42 [Source:MGI Symbol;Acc:MGI:2444786]
ENSMUSG00000054452	Tle5	0.000595375	0.0111794	21330.9	1994.48	17150.4	1655.18	1.24375	0.804017	1.24375	15980	18320.8	23372.6	21232.8	19387.2	0.000595375	0.0111794	protein_coding	TLE family member 5, transcriptional modulator [Source:MGI Symbol;Acc:MGI:95806]
ENSMUSG00000009470	Tnpo1	0.000595228	0.0111794	4230.86	249.555	3469.59	102.453	1.21941	0.820069	1.21941	3542.04	3397.15	4273.59	4456.29	3962.7	0.000595228	0.0111794	protein_coding	transportin 1 [Source:MGI Symbol;Acc:MGI:2681523]
ENSMUSG00000035021	Baz1a	0.000597747	0.0112064	639.315	29.9386	448.462	99.6539	1.42557	0.701473	1.42557	518.928	377.996	640.392	668.7	608.852	0.000597747	0.0112064	protein_coding	bromodomain adjacent to zinc finger domain 1A [Source:MGI Symbol;Acc:MGI:1309478]
ENSMUSG00000028599	Tnfrsf1b	0.000611408	0.0114169	391.917	13.4744	265.191	48.1676	1.47787	0.676651	1.47787	299.251	231.131	380.71	406.867	388.173	0.000611408	0.0114169	protein_coding	tumor necrosis factor receptor superfamily, member 1b [Source:MGI Symbol;Acc:MGI:1314883]
ENSMUSG00000039239	Tgfb2	0.000611843	0.0114169	526.925	58.3355	374.017	12.4376	1.40883	0.70981	1.40883	365.222	382.811	562.84	558.32	459.616	0.000611843	0.0114169	protein_coding	transforming growth factor, beta 2 [Source:MGI Symbol;Acc:MGI:98726]
ENSMUSG00000061689	Dlgap4	0.000618865	0.0114942	2361.67	59.7307	1931.31	61.859	1.22283	0.817775	1.22283	1975.05	1887.57	2307.76	2351.36	2425.88	0.000618865	0.0114942	protein_coding	DLG associated protein 4 [Source:MGI Symbol;Acc:MGI:2138865]
ENSMUSG00000039633	Lonrf1	0.000630701	0.0116777	795.444	22.7651	608.024	8.65461	1.30824	0.764383	1.30824	614.144	601.905	807.247	809.884	769.201	0.000630701	0.0116777	protein_coding	LON peptidase N-terminal domain and ring finger 1 [Source:MGI Symbol;Acc:MGI:3609241]
ENSMUSG00000009681	Bcr	0.000648676	0.011955	1038.89	61.0965	805.387	42.5057	1.28993	0.775238	1.28993	775.331	835.443	972.926	1093.54	1050.21	0.000648676	0.011955	protein_coding	breakpoint cluster region [Source:MGI Symbol;Acc:MGI:88141]
ENSMUSG00000040481	Bptf	0.000648042	0.011955	2608.64	96.3589	2141.4	27.4908	1.2182	0.820886	1.2182	2121.96	2160.84	2719.02	2541.32	2565.59	0.000648042	0.011955	protein_coding	bromodomain PHD finger transcription factor [Source:MGI Symbol;Acc:MGI:2444008]
ENSMUSG00000048915	Efna5	0.000659405	0.0120968	681.356	56.4217	506.561	3.06188	1.34506	0.74346	1.34506	508.726	504.396	746.145	643.03	654.893	0.000659405	0.0120968	protein_coding	ephrin A5 [Source:MGI Symbol;Acc:MGI:107444]
ENSMUSG00000028156	Eif4e	0.000691566	0.0125712	5243.36	437.363	4200.46	416.572	1.24828	0.801102	1.24828	3905.9	4495.02	5561.43	5424.04	4744.6	0.000691566	0.0125712	protein_coding	eukaryotic translation initiation factor 4E [Source:MGI Symbol;Acc:MGI:95305]
ENSMUSG00000078247	Airn	0.000692782	0.0125732	616.388	31.4646	438.444	82.0812	1.40585	0.711312	1.40585	496.484	380.404	630.992	637.896	580.275	0.000692782	0.0125732	lncRNA	antisense Igf2r RNA [Source:MGI Symbol;Acc:MGI:1353471]
ENSMUSG00000046688	Tifa	0.000701936	0.0126634	152.843	40.2481	80.3218	11.4455	1.90288	0.525519	1.90288	88.415	72.2285	108.103	186.107	164.319	0.000701936	0.0126634	protein_coding	TRAF-interacting protein with forkhead-associated domain [Source:MGI Symbol;Acc:MGI:2182965]
ENSMUSG00000003948	Mmd	0.000710081	0.0127701	606.138	38.0762	449.918	7.24396	1.34722	0.74227	1.34722	444.795	455.04	647.442	572.438	598.532	0.000710081	0.0127701	protein_coding	monocyte to macrophage differentiation-associated [Source:MGI Symbol;Acc:MGI:1914718]
ENSMUSG00000027774	Gfm1	0.000711051	0.0127701	8004.54	385.646	6681.26	289.243	1.19806	0.834684	1.19806	6476.74	6885.79	8449.65	7793.37	7770.6	0.000711051	0.0127701	protein_coding	G elongation factor, mitochondrial 1 [Source:MGI Symbol;Acc:MGI:107339]
ENSMUSG00000020483	Dynll2	0.00072355	0.0129557	14737.2	1558.31	11913.3	620.883	1.23704	0.808381	1.23704	11474.2	12352.3	16465.7	14305.8	13440	0.00072355	0.0129557	protein_coding	dynein light chain LC8-type 2 [Source:MGI Symbol;Acc:MGI:1915347]
ENSMUSG00000026547	Tagln2	0.000736694	0.013132	808.803	91.2551	568.21	129.403	1.42342	0.702532	1.42342	659.712	476.708	811.947	898.445	716.016	0.000736694	0.013132	protein_coding	transgelin 2 [Source:MGI Symbol;Acc:MGI:1312985]
ENSMUSG00000021702	Thbs4	0.000742883	0.013203	342.545	22.9512	233.957	12.5079	1.46414	0.682996	1.46414	242.801	225.112	341.934	365.796	319.905	0.000742883	0.013203	protein_coding	thrombospondin 4 [Source:MGI Symbol;Acc:MGI:1101779]
ENSMUSG00000015668	Pdzd11	0.00074489	0.013219	424.413	47.842	292.885	35.2424	1.44908	0.690095	1.44908	267.965	317.806	437.112	464.625	371.503	0.00074489	0.013219	protein_coding	PDZ domain containing 11 [Source:MGI Symbol;Acc:MGI:1919871]
ENSMUSG00000090733	Rps27	0.000764087	0.0134797	4039.33	62.7655	3338.88	262.859	1.20978	0.826594	1.20978	3153.01	3524.75	4100.86	4041.72	3975.4	0.000764087	0.0134797	protein_coding	ribosomal protein S27 [Source:MGI Symbol;Acc:MGI:1888676]
ENSMUSG00000040990	Sh3kbp1	0.000768169	0.0135318	4406.92	383.165	3538.65	317.424	1.24537	0.802976	1.24537	3314.2	3763.11	4849.36	4188.04	4183.38	0.000768169	0.0135318	protein_coding	SH3-domain kinase binding protein 1 [Source:MGI Symbol;Acc:MGI:1889583]
ENSMUSG00000041685	Fcho2	0.000774535	0.0136238	1735.29	96.9816	1386.39	72.6476	1.25166	0.798942	1.25166	1437.76	1335.02	1672.07	1846.95	1686.85	0.000774535	0.0136238	protein_coding	FCH domain only 2 [Source:MGI Symbol;Acc:MGI:3505790]
ENSMUSG00000026116	Tmem131	0.000776461	0.0136377	3006.13	206.068	2446.52	1.16648	1.22874	0.813843	1.22874	2445.69	2447.34	3139.68	3109.9	2768.81	0.000776461	0.0136377	protein_coding	transmembrane protein 131 [Source:MGI Symbol;Acc:MGI:1927110]
ENSMUSG00000020794	Ube2g1	0.000782206	0.0136983	3307.14	368.114	2604.37	220.56	1.26984	0.787502	1.26984	2448.41	2760.33	3695.47	3262.64	2963.29	0.000782206	0.0136983	protein_coding	ubiquitin-conjugating enzyme E2G 1 [Source:MGI Symbol;Acc:MGI:1914378]
ENSMUSG00000066735	Vkorc1l1	0.000784947	0.0137262	778.198	30.716	579.966	94.0159	1.3418	0.745268	1.3418	513.487	646.445	791.971	799.616	743.006	0.000784947	0.0137262	protein_coding	vitamin K epoxide reductase complex, subunit 1-like 1 [Source:MGI Symbol;Acc:MGI:1916818]
ENSMUSG00000028580	Pum1	0.000786662	0.0137362	2967.61	34.927	2468.18	12.4434	1.20235	0.831705	1.20235	2476.98	2459.38	2937.58	3005.94	2959.32	0.000786662	0.0137362	protein_coding	pumilio RNA-binding family member 1 [Source:MGI Symbol;Acc:MGI:1931749]
ENSMUSG00000049092	Gpr137c	0.000793135	0.013829	453.595	39.9566	322.032	33.1793	1.40854	0.709955	1.40854	298.571	345.493	497.038	418.419	445.327	0.000793135	0.013829	protein_coding	G protein-coupled receptor 137C [Source:MGI Symbol;Acc:MGI:1917963]
ENSMUSG00000035164	Zc3h12c	0.000806343	0.0140055	1009.26	55.7882	785.786	15.7476	1.28439	0.778579	1.28439	774.651	796.922	1061.05	1016.53	950.19	0.000806343	0.0140055	protein_coding	zinc finger CCCH type containing 12C [Source:MGI Symbol;Acc:MGI:3026959]
ENSMUSG00000029050	Ski	0.00080677	0.0140055	3602.39	170.955	2951.9	189.197	1.22036	0.819428	1.22036	3085.68	2818.12	3670.8	3728.55	3407.82	0.00080677	0.0140055	protein_coding	ski sarcoma viral oncogene homolog (avian) [Source:MGI Symbol;Acc:MGI:98310]
ENSMUSG00000020290	Xpo1	0.000824011	0.0142691	1555.29	39.6598	1237.93	102.739	1.25636	0.79595	1.25636	1310.58	1165.29	1559.27	1592.82	1513.79	0.000824011	0.0142691	protein_coding	exportin 1 [Source:MGI Symbol;Acc:MGI:2144013]
ENSMUSG00000024871	Doc2g	0.000841248	0.0145197	1699.3	148.951	1305.85	202.989	1.3013	0.768464	1.3013	1162.32	1449.39	1529.89	1809.73	1758.29	0.000841248	0.0145197	protein_coding	double C2, gamma [Source:MGI Symbol;Acc:MGI:1926250]
ENSMUSG00000037400	Atp11b	0.00084105	0.0145197	1460.83	92.9294	1156.78	42.4517	1.26284	0.791865	1.26284	1186.8	1126.77	1539.29	1485	1358.21	0.00084105	0.0145197	protein_coding	ATPase, class VI, type 11B [Source:MGI Symbol;Acc:MGI:1923545]
ENSMUSG00000097392	D930016D06Rik	0.000851908	0.0146193	164.893	30.086	88.9014	25.2814	1.85479	0.539146	1.85479	106.778	71.0247	180.955	183.54	130.185	0.000851908	0.0146193	lncRNA	RIKEN cDNA D930016D06 gene [Source:MGI Symbol;Acc:MGI:2442700]
ENSMUSG00000101970	1810026B05Rik	0.000857594	0.0146748	393.298	36.9444	256.815	68.6691	1.53144	0.65298	1.53144	305.372	208.259	418.311	410.718	350.864	0.000857594	0.0146748	lncRNA	RIKEN cDNA 1810026B05 gene [Source:MGI Symbol;Acc:MGI:1916420]
ENSMUSG00000022220	Adcy4	0.00086738	0.0147999	618.349	18.8399	443.99	84.8176	1.39271	0.718025	1.39271	503.965	384.015	613.367	639.18	602.501	0.00086738	0.0147999	protein_coding	adenylate cyclase 4 [Source:MGI Symbol;Acc:MGI:99674]
ENSMUSG00000030704	Rab6a	0.000871033	0.0148411	3330.31	164.646	2750.37	41.3334	1.21086	0.825861	1.21086	2721.14	2779.6	3408.77	3441.05	3141.1	0.000871033	0.0148411	protein_coding	RAB6A, member RAS oncogene family [Source:MGI Symbol;Acc:MGI:894313]
ENSMUSG00000010538	Tsacc	0.000883093	0.0150038	120.679	11.094	65.281	11.5277	1.8486	0.540949	1.8486	57.1297	73.4324	125.728	128.349	107.958	0.000883093	0.0150038	protein_coding	TSSK6 activating co-chaperone [Source:MGI Symbol;Acc:MGI:1924177]
ENSMUSG00000029613	Eif2ak1	0.000889672	0.0150821	1454.98	184.895	1106.41	103.689	1.31505	0.76043	1.31505	1033.09	1179.73	1635.64	1463.18	1266.13	0.000889672	0.0150821	protein_coding	eukaryotic translation initiation factor 2 alpha kinase 1 [Source:MGI Symbol;Acc:MGI:1353448]
ENSMUSG00000030213	Atf7ip	0.000890225	0.0150821	3499.53	166.547	2897.69	20.5984	1.2077	0.828023	1.2077	2912.25	2883.12	3632.02	3553.99	3312.57	0.000890225	0.0150821	protein_coding	activating transcription factor 7 interacting protein [Source:MGI Symbol;Acc:MGI:1858965]
ENSMUSG00000022747	St3gal6	0.000899242	0.0151919	1108.53	52.5224	870.172	58.1405	1.27392	0.784979	1.27392	829.06	911.283	1169.16	1076.85	1079.58	0.000899242	0.0151919	protein_coding	ST3 beta-galactoside alpha-2,3-sialyltransferase 6 [Source:MGI Symbol;Acc:MGI:1888707]
ENSMUSG00000019132	BC005537	0.000906474	0.0152924	9241.53	636.912	7630.22	472.25	1.21118	0.825644	1.21118	7964.15	7296.29	9950.17	9057.61	8716.82	0.000906474	0.0152924	protein_coding	cDNA sequence BC005537 [Source:MGI Symbol;Acc:MGI:2441726]
ENSMUSG00000031889	D230025D16Rik	0.000931282	0.0156447	618.799	49.7496	458.286	16.5084	1.35025	0.740606	1.35025	469.96	446.613	674.468	603.242	578.687	0.000931282	0.0156447	protein_coding	RIKEN cDNA D230025D16 gene [Source:MGI Symbol;Acc:MGI:2443049]
ENSMUSG00000102976	Zc3h11a	0.000938886	0.0157063	241.781	18.0872	157.063	0.899791	1.53939	0.649607	1.53939	156.426	157.699	256.157	247.714	221.473	0.000938886	0.0157063	protein_coding	zinc finger CCCH type containing 11A [Source:MGI Symbol;Acc:MGI:1917829]
ENSMUSG00000026393	Nek7	0.000948957	0.0158526	4648.96	390.987	3797.99	131.128	1.22406	0.816955	1.22406	3705.27	3890.71	5093.76	4493.51	4359.6	0.000948957	0.0158526	protein_coding	NIMA (never in mitosis gene a)-related expressed kinase 7 [Source:MGI Symbol;Acc:MGI:1890645]
ENSMUSG00000029048	Rer1	0.000955437	0.0159386	2223.77	131.363	1798.14	116.262	1.23671	0.808599	1.23671	1715.93	1880.35	2362.99	2206.32	2102.01	0.000955437	0.0159386	protein_coding	retention in endoplasmic reticulum sorting receptor 1 [Source:MGI Symbol;Acc:MGI:1915080]
ENSMUSG00000081519	Gm13331	0.000961373	0.015993	58.1732	4.34471	23.5491	9.25769	2.4703	0.404809	2.4703	17.0029	30.0952	54.0515	57.7572	62.711	0.000961373	0.015993	processed_pseudogene	predicted gene 13331 [Source:MGI Symbol;Acc:MGI:3649454]
ENSMUSG00000020525	Ppm1d	0.000965157	0.0160337	247.75	20.3666	160.436	10.6806	1.54423	0.647573	1.54423	167.988	152.884	266.732	250.281	226.236	0.000965157	0.0160337	protein_coding	protein phosphatase 1D magnesium-dependent, delta isoform [Source:MGI Symbol;Acc:MGI:1858214]
ENSMUSG00000018567	Gabarap	0.000973067	0.0161203	5874.66	528.364	4769.6	347.149	1.23169	0.811893	1.23169	4524.13	5015.07	6482.65	5526.72	5614.62	0.000973067	0.0161203	protein_coding	gamma-aminobutyric acid receptor associated protein [Source:MGI Symbol;Acc:MGI:1861742]
ENSMUSG00000018846	Pank3	0.000988958	0.0162933	1596.51	90.634	1263.21	111.241	1.26385	0.791231	1.26385	1341.87	1184.55	1626.24	1668.54	1494.74	0.000988958	0.0162933	protein_coding	pantothenate kinase 3 [Source:MGI Symbol;Acc:MGI:2387464]
ENSMUSG00000038375	Trp53inp2	0.000986242	0.0162933	33096.7	3125.31	26625.6	3343.95	1.24304	0.80448	1.24304	24261.1	28990.1	36676.3	31703.6	30910.2	0.000986242	0.0162933	protein_coding	transformation related protein 53 inducible nuclear protein 2 [Source:MGI Symbol;Acc:MGI:1915978]
ENSMUSG00000024483	Ankhd1	0.00101127	0.0166151	2662.61	162.447	2171.42	76.2521	1.22621	0.815524	1.22621	2225.34	2117.5	2751.92	2760.79	2475.1	0.00101127	0.0166151	protein_coding	ankyrin repeat and KH domain containing 1 [Source:MGI Symbol;Acc:MGI:1921733]
ENSMUSG00000036835	Psenen	0.00102039	0.016719	338.941	47.4165	227.057	36.406	1.49276	0.669902	1.49276	201.314	252.8	390.111	296.487	330.225	0.00102039	0.016719	protein_coding	presenilin enhancer gamma secretase subunit [Source:MGI Symbol;Acc:MGI:1913590]
ENSMUSG00000029238	Clock	0.00103	0.0168451	2461.09	205.327	1985.98	32.7708	1.23923	0.806953	1.23923	1962.81	2009.16	2676.72	2438.64	2267.91	0.00103	0.0168451	protein_coding	circadian locomotor output cycles kaput [Source:MGI Symbol;Acc:MGI:99698]
ENSMUSG00000026014	Raph1	0.00104146	0.0169252	6326.78	244.745	5334.57	99.4321	1.186	0.843172	1.186	5404.88	5264.26	6604.85	6144.08	6231.41	0.00104146	0.0169252	protein_coding	Ras association (RalGDS/AF-6) and pleckstrin homology domains 1 [Source:MGI Symbol;Acc:MGI:1924550]
ENSMUSG00000030630	Fah	0.00105462	0.0170712	561.759	112.73	378.999	82.002	1.48222	0.674664	1.48222	321.014	436.983	665.068	441.522	578.687	0.00105462	0.0170712	protein_coding	fumarylacetoacetate hydrolase [Source:MGI Symbol;Acc:MGI:95482]
ENSMUSG00000058076	Sdhc	0.00105473	0.0170712	14577.8	588.523	12335.3	570.47	1.18179	0.846171	1.18179	11931.9	12738.7	15215.5	14055.5	14462.4	0.00105473	0.0170712	protein_coding	succinate dehydrogenase complex, subunit C, integral membrane protein [Source:MGI Symbol;Acc:MGI:1913302]
ENSMUSG00000046546	Fam43a	0.00111536	0.0179796	928.448	54.4677	683.225	145.648	1.35892	0.735878	1.35892	786.213	580.236	874.224	983.156	927.963	0.00111536	0.0179796	protein_coding	family with sequence similarity 43, member A [Source:MGI Symbol;Acc:MGI:2676309]
ENSMUSG00000034724	Cnot6l	0.00111888	0.0179879	1681.28	125.306	1347	3.31901	1.24817	0.801174	1.24817	1349.35	1344.65	1821.3	1642.87	1579.68	0.00111888	0.0179879	protein_coding	CCR4-NOT transcription complex, subunit 6-like [Source:MGI Symbol;Acc:MGI:2443154]
ENSMUSG00000033964	Zbtb41	0.00112504	0.0180625	1103.92	96.1366	858.572	1.33957	1.28577	0.777747	1.28577	857.625	859.52	1193.83	1115.36	1002.58	0.00112504	0.0180625	protein_coding	zinc finger and BTB domain containing 41 [Source:MGI Symbol;Acc:MGI:2444487]
ENSMUSG00000022074	Tnfrsf10b	0.00113455	0.0181909	696.079	36.841	518.273	67.2929	1.34308	0.74456	1.34308	565.856	470.689	659.193	732.875	696.171	0.00113455	0.0181909	protein_coding	tumor necrosis factor receptor superfamily, member 10b [Source:MGI Symbol;Acc:MGI:1341090]
ENSMUSG00000022983	Scaf4	0.00113998	0.0182535	831.87	38.7559	645.937	0.718536	1.28785	0.776489	1.28785	645.429	646.445	787.271	857.373	850.964	0.00113998	0.0182535	protein_coding	SR-related CTD-associated factor 4 [Source:MGI Symbol;Acc:MGI:2146350]
ENSMUSG00000048271	Rbm33	0.00115762	0.0184616	1819.4	85.531	1480.49	18.4482	1.22892	0.813721	1.22892	1493.53	1467.44	1916.48	1786.62	1755.11	0.00115762	0.0184616	protein_coding	RNA binding motif protein 33 [Source:MGI Symbol;Acc:MGI:1919670]
ENSMUSG00000035245	Eogt	0.00116597	0.0185596	432.771	35.7102	300.146	51.6349	1.44187	0.693544	1.44187	336.657	263.634	430.062	469.758	398.492	0.00116597	0.0185596	protein_coding	EGF domain-specific O-linked N-acetylglucosamine (GlcNAc) transferase [Source:MGI Symbol;Acc:MGI:2141669]
ENSMUSG00000039304	Tnfsf10	0.00117154	0.0185846	341.253	88.5615	213.625	29.7199	1.59744	0.626001	1.59744	234.64	192.609	257.332	433.821	332.606	0.00117154	0.0185846	protein_coding	tumor necrosis factor (ligand) superfamily, member 10 [Source:MGI Symbol;Acc:MGI:107414]
ENSMUSG00000018263	Tbx5	0.00118642	0.0187708	1735.22	186.763	1318.08	245.285	1.31648	0.759601	1.31648	1144.63	1491.52	1944.68	1674.96	1586.03	0.00118642	0.0187708	protein_coding	T-box 5 [Source:MGI Symbol;Acc:MGI:102541]
ENSMUSG00000051331	Cacna1c	0.00118555	0.0187708	14549	655.837	12356.4	250.957	1.17744	0.849297	1.17744	12533.8	12178.9	15273.1	14379	13994.9	0.00118555	0.0187708	protein_coding	calcium channel, voltage-dependent, L type, alpha 1C subunit [Source:MGI Symbol;Acc:MGI:103013]
ENSMUSG00000028433	Ubap2	0.00119068	0.0188133	3836.94	173.031	3195.85	114.439	1.2006	0.832917	1.2006	3114.93	3276.77	3942.23	3931.34	3637.24	0.00119068	0.0188133	protein_coding	ubiquitin-associated protein 2 [Source:MGI Symbol;Acc:MGI:1916176]
ENSMUSG00000029610	Aimp2	0.00120833	0.0190169	857.19	123.086	633.961	41.4905	1.35212	0.73958	1.35212	604.622	663.299	969.401	876.626	725.542	0.00120833	0.0190169	protein_coding	aminoacyl tRNA synthetase complex-interacting multifunctional protein 2 [Source:MGI Symbol;Acc:MGI:2385237]
ENSMUSG00000031987	Egln1	0.00121812	0.0191458	18555.1	973.8	15553.2	1144.07	1.19301	0.838219	1.19301	14744.2	16362.2	19679.4	18003.6	17982.2	0.00121812	0.0191458	protein_coding	egl-9 family hypoxia-inducible factor 1 [Source:MGI Symbol;Acc:MGI:1932286]
ENSMUSG00000024899	Papss2	0.00122396	0.0192123	442.498	51.3557	294.123	82.2741	1.50446	0.664689	1.50446	352.3	235.947	403.036	500.562	423.894	0.00122396	0.0192123	protein_coding	3'-phosphoadenosine 5'-phosphosulfate synthase 2 [Source:MGI Symbol;Acc:MGI:1330223]
ENSMUSG00000040624	Plekhg1	0.00123688	0.0193897	746.322	69.9818	549.85	81.3066	1.35732	0.736747	1.35732	607.343	492.358	697.969	826.57	714.429	0.00123688	0.0193897	protein_coding	pleckstrin homology domain containing, family G (with RhoGef domain) member 1 [Source:MGI Symbol;Acc:MGI:2676551]
ENSMUSG00000061118	Dnajc30	0.00124433	0.0194809	919.986	21.1729	718.526	64.9017	1.28038	0.781018	1.28038	672.634	764.419	943.55	913.847	902.561	0.00124433	0.0194809	protein_coding	DnaJ heat shock protein family (Hsp40) member C30 [Source:MGI Symbol;Acc:MGI:1913364]
ENSMUSG00000021987	Mtmr6	0.00125503	0.0196228	1611.57	98.6642	1298.13	4.51014	1.24146	0.805503	1.24146	1294.94	1301.32	1634.47	1696.78	1503.48	0.00125503	0.0196228	protein_coding	myotubularin related protein 6 [Source:MGI Symbol;Acc:MGI:2145637]
ENSMUSG00000034612	Chst11	0.00125925	0.019663	213.479	39.1169	129.797	18.4235	1.64472	0.608007	1.64472	142.824	116.769	171.555	248.998	219.885	0.00125925	0.019663	protein_coding	carbohydrate sulfotransferase 11 [Source:MGI Symbol;Acc:MGI:1927166]
ENSMUSG00000079659	Tmem243	0.00126295	0.0196951	422.963	36.2718	302.693	7.75328	1.39734	0.715648	1.39734	297.21	308.175	458.262	424.836	385.791	0.00126295	0.0196951	protein_coding	transmembrane protein 243, mitochondrial [Source:MGI Symbol;Acc:MGI:3606159]
ENSMUSG00000075376	Rc3h2	0.00128631	0.0200072	3450.5	260.255	2830.61	53.8279	1.21899	0.820348	1.21899	2792.55	2868.68	3545.07	3650.25	3156.19	0.00128631	0.0200072	protein_coding	ring finger and CCCH-type zinc finger domains 2 [Source:MGI Symbol;Acc:MGI:2442789]
ENSMUSG00000022865	Cxadr	0.00129579	0.0200764	2437.82	177.858	1981.63	51.298	1.23021	0.812871	1.23021	2017.9	1945.36	2578.02	2497.68	2237.75	0.00129579	0.0200764	protein_coding	coxsackie virus and adenovirus receptor [Source:MGI Symbol;Acc:MGI:1201679]
ENSMUSG00000028893	Sesn2	0.00130885	0.0202263	420.129	53.4838	297.174	17.261	1.41375	0.707338	1.41375	284.968	309.379	471.188	364.512	424.688	0.00130885	0.0202263	protein_coding	sestrin 2 [Source:MGI Symbol;Acc:MGI:2651874]
ENSMUSG00000021241	Isca2	0.00132005	0.020373	1532.76	133.225	1178.04	204.984	1.30111	0.768573	1.30111	1033.09	1322.99	1683.82	1482.43	1432.03	0.00132005	0.020373	protein_coding	iron-sulfur cluster assembly 2 [Source:MGI Symbol;Acc:MGI:1921566]
ENSMUSG00000027859	Ngf	0.00132519	0.0204145	160.407	3.61403	94.6586	18.1014	1.69458	0.590116	1.69458	107.458	81.859	156.279	163.004	161.937	0.00132519	0.0204145	protein_coding	nerve growth factor [Source:MGI Symbol;Acc:MGI:97321]
ENSMUSG00000073680	Tmem88b	0.00134345	0.0206543	231.383	26.6983	150.027	15.9572	1.54227	0.648393	1.54227	138.743	161.31	259.682	206.642	227.823	0.00134345	0.0206543	protein_coding	transmembrane protein 88B [Source:MGI Symbol;Acc:MGI:2444329]
ENSMUSG00000027187	Cat	0.00135326	0.0207517	10806.1	880.266	8975.12	320.74	1.20401	0.830558	1.20401	8748.32	9201.92	11762.1	10627.3	10029	0.00135326	0.0207517	protein_coding	catalase [Source:MGI Symbol;Acc:MGI:88271]
ENSMUSG00000031465	Angpt2	0.0013796	0.0209691	221.908	34.5108	135.132	31.0763	1.64215	0.608956	1.64215	157.107	113.158	182.13	243.864	239.73	0.0013796	0.0209691	protein_coding	angiopoietin 2 [Source:MGI Symbol;Acc:MGI:1202890]
ENSMUSG00000028010	Gar1	0.00137699	0.0209691	200.992	14.8452	122.836	27.306	1.63627	0.611148	1.63627	142.144	103.528	216.206	200.225	186.545	0.00137699	0.0209691	protein_coding	GAR1 ribonucleoprotein [Source:MGI Symbol;Acc:MGI:1930948]
ENSMUSG00000038976	Ppp1r9b	0.0013764	0.0209691	1456.16	142.74	1135.5	104.288	1.28239	0.779791	1.28239	1209.24	1061.76	1291.36	1536.34	1540.78	0.0013764	0.0209691	protein_coding	protein phosphatase 1, regulatory subunit 9B [Source:MGI Symbol;Acc:MGI:2387581]
ENSMUSG00000042109	Csdc2	0.00139326	0.0210946	1664.76	71.7964	1315.48	194.481	1.26552	0.790191	1.26552	1177.96	1453	1733.17	1671.11	1590	0.00139326	0.0210946	protein_coding	cold shock domain containing C2, RNA binding [Source:MGI Symbol;Acc:MGI:2146027]
ENSMUSG00000072294	Klf12	0.00139592	0.0211083	1023.38	102.763	787.742	29.5787	1.29913	0.769747	1.29913	808.657	766.826	1048.13	1111.51	910.5	0.00139592	0.0211083	protein_coding	Kruppel-like factor 12 [Source:MGI Symbol;Acc:MGI:1333796]
ENSMUSG00000007880	Arid1a	0.00143304	0.0215877	4178.51	231.703	3487.92	53.4575	1.198	0.834727	1.198	3525.72	3450.12	4422.82	4150.82	3961.9	0.00143304	0.0215877	protein_coding	AT rich interactive domain 1A (SWI-like) [Source:MGI Symbol;Acc:MGI:1935147]
ENSMUSG00000041836	Ptpre	0.00145712	0.0218677	273.869	22.1136	184.403	3.71691	1.48516	0.673328	1.48516	187.032	181.775	284.358	288.786	248.462	0.00145712	0.0218677	protein_coding	protein tyrosine phosphatase, receptor type, E [Source:MGI Symbol;Acc:MGI:97813]
ENSMUSG00000001156	Mxd1	0.00146623	0.0219715	618.183	27.2039	461.211	54.6931	1.34035	0.746075	1.34035	499.885	422.537	640.392	587.84	626.316	0.00146623	0.0219715	protein_coding	MAX dimerization protein 1 [Source:MGI Symbol;Acc:MGI:96908]
ENSMUSG00000020048	Hsp90b1	0.00149792	0.0221732	9472.76	941.379	7742.8	544.92	1.22343	0.817376	1.22343	7357.49	8128.12	10476.6	8609.67	9332.03	0.00149792	0.0221732	protein_coding	heat shock protein 90, beta (Grp94), member 1 [Source:MGI Symbol;Acc:MGI:98817]
ENSMUSG00000045636	Mtus1	0.00149927	0.0221732	8070.78	359.459	6763.14	515.643	1.19335	0.837978	1.19335	6398.52	7127.75	8071.29	8429.98	7711.07	0.00149927	0.0221732	protein_coding	mitochondrial tumor suppressor 1 [Source:MGI Symbol;Acc:MGI:2142572]
ENSMUSG00000042520	Ubap2l	0.00151223	0.0223031	4602.96	343.85	3809.76	80.4399	1.2082	0.827674	1.2082	3752.88	3866.63	4870.51	4723.25	4215.13	0.00151223	0.0223031	protein_coding	ubiquitin-associated protein 2-like [Source:MGI Symbol;Acc:MGI:1921633]
ENSMUSG00000018677	Slc25a39	0.00151961	0.0223844	3311.2	180.094	2750.9	110.378	1.20368	0.830787	1.20368	2672.85	2828.95	3406.42	3103.49	3423.7	0.00151961	0.0223844	protein_coding	solute carrier family 25, member 39 [Source:MGI Symbol;Acc:MGI:1196386]
ENSMUSG00000031608	Galnt7	0.00155055	0.0227281	325.482	30.3877	225.533	2.29809	1.44317	0.692921	1.44317	227.158	223.908	358.385	319.59	298.472	0.00155055	0.0227281	protein_coding	polypeptide N-acetylgalactosaminyltransferase 7 [Source:MGI Symbol;Acc:MGI:1349449]
ENSMUSG00000028057	Rit1	0.00154682	0.0227281	1202.07	52.7769	965.011	21.0574	1.24565	0.802791	1.24565	950.121	979.901	1258.46	1153.86	1193.89	0.00154682	0.0227281	protein_coding	Ras-like without CAAX 1 [Source:MGI Symbol;Acc:MGI:108053]
ENSMUSG00000029135	Fosl2	0.00154922	0.0227281	8339.91	451.921	7054.68	17.5319	1.18218	0.845894	1.18218	7067.08	7042.28	7896.21	8799.63	8323.89	0.00154922	0.0227281	protein_coding	fos-like antigen 2 [Source:MGI Symbol;Acc:MGI:102858]
ENSMUSG00000045975	C2cd2	0.00155285	0.0227329	548.851	18.5179	407.577	40.1311	1.34662	0.742601	1.34662	435.954	379.2	569.89	541.634	535.028	0.00155285	0.0227329	protein_coding	C2 calcium-dependent domain containing 2 [Source:MGI Symbol;Acc:MGI:1891883]
ENSMUSG00000027002	Nckap1	0.00155468	0.0227329	4115.78	222.329	3440.98	31.3452	1.19611	0.836047	1.19611	3463.15	3418.82	4282.99	4200.87	3863.47	0.00155468	0.0227329	protein_coding	NCK-associated protein 1 [Source:MGI Symbol;Acc:MGI:1355333]
ENSMUSG00000050310	Rictor	0.00157071	0.0228831	1081.93	75.6012	844.538	65.6375	1.28109	0.780588	1.28109	890.951	798.125	1101	1146.16	998.612	0.00157071	0.0228831	protein_coding	RPTOR independent companion of MTOR, complex 2 [Source:MGI Symbol;Acc:MGI:1926007]
ENSMUSG00000003541	Ier3	0.00157657	0.022913	1954.22	241.791	1541.66	14.2061	1.2676	0.78889	1.2676	1531.62	1551.71	1683.82	2029.2	2149.64	0.00157657	0.022913	protein_coding	immediate early response 3 [Source:MGI Symbol;Acc:MGI:104814]
ENSMUSG00000041961	Znrf3	0.00159291	0.0229552	411.931	40.0121	295.001	8.41692	1.39637	0.716141	1.39637	289.049	300.952	454.737	405.584	375.472	0.00159291	0.0229552	protein_coding	zinc and ring finger 3 [Source:MGI Symbol;Acc:MGI:3039616]
ENSMUSG00000035401	Emsy	0.00159276	0.0229552	1197.7	62.7029	955.047	52.1726	1.25408	0.797399	1.25408	918.155	991.939	1251.41	1212.9	1128.8	0.00159276	0.0229552	protein_coding	EMSY, BRCA2-interacting transcriptional repressor [Source:MGI Symbol;Acc:MGI:1924203]
ENSMUSG00000023845	Lnpep	0.00158818	0.0229552	14353.9	952.156	12070.9	420.956	1.18913	0.840953	1.18913	12368.6	11773.3	15032.2	14764	13265.4	0.00158818	0.0229552	protein_coding	leucyl/cystinyl aminopeptidase [Source:MGI Symbol;Acc:MGI:2387123]
ENSMUSG00000037007	Zfp113	0.00159878	0.0229981	148.996	13.4312	88.8266	1.34148	1.67738	0.59617	1.67738	89.7752	87.8781	164.504	141.184	141.298	0.00159878	0.0229981	protein_coding	zinc finger protein 113 [Source:MGI Symbol;Acc:MGI:1929116]
ENSMUSG00000105504	Gbp5	0.00161135	0.0231096	618.427	211.885	261.216	37.4384	2.3675	0.422387	2.3675	287.689	234.743	405.386	829.137	620.759	0.00161135	0.0231096	protein_coding	guanylate binding protein 5 [Source:MGI Symbol;Acc:MGI:2429943]
ENSMUSG00000061887	Ssbp3	0.001625	0.0232496	1465.52	53.7126	1191.99	37.1495	1.22948	0.813352	1.22948	1165.72	1218.25	1526.37	1424.68	1445.53	0.001625	0.0232496	protein_coding	single-stranded DNA binding protein 3 [Source:MGI Symbol;Acc:MGI:1919725]
ENSMUSG00000022864	D16Ertd472e	0.00162839	0.0232702	183.173	22.6427	112.216	10.5846	1.63233	0.612621	1.63233	119.7	104.731	205.631	183.54	160.35	0.00162839	0.0232702	protein_coding	DNA segment, Chr 16, ERATO Doi 472, expressed [Source:MGI Symbol;Acc:MGI:1196400]
ENSMUSG00000001891	Ugp2	0.00163322	0.0233114	10222	706.235	8435.07	863.163	1.21185	0.825187	1.21185	7824.73	9045.42	11025.3	9941.94	9698.77	0.00163322	0.0233114	protein_coding	UDP-glucose pyrophosphorylase 2 [Source:MGI Symbol;Acc:MGI:2183447]
ENSMUSG00000037643	Prkci	0.00163789	0.0233502	474.101	25.2995	349.577	5.77472	1.35621	0.737347	1.35621	353.66	345.493	484.113	492.861	445.327	0.00163789	0.0233502	protein_coding	protein kinase C, iota [Source:MGI Symbol;Acc:MGI:99260]
ENSMUSG00000043207	Zmpste24	0.00166938	0.0237143	1299.05	69.3519	1041.91	51.9035	1.2468	0.802056	1.2468	1005.21	1078.61	1304.29	1365.64	1227.23	0.00166938	0.0237143	protein_coding	zinc metallopeptidase, STE24 [Source:MGI Symbol;Acc:MGI:1890508]
ENSMUSG00000028613	Lrp8	0.00168156	0.023859	98.3447	14.4963	51.6481	1.86611	1.90413	0.525174	1.90413	50.3285	52.9676	82.2522	110.38	102.401	0.00168156	0.023859	protein_coding	low density lipoprotein receptor-related protein 8, apolipoprotein e receptor [Source:MGI Symbol;Acc:MGI:1340044]
ENSMUSG00000013275	Slc41a1	0.00169526	0.0240019	4719.97	198.361	3964.67	205.257	1.19051	0.839977	1.19051	3819.53	4109.8	4899.88	4752.78	4507.25	0.00169526	0.0240019	protein_coding	solute carrier family 41, member 1 [Source:MGI Symbol;Acc:MGI:2444823]
ENSMUSG00000037791	Phf12	0.00170138	0.0240262	1072.68	41.8709	856.746	36.2684	1.25204	0.798698	1.25204	831.101	882.392	1117.46	1034.5	1066.09	0.00170138	0.0240262	protein_coding	PHD finger protein 12 [Source:MGI Symbol;Acc:MGI:1924057]
ENSMUSG00000054611	Kdm2a	0.00172472	0.0242698	2312.71	107.289	1900.17	109.749	1.21711	0.821621	1.21711	1977.77	1822.57	2420.57	2311.57	2206	0.00172472	0.0242698	protein_coding	lysine (K)-specific demethylase 2A [Source:MGI Symbol;Acc:MGI:1354736]
ENSMUSG00000024393	Prrc2a	0.00176006	0.024709	9014.51	285.483	7723.44	46.2443	1.16716	0.856779	1.16716	7690.74	7756.14	8788.06	8920.28	9335.2	0.00176006	0.024709	protein_coding	proline-rich coiled-coil 2A [Source:MGI Symbol;Acc:MGI:1915467]
ENSMUSG00000039286	Fndc3b	0.00177207	0.0248194	2784.31	194.598	2283.13	104.857	1.21951	0.82	1.21951	2357.28	2208.99	2831.83	2950.75	2570.36	0.00177207	0.0248194	protein_coding	fibronectin type III domain containing 3B [Source:MGI Symbol;Acc:MGI:1919257]
ENSMUSG00000034566	Atp5h	0.00179846	0.0250133	14632.8	638.285	12336.2	1001.65	1.18617	0.84305	1.18617	11627.9	13044.5	15310.7	14544.5	14043.3	0.00179846	0.0250133	protein_coding	ATP synthase, H+ transporting, mitochondrial F0 complex, subunit D [Source:MGI Symbol;Acc:MGI:1918929]
ENSMUSG00000005262	Ufd1	0.00180972	0.0251406	1175.51	102.943	928.067	18.8259	1.26663	0.789499	1.26663	914.755	941.379	1283.13	1165.41	1077.99	0.00180972	0.0251406	protein_coding	ubiquitin recognition factor in ER-associated degradation 1 [Source:MGI Symbol;Acc:MGI:109353]
ENSMUSG00000062373	Tmem65	0.00184609	0.0255864	8958.97	903.633	7389.51	178.014	1.21239	0.824816	1.21239	7263.63	7515.38	9959.57	8714.92	8202.43	0.00184609	0.0255864	protein_coding	transmembrane protein 65 [Source:MGI Symbol;Acc:MGI:1922118]
ENSMUSG00000034800	Zfp661	0.00186217	0.0257496	63.757	3.32409	29.0954	6.5213	2.19131	0.456348	2.19131	24.4841	33.7067	59.9266	65.4582	65.8862	0.00186217	0.0257496	protein_coding	zinc finger protein 661 [Source:MGI Symbol;Acc:MGI:1919430]
ENSMUSG00000028532	Cachd1	0.00186028	0.0257496	176.128	21.2621	108.632	8.92064	1.62134	0.616775	1.62134	114.939	102.324	151.579	188.673	188.133	0.00186028	0.0257496	protein_coding	cache domain containing 1 [Source:MGI Symbol;Acc:MGI:2444177]
ENSMUSG00000022358	Fbxo32	0.0018646	0.0257535	6356.45	180.81	5342.03	460.329	1.18989	0.840411	1.18989	5016.53	5667.53	6259.39	6565.07	6244.9	0.0018646	0.0257535	protein_coding	F-box protein 32 [Source:MGI Symbol;Acc:MGI:1914981]
ENSMUSG00000034998	Foxn2	0.00192338	0.0264735	499.464	20.5295	372.626	14.5369	1.34039	0.746051	1.34039	382.905	362.347	497.038	521.098	480.255	0.00192338	0.0264735	protein_coding	forkhead box N2 [Source:MGI Symbol;Acc:MGI:1347478]
ENSMUSG00000008140	Emc10	0.00193951	0.0266649	1351.41	86.865	1065.63	146.043	1.26818	0.788534	1.26818	962.363	1168.9	1451.16	1292.48	1310.58	0.00193951	0.0266649	protein_coding	ER membrane protein complex subunit 10 [Source:MGI Symbol;Acc:MGI:1916933]
ENSMUSG00000033809	Alg3	0.00198272	0.0271032	347.593	23.3548	247.515	21.0937	1.40433	0.712083	1.40433	232.599	262.43	373.66	328.574	340.544	0.00198272	0.0271032	protein_coding	asparagine-linked glycosylation 3 (alpha-1,3-mannosyltransferase) [Source:MGI Symbol;Acc:MGI:1098592]
ENSMUSG00000004455	Ppp1cc	0.00198745	0.0271368	1117.78	142.793	861.041	62.5408	1.29817	0.770316	1.29817	816.818	905.264	1277.26	1074.28	1001.79	0.00198745	0.0271368	protein_coding	protein phosphatase 1 catalytic subunit gamma [Source:MGI Symbol;Acc:MGI:104872]
ENSMUSG00000018293	Pfn1	0.00206443	0.0279765	5021.57	869.783	3893.36	333.334	1.28978	0.775327	1.28978	3657.66	4129.07	5828.16	5136.54	4100.03	0.00206443	0.0279765	protein_coding	profilin 1 [Source:MGI Symbol;Acc:MGI:97549]
ENSMUSG00000000732	Icosl	0.00207598	0.0280626	192.686	53.2992	104.649	42.4452	1.84125	0.543108	1.84125	134.663	74.6362	131.604	229.745	216.71	0.00207598	0.0280626	protein_coding	icos ligand [Source:MGI Symbol;Acc:MGI:1354701]
ENSMUSG00000022682	Rrn3	0.00207637	0.0280626	2596.11	141.988	2156.24	60.9818	1.204	0.830567	1.204	2113.12	2199.36	2757.8	2538.75	2491.77	0.00207637	0.0280626	protein_coding	RRN3 RNA polymerase I transcription factor homolog (yeast) [Source:MGI Symbol;Acc:MGI:1925255]
ENSMUSG00000010095	Slc3a2	0.00208277	0.0280856	1487.19	116.443	1193.35	79.4797	1.24623	0.802419	1.24623	1137.15	1249.55	1621.54	1424.68	1415.36	0.00208277	0.0280856	protein_coding	solute carrier family 3 (activators of dibasic and neutral amino acid transport), member 2 [Source:MGI Symbol;Acc:MGI:96955]
ENSMUSG00000082884	Gm13339	0.0020871	0.0281123	96.5214	16.3273	49.3221	18.7751	1.95696	0.510997	1.95696	36.0461	62.5981	115.153	84.7105	89.7005	0.0020871	0.0281123	unprocessed_pseudogene	predicted gene 13339 [Source:MGI Symbol;Acc:MGI:3650221]
ENSMUSG00000028522	Mier1	0.00209801	0.0282275	984.688	71.7916	771.15	52.0807	1.27691	0.783142	1.27691	807.977	734.324	1064.58	963.903	925.582	0.00209801	0.0282275	protein_coding	MEIR1 treanscription regulator [Source:MGI Symbol;Acc:MGI:1918398]
ENSMUSG00000027087	Itgav	0.00210892	0.0283425	1351.96	139.648	1062.67	81.2955	1.27223	0.78602	1.27223	1120.15	1005.18	1232.61	1505.54	1317.72	0.00210892	0.0283425	protein_coding	integrin alpha V [Source:MGI Symbol;Acc:MGI:96608]
ENSMUSG00000059401	Mamld1	0.00211847	0.0284319	578.151	83.1044	423.101	14.5249	1.36646	0.731817	1.36646	412.83	433.371	661.543	577.572	495.337	0.00211847	0.0284319	protein_coding	mastermind-like domain containing 1 [Source:MGI Symbol;Acc:MGI:3045303]
ENSMUSG00000061410	Zcchc14	0.00212033	0.0284319	1712.9	75.3549	1384.34	136.143	1.23734	0.808187	1.23734	1480.61	1288.08	1626.24	1749.4	1763.05	0.00212033	0.0284319	protein_coding	zinc finger, CCHC domain containing 14 [Source:MGI Symbol;Acc:MGI:2159407]
ENSMUSG00000028565	Nfia	0.00216695	0.0290112	7710.4	587.518	6470.16	31.0917	1.19169	0.839147	1.19169	6448.17	6492.14	8328.63	7643.2	7159.37	0.00216695	0.0290112	protein_coding	nuclear factor I/A [Source:MGI Symbol;Acc:MGI:108056]
ENSMUSG00000078578	Ube2d3	0.00216838	0.0290112	14013.5	984.626	11806.3	532.121	1.18695	0.842495	1.18695	11430	12182.5	14980.5	14047.8	13012.1	0.00216838	0.0290112	protein_coding	ubiquitin-conjugating enzyme E2D 3 [Source:MGI Symbol;Acc:MGI:1913355]
ENSMUSG00000003437	Paf1	0.00218147	0.0291045	1426.59	94.2794	1154.2	4.74792	1.236	0.809064	1.236	1157.56	1150.84	1533.42	1391.31	1355.03	0.00218147	0.0291045	protein_coding	Paf1, RNA polymerase II complex component [Source:MGI Symbol;Acc:MGI:1923988]
ENSMUSG00000020307	Cdc34	0.0021975	0.0292372	2988.82	151.981	2484.48	150.072	1.203	0.831257	1.203	2378.36	2590.6	3109.13	3039.31	2818.02	0.0021975	0.0292372	protein_coding	cell division cycle 34 [Source:MGI Symbol;Acc:MGI:102657]
ENSMUSG00000030031	Kbtbd8	0.00220602	0.029318	123.69	10.587	72.004	3.7225	1.71783	0.582131	1.71783	69.3717	74.6362	131.604	111.664	127.803	0.00220602	0.029318	protein_coding	kelch repeat and BTB (POZ) domain containing 8 [Source:MGI Symbol;Acc:MGI:2661430]
ENSMUSG00000039753	Fbxl5	0.00222208	0.0294986	1255.99	17.4094	1023.12	8.34075	1.22761	0.814593	1.22761	1029.01	1017.22	1249.06	1275.79	1243.11	0.00222208	0.0294986	protein_coding	F-box and leucine-rich repeat protein 5 [Source:MGI Symbol;Acc:MGI:2152883]
ENSMUSG00000021540	Smad5	0.00223089	0.0295828	1675.17	161.152	1339.14	65.41	1.25093	0.799407	1.25093	1385.39	1292.89	1842.45	1662.12	1520.94	0.00223089	0.0295828	protein_coding	SMAD family member 5 [Source:MGI Symbol;Acc:MGI:1328787]
ENSMUSG00000029587	Zfp12	0.00228768	0.0300361	232.251	8.56418	153.815	20.0441	1.50994	0.662279	1.50994	167.988	139.642	242.057	228.462	226.236	0.00228768	0.0300361	protein_coding	zinc finger protein 12 [Source:MGI Symbol;Acc:MGI:99157]
ENSMUSG00000022500	Litaf	0.00230759	0.030201	1181.1	224.976	878.527	54.1195	1.34441	0.743821	1.34441	916.795	840.259	928.275	1359.22	1255.81	0.00230759	0.030201	protein_coding	LPS-induced TN factor [Source:MGI Symbol;Acc:MGI:1929512]
ENSMUSG00000028403	Zdhhc21	0.00230412	0.030201	621.371	36.4509	475.793	0.407325	1.30597	0.765714	1.30597	476.081	475.505	649.793	634.046	580.275	0.00230412	0.030201	protein_coding	zinc finger, DHHC domain containing 21 [Source:MGI Symbol;Acc:MGI:1915518]
ENSMUSG00000021189	Atxn3	0.00231323	0.0302388	433.63	48.2481	306.739	49.0428	1.41368	0.707376	1.41368	341.418	272.061	400.686	489.011	411.193	0.00231323	0.0302388	protein_coding	ataxin 3 [Source:MGI Symbol;Acc:MGI:1099442]
ENSMUSG00000027782	Kpna4	0.00231922	0.030284	4458.86	101.897	3792.77	125.368	1.17562	0.850614	1.17562	3881.42	3704.12	4574.4	4420.35	4381.83	0.00231922	0.030284	protein_coding	karyopherin (importin) alpha 4 [Source:MGI Symbol;Acc:MGI:1100848]
ENSMUSG00000005686	Ampd3	0.0023252	0.030296	2499.06	58.874	2082.21	148.652	1.2002	0.833197	1.2002	1977.09	2187.32	2566.27	2456.61	2474.3	0.0023252	0.030296	protein_coding	adenosine monophosphate deaminase 3 [Source:MGI Symbol;Acc:MGI:1096344]
ENSMUSG00000025582	Nptx1	0.00233388	0.030376	67.281	7.25991	31.8159	2.67399	2.1147	0.47288	2.1147	29.9251	33.7067	59.9266	74.4426	67.4738	0.00233388	0.030376	protein_coding	neuronal pentraxin 1 [Source:MGI Symbol;Acc:MGI:107811]
ENSMUSG00000039652	Cpeb3	0.00234037	0.0304274	5790.86	445.54	4838.33	175.039	1.19687	0.835512	1.19687	4714.56	4962.1	6257.04	5746.2	5369.33	0.00234037	0.0304274	protein_coding	cytoplasmic polyadenylation element binding protein 3 [Source:MGI Symbol;Acc:MGI:2443075]
ENSMUSG00000064145	Arih2	0.0023592	0.0306056	1585.82	103.395	1278.68	122.243	1.2402	0.806319	1.2402	1192.24	1365.12	1704.97	1519.66	1532.85	0.0023592	0.0306056	protein_coding	ariadne RBR E3 ubiquitin protein ligase 2 [Source:MGI Symbol;Acc:MGI:1344361]
ENSMUSG00000029823	Luc7l2	0.00236974	0.030709	2817.19	227.504	2317.1	100.11	1.21583	0.822484	1.21583	2387.88	2246.31	3070.36	2629.88	2751.34	0.00236974	0.030709	protein_coding	LUC7-like 2 (S. cerevisiae) [Source:MGI Symbol;Acc:MGI:2183260]
ENSMUSG00000034595	Ppp1r18	0.00238494	0.030846	603.938	115.149	421.856	82.4564	1.43162	0.698509	1.43162	480.161	363.55	491.163	721.323	599.326	0.00238494	0.030846	protein_coding	protein phosphatase 1, regulatory subunit 18 [Source:MGI Symbol;Acc:MGI:1923698]
ENSMUSG00000024935	Slc1a1	0.00244681	0.0315048	250.111	32.5808	166.69	7.60757	1.50046	0.666464	1.50046	172.069	161.31	235.006	287.502	227.823	0.00244681	0.0315048	protein_coding	solute carrier family 1 (neuronal/epithelial high affinity glutamate transporter, system Xag), member 1 [Source:MGI Symbol;Acc:MGI:105083]
ENSMUSG00000030265	Kras	0.0024776	0.0318198	1447.39	180.76	1135.73	5.8637	1.27441	0.784675	1.27441	1139.87	1131.58	1571.02	1531.21	1239.93	0.0024776	0.0318198	protein_coding	Kirsten rat sarcoma viral oncogene homolog [Source:MGI Symbol;Acc:MGI:96680]
ENSMUSG00000001052	Sec24b	0.0024794	0.0318198	1164.78	36.5766	937.238	60.5395	1.24278	0.804646	1.24278	980.046	894.43	1206.76	1139.74	1147.85	0.0024794	0.0318198	protein_coding	Sec24 related gene family, member B (S. cerevisiae) [Source:MGI Symbol;Acc:MGI:2139764]
ENSMUSG00000071757	Zhx2	0.0024878	0.0318686	1309.96	32.993	1067.5	58.2757	1.22713	0.81491	1.22713	1026.29	1108.71	1337.19	1319.43	1273.27	0.0024878	0.0318686	protein_coding	zinc fingers and homeoboxes 2 [Source:MGI Symbol;Acc:MGI:2683087]
ENSMUSG00000034390	Cmip	0.00254702	0.0325132	389.863	31.9719	266.548	72.2182	1.46264	0.683696	1.46264	317.614	215.482	358.385	388.898	422.307	0.00254702	0.0325132	protein_coding	c-Maf inducing protein [Source:MGI Symbol;Acc:MGI:1921690]
ENSMUSG00000020390	Ube2b	0.00255111	0.0325308	8602	402.024	7290.1	483.727	1.17996	0.847489	1.17996	6948.06	7632.15	8960.79	8677.7	8167.51	0.00255111	0.0325308	protein_coding	ubiquitin-conjugating enzyme E2B [Source:MGI Symbol;Acc:MGI:102944]
ENSMUSG00000041164	Zmiz2	0.00257984	0.0328271	2038.52	119.527	1683.09	59.3549	1.21118	0.825641	1.21118	1641.12	1725.06	2173.81	1994.55	1947.21	0.00257984	0.0328271	protein_coding	zinc finger, MIZ-type containing 2 [Source:MGI Symbol;Acc:MGI:106374]
ENSMUSG00000014077	Chp1	0.00263775	0.0334572	2356.28	140.388	1955.73	28.2911	1.20481	0.830006	1.20481	1975.73	1935.72	2509.87	2324.41	2234.57	0.00263775	0.0334572	protein_coding	calcineurin-like EF hand protein 1 [Source:MGI Symbol;Acc:MGI:1927185]
ENSMUSG00000027131	Emc4	0.00264854	0.0335584	593.735	32.6946	453.743	44.3947	1.30853	0.764218	1.30853	422.352	485.135	622.767	558.32	600.12	0.00264854	0.0335584	protein_coding	ER membrane protein complex subunit 4 [Source:MGI Symbol;Acc:MGI:1915282]
ENSMUSG00000025374	Nabp2	0.00266179	0.0336184	1084.05	65.6822	855.084	111.825	1.26778	0.788783	1.26778	776.011	934.156	1159.76	1042.2	1050.21	0.00266179	0.0336184	protein_coding	nucleic acid binding protein 2 [Source:MGI Symbol;Acc:MGI:1917167]
ENSMUSG00000090086	AI480526	0.00268522	0.0337791	140.375	5.14724	82.2567	19.2893	1.70655	0.585977	1.70655	95.8962	68.6171	137.479	146.318	137.329	0.00268522	0.0337791	lncRNA	expressed sequence AI480526 [Source:MGI Symbol;Acc:MGI:2140910]
ENSMUSG00000027900	Dram2	0.00268538	0.0337791	1888.24	172.109	1530.35	91.4988	1.23386	0.810464	1.23386	1465.65	1595.05	2085.68	1769.94	1809.09	0.00268538	0.0337791	protein_coding	DNA-damage regulated autophagy modulator 2 [Source:MGI Symbol;Acc:MGI:1914421]
ENSMUSG00000027663	Zmat3	0.00269459	0.0338551	616.783	28.181	475.163	8.02983	1.29804	0.77039	1.29804	480.841	469.486	633.342	632.762	584.244	0.00269459	0.0338551	protein_coding	zinc finger matrin type 3 [Source:MGI Symbol;Acc:MGI:1195270]
ENSMUSG00000021258	Ccnk	0.0026975	0.033856	1993.08	159.612	1628.96	78.0238	1.22353	0.817306	1.22353	1573.79	1684.13	2177.33	1904.7	1897.2	0.0026975	0.033856	protein_coding	cyclin K [Source:MGI Symbol;Acc:MGI:1276106]
ENSMUSG00000064346	mt-Tw	0.00271239	0.0339717	6770.04	1379.63	2634.85	1379.38	2.56942	0.389193	2.56942	1659.48	3610.22	8095.97	6871.82	5342.34	0.00271239	0.0339717	Mt_tRNA	mitochondrially encoded tRNA tryptophan [Source:MGI Symbol;Acc:MGI:102471]
ENSMUSG00000037210	Fam193a	0.00272404	0.0340819	858.366	34.3311	682.099	21.0806	1.25842	0.794649	1.25842	667.193	697.005	846.023	897.162	831.912	0.00272404	0.0340819	protein_coding	family with sequence homology 193, member A [Source:MGI Symbol;Acc:MGI:2447768]
ENSMUSG00000039640	Mrpl12	0.0027344	0.0341757	3359.66	162.978	2768.73	333.725	1.21343	0.82411	1.21343	2532.75	3004.71	3399.37	3180.5	3499.11	0.0027344	0.0341757	protein_coding	mitochondrial ribosomal protein L12 [Source:MGI Symbol;Acc:MGI:1926273]
ENSMUSG00000026889	Rbm18	0.00274277	0.0342446	1705.73	140.756	1384.37	62.9993	1.23213	0.8116	1.23213	1339.83	1428.92	1858.9	1676.24	1582.06	0.00274277	0.0342446	protein_coding	RNA binding motif protein 18 [Source:MGI Symbol;Acc:MGI:1915139]
ENSMUSG00000060675	Plaat3	0.00276542	0.0344914	2738.59	125.51	2290.42	111.272	1.19567	0.836349	1.19567	2211.73	2369.1	2760.15	2851.92	2603.7	0.00276542	0.0344914	protein_coding	phospholipase A and acyltransferase 3 [Source:MGI Symbol;Acc:MGI:2179715]
ENSMUSG00000032846	Zswim6	0.00278309	0.0346035	1401.26	36.2035	1110.35	172.563	1.262	0.792392	1.262	1232.37	988.327	1440.59	1393.87	1369.32	0.00278309	0.0346035	protein_coding	zinc finger SWIM-type containing 6 [Source:MGI Symbol;Acc:MGI:1914513]
ENSMUSG00000025981	Coq10b	0.00279916	0.0346591	2184.35	165.265	1795.34	26.1948	1.21668	0.821911	1.21668	1813.87	1776.82	2324.21	2226.86	2001.99	0.00279916	0.0346591	protein_coding	coenzyme Q10B [Source:MGI Symbol;Acc:MGI:1915126]
ENSMUSG00000021519	Mterf3	0.0028115	0.0347759	655.977	28.7685	507.85	41.0813	1.29167	0.774189	1.29167	478.801	536.899	682.693	659.715	625.522	0.0028115	0.0347759	protein_coding	mitochondrial transcription termination factor 3 [Source:MGI Symbol;Acc:MGI:1913660]
ENSMUSG00000040363	Bcor	0.00281828	0.0347878	4167.26	262.851	3487.53	192.509	1.1949	0.836888	1.1949	3623.65	3351.4	3883.48	4402.38	4215.92	0.00281828	0.0347878	protein_coding	BCL6 interacting corepressor [Source:MGI Symbol;Acc:MGI:1918708]
ENSMUSG00000029536	Gatc	0.00284864	0.0350724	1047.78	147.047	794.723	112.065	1.31842	0.758482	1.31842	715.481	873.965	1186.78	1062.73	893.83	0.00284864	0.0350724	protein_coding	glutamyl-tRNA(Gln) amidotransferase, subunit C [Source:MGI Symbol;Acc:MGI:1923776]
ENSMUSG00000046873	Mbtps2	0.00285714	0.0350724	590.103	34.9266	452.665	10.1679	1.30362	0.767095	1.30362	445.475	459.855	622.767	594.257	553.285	0.00285714	0.0350724	protein_coding	membrane-bound transcription factor peptidase, site 2 [Source:MGI Symbol;Acc:MGI:2444506]
ENSMUSG00000033624	Pdpr	0.00285892	0.0350724	4862.07	93.7854	4169.04	61.6454	1.16623	0.857463	1.16623	4212.63	4125.45	4950.41	4872.14	4763.65	0.00285892	0.0350724	protein_coding	pyruvate dehydrogenase phosphatase regulatory subunit [Source:MGI Symbol;Acc:MGI:2442188]
ENSMUSG00000046480	Scn4b	0.00287644	0.0351914	1838.31	177.522	1469.03	173.105	1.25138	0.79912	1.25138	1346.63	1591.44	1975.23	1637.74	1901.97	0.00287644	0.0351914	protein_coding	sodium channel, type IV, beta [Source:MGI Symbol;Acc:MGI:2687406]
ENSMUSG00000054604	Cggbp1	0.00288039	0.0351914	1374.24	31.5791	1112.24	105.442	1.23556	0.80935	1.23556	1186.8	1037.68	1345.41	1407.99	1369.32	0.00288039	0.0351914	protein_coding	CGG triplet repeat binding protein 1 [Source:MGI Symbol;Acc:MGI:2146370]
ENSMUSG00000026893	Gca	0.00289857	0.0353774	861.03	69.1267	663.09	99.0369	1.29851	0.770112	1.29851	593.06	733.12	877.749	920.265	785.078	0.00289857	0.0353774	protein_coding	grancalcin [Source:MGI Symbol;Acc:MGI:1918521]
ENSMUSG00000036452	Arhgap26	0.00291714	0.0355315	3320.08	56.0724	2826.82	45.5753	1.17449	0.851432	1.17449	2794.59	2859.05	3270.11	3380.72	3309.39	0.00291714	0.0355315	protein_coding	Rho GTPase activating protein 26 [Source:MGI Symbol;Acc:MGI:1918552]
ENSMUSG00000038587	Akap12	0.00292323	0.0355694	2509.62	499.086	1921.56	20.8274	1.30603	0.765677	1.30603	1936.29	1906.83	1977.58	2967.44	2583.85	0.00292323	0.0355694	protein_coding	A kinase (PRKA) anchor protein (gravin) 12 [Source:MGI Symbol;Acc:MGI:1932576]
ENSMUSG00000059714	Flot1	0.00293152	0.0356213	3432.91	69.3102	2891.58	224.683	1.18721	0.84231	1.18721	2732.7	3050.45	3394.67	3512.92	3391.15	0.00293152	0.0356213	protein_coding	flotillin 1 [Source:MGI Symbol;Acc:MGI:1100500]
ENSMUSG00000013076	Amotl1	0.00294536	0.0356213	3329.36	27.6307	2839.61	15.5711	1.17247	0.852901	1.17247	2828.6	2850.62	3333.57	3299.86	3354.64	0.00294536	0.0356213	protein_coding	angiomotin-like 1 [Source:MGI Symbol;Acc:MGI:1922973]
ENSMUSG00000008730	Hipk1	0.00293452	0.0356213	4379.31	136.481	3737.02	61.8535	1.17187	0.853336	1.17187	3780.76	3693.29	4402.84	4502.49	4232.59	0.00293452	0.0356213	protein_coding	homeodomain interacting protein kinase 1 [Source:MGI Symbol;Acc:MGI:1314873]
ENSMUSG00000037096	Gm9762	0.00296914	0.0358003	256.446	31.0583	171.641	33.0586	1.49408	0.669307	1.49408	148.265	195.017	286.708	257.982	224.648	0.00296914	0.0358003	processed_pseudogene	predicted pseudogene 9762 [Source:MGI Symbol;Acc:MGI:3704220]
ENSMUSG00000038024	Dennd4c	0.00297537	0.0358229	2234.14	158.697	1845.7	57.5183	1.21046	0.826133	1.21046	1805.03	1886.37	2408.82	2194.77	2098.83	0.00297537	0.0358229	protein_coding	DENN/MADD domain containing 4C [Source:MGI Symbol;Acc:MGI:1914769]
ENSMUSG00000104621	Gm43185	0.00298944	0.0359364	77.5132	11.5762	37.2296	11.7919	2.08203	0.4803	2.08203	45.5677	28.8914	83.4273	64.1747	84.9376	0.00298944	0.0359364	TEC	predicted gene 43185 [Source:MGI Symbol;Acc:MGI:5663322]
ENSMUSG00000007891	Ctsd	0.0031269	0.0372082	23893.9	2241.22	15475.6	3800.6	1.54397	0.647681	1.54397	12788.2	18163.1	26291.3	23539.3	21851.2	0.0031269	0.0372082	protein_coding	cathepsin D [Source:MGI Symbol;Acc:MGI:88562]
ENSMUSG00000032076	Cadm1	0.00316178	0.0375179	84.1952	1.33038	43.4832	8.71886	1.93627	0.516457	1.93627	49.6484	37.3181	83.4273	83.4271	85.7314	0.00316178	0.0375179	protein_coding	cell adhesion molecule 1 [Source:MGI Symbol;Acc:MGI:1889272]
ENSMUSG00000074698	Csnk2a1	0.0031607	0.0375179	3827.4	222.466	3227.89	67.4197	1.18573	0.843365	1.18573	3180.22	3275.56	3854.1	4035.3	3592.78	0.0031607	0.0375179	protein_coding	casein kinase 2, alpha 1 polypeptide [Source:MGI Symbol;Acc:MGI:88543]
ENSMUSG00000024403	Atp6v1g2	0.00317748	0.0375924	144.156	14.6563	88.5138	5.91072	1.62862	0.614015	1.62862	84.3343	92.6933	160.979	137.334	134.154	0.00317748	0.0375924	protein_coding	ATPase, H+ transporting, lysosomal V1 subunit G2 [Source:MGI Symbol;Acc:MGI:1913487]
ENSMUSG00000041920	Slc16a6	0.00317565	0.0375924	410.371	46.7579	298.609	8.60266	1.37428	0.727656	1.37428	304.692	292.526	374.835	463.341	392.936	0.00317565	0.0375924	protein_coding	solute carrier family 16 (monocarboxylic acid transporters), member 6 [Source:MGI Symbol;Acc:MGI:2144585]
ENSMUSG00000059355	Wdr83os	0.00317161	0.0375924	602.836	48.3815	462.949	16.0544	1.30217	0.767951	1.30217	451.596	474.301	656.843	563.454	588.213	0.00317161	0.0375924	protein_coding	WD repeat domain 83 opposite strand [Source:MGI Symbol;Acc:MGI:3041257]
ENSMUSG00000038738	Shank1	0.00321022	0.0378395	223.819	30.6225	147.803	15.6975	1.51431	0.660367	1.51431	136.703	158.903	224.431	254.132	192.896	0.00321022	0.0378395	protein_coding	SH3 and multiple ankyrin repeat domains 1 [Source:MGI Symbol;Acc:MGI:3613677]
ENSMUSG00000034892	Rps29	0.00321103	0.0378395	4775.57	115.992	4065.54	265.194	1.17465	0.85132	1.17465	3878.02	4253.06	4664.88	4765.61	4896.22	0.00321103	0.0378395	protein_coding	ribosomal protein S29 [Source:MGI Symbol;Acc:MGI:107681]
ENSMUSG00000056999	Ide	0.00321712	0.037874	5931.23	754.456	4839.72	138.474	1.22553	0.815972	1.22553	4937.64	4741.8	5180.72	6689.57	5923.41	0.00321712	0.037874	protein_coding	insulin degrading enzyme [Source:MGI Symbol;Acc:MGI:96412]
ENSMUSG00000018076	Med13l	0.00322932	0.0379803	2916.34	67.1397	2476.14	10.352	1.17778	0.849057	1.17778	2468.82	2483.46	2909.38	2986.69	2852.95	0.00322932	0.0379803	protein_coding	mediator complex subunit 13-like [Source:MGI Symbol;Acc:MGI:2670178]
ENSMUSG00000020170	Frs2	0.00329073	0.0386091	1308.47	71.3685	1064.68	57.1648	1.22898	0.81368	1.22898	1024.25	1105.1	1379.49	1309.16	1236.76	0.00329073	0.0386091	protein_coding	fibroblast growth factor receptor substrate 2 [Source:MGI Symbol;Acc:MGI:1100860]
ENSMUSG00000047996	Prrg1	0.00330351	0.0387006	655.662	76.4953	496.261	50.6611	1.32121	0.756885	1.32121	460.438	532.084	740.27	635.329	591.388	0.00330351	0.0387006	protein_coding	proline rich Gla (G-carboxyglutamic acid) 1 [Source:MGI Symbol;Acc:MGI:1917364]
ENSMUSG00000014767	Tbp	0.00336541	0.0393102	327.377	41.0199	218.12	59.9117	1.5009	0.666266	1.5009	260.484	175.756	367.785	328.574	285.771	0.00336541	0.0393102	protein_coding	TATA box binding protein [Source:MGI Symbol;Acc:MGI:101838]
ENSMUSG00000017009	Sdc4	0.00337036	0.0393296	1481.23	79.0168	1193.45	130.06	1.24113	0.805718	1.24113	1285.42	1101.49	1485.24	1558.16	1400.28	0.00337036	0.0393296	protein_coding	syndecan 4 [Source:MGI Symbol;Acc:MGI:1349164]
ENSMUSG00000064210	Ano6	0.00338204	0.0393508	603.474	37.1942	453.202	68.9041	1.33158	0.750989	1.33158	501.925	404.48	594.566	644.314	571.543	0.00338204	0.0393508	protein_coding	anoctamin 6 [Source:MGI Symbol;Acc:MGI:2145890]
ENSMUSG00000029647	Pan3	0.0033757	0.0393508	851.272	55.6523	667.069	59.8094	1.27614	0.783614	1.27614	709.36	624.777	813.122	915.131	825.562	0.0033757	0.0393508	protein_coding	PAN3 poly(A) specific ribonuclease subunit [Source:MGI Symbol;Acc:MGI:1919837]
ENSMUSG00000028126	Pip5k1a	0.00338157	0.0393508	754.363	29.1233	596.282	26.6782	1.26511	0.790445	1.26511	577.418	615.146	769.646	772.663	720.779	0.00338157	0.0393508	protein_coding	phosphatidylinositol-4-phosphate 5-kinase, type 1 alpha [Source:MGI Symbol;Acc:MGI:107929]
ENSMUSG00000028557	Rnf11	0.00339925	0.0395126	3857.03	153.826	3284.66	2.4627	1.17426	0.851603	1.17426	3282.92	3286.4	4011.56	3855.61	3703.92	0.00339925	0.0395126	protein_coding	ring finger protein 11 [Source:MGI Symbol;Acc:MGI:1352759]
ENSMUSG00000090100	Ttbk2	0.00342875	0.0397807	589.531	47.9114	450.809	16.1986	1.30772	0.76469	1.30772	439.354	462.263	615.717	618.644	534.234	0.00342875	0.0397807	protein_coding	tau tubulin kinase 2 [Source:MGI Symbol;Acc:MGI:2155779]
ENSMUSG00000024240	Epc1	0.00342897	0.0397807	917.849	33.6933	724.994	100.018	1.26601	0.789884	1.26601	654.271	795.718	945.901	880.476	927.17	0.00342897	0.0397807	protein_coding	enhancer of polycomb homolog 1 [Source:MGI Symbol;Acc:MGI:1278322]
ENSMUSG00000044147	Arf6	0.0034757	0.0402292	723.708	48.7356	563.881	36.4565	1.28344	0.779156	1.28344	589.66	538.103	668.593	761.111	741.418	0.0034757	0.0402292	protein_coding	ADP-ribosylation factor 6 [Source:MGI Symbol;Acc:MGI:99435]
ENSMUSG00000039270	Megf9	0.00347772	0.0402292	920.014	81.8658	725.161	7.47121	1.2687	0.788206	1.2687	730.444	719.878	970.576	963.903	825.562	0.00347772	0.0402292	protein_coding	multiple EGF-like-domains 9 [Source:MGI Symbol;Acc:MGI:1918264]
ENSMUSG00000042429	Adora1	0.00350424	0.0404577	412.86	15.2099	307.321	10.709	1.34342	0.744371	1.34342	314.893	299.748	407.736	429.97	400.874	0.00350424	0.0404577	protein_coding	adenosine A1 receptor [Source:MGI Symbol;Acc:MGI:99401]
ENSMUSG00000027104	Atf2	0.00351339	0.0405242	2090.71	258.993	1679.76	4.02975	1.24465	0.803437	1.24465	1682.6	1676.91	2339.49	2110.06	1822.59	0.00351339	0.0405242	protein_coding	activating transcription factor 2 [Source:MGI Symbol;Acc:MGI:109349]
ENSMUSG00000060550	H2-Q7	0.00352989	0.0406362	210.492	23.1342	120.632	65.0482	1.74491	0.573097	1.74491	166.628	74.6362	190.355	205.359	235.761	0.00352989	0.0406362	protein_coding	histocompatibility 2, Q region locus 7 [Source:MGI Symbol;Acc:MGI:95936]
ENSMUSG00000026159	Agfg1	0.0035418	0.0407341	1335.47	60.6382	1095.21	37.8225	1.21938	0.820089	1.21938	1068.46	1121.95	1303.11	1405.43	1297.88	0.0035418	0.0407341	protein_coding	ArfGAP with FG repeats 1 [Source:MGI Symbol;Acc:MGI:1333754]
ENSMUSG00000024743	Syt7	0.00354964	0.040785	1550.16	99.9622	1274.22	11.089	1.21656	0.821989	1.21656	1266.37	1282.06	1663.84	1476.02	1510.62	0.00354964	0.040785	protein_coding	synaptotagmin VII [Source:MGI Symbol;Acc:MGI:1859545]
ENSMUSG00000064370	mt-Cytb	0.00356888	0.0409326	2.94115e+06	435824	1.99892e+06	277838	1.47137	0.679638	1.47137	1.80245e+06	2.19538e+06	3.35493e+06	2.98232e+06	2.4862e+06	0.00356888	0.0409326	protein_coding	mitochondrially encoded cytochrome b [Source:MGI Symbol;Acc:MGI:102501]
ENSMUSG00000005371	Fbxo11	0.00357169	0.0409326	2353.5	216.682	1933.76	14.6979	1.21706	0.821653	1.21706	1923.37	1944.15	2560.39	2371.9	2128.2	0.00357169	0.0409326	protein_coding	F-box protein 11 [Source:MGI Symbol;Acc:MGI:2147134]
ENSMUSG00000056268	Dennd1b	0.00357275	0.0409326	1651.19	84.0298	1362.51	37.1706	1.21187	0.82517	1.21187	1388.8	1336.23	1703.8	1695.49	1554.28	0.00357275	0.0409326	protein_coding	DENN/MADD domain containing 1B [Source:MGI Symbol;Acc:MGI:2447812]
ENSMUSG00000042747	Krtcap2	0.00360325	0.0412426	803.493	40.8223	633.44	60.9531	1.26846	0.788358	1.26846	590.34	676.541	843.673	804.75	762.057	0.00360325	0.0412426	protein_coding	keratinocyte associated protein 2 [Source:MGI Symbol;Acc:MGI:1913309]
ENSMUSG00000026821	Ralgds	0.00361317	0.0412771	694.823	90.3536	529.794	8.6789	1.3115	0.762488	1.3115	535.931	523.657	591.041	755.977	737.449	0.00361317	0.0412771	protein_coding	ral guanine nucleotide dissociation stimulator [Source:MGI Symbol;Acc:MGI:107485]
ENSMUSG00000027274	Mkks	0.00361684	0.0412796	676.772	41.4293	526.533	52.1136	1.28534	0.778006	1.28534	489.683	563.383	716.769	634.046	679.501	0.00361684	0.0412796	protein_coding	McKusick-Kaufman syndrome [Source:MGI Symbol;Acc:MGI:1891836]
ENSMUSG00000036022	Fam122b	0.0036455	0.0415274	176.604	6.35265	115.253	0.442794	1.53232	0.652604	1.53232	114.939	115.566	183.305	175.839	170.669	0.0036455	0.0415274	protein_coding	family with sequence similarity 122, member B [Source:MGI Symbol;Acc:MGI:1926005]
ENSMUSG00000006307	Kmt2b	0.0036491	0.041529	955.436	33.1488	756.99	86.5336	1.26215	0.792298	1.26215	818.179	695.802	918.875	963.903	983.53	0.0036491	0.041529	protein_coding	lysine (K)-specific methyltransferase 2B [Source:MGI Symbol;Acc:MGI:109565]
ENSMUSG00000022010	Tsc22d1	0.00365728	0.0415824	14758.1	425.619	12798.7	480.367	1.15309	0.867233	1.15309	12459	13138.4	14286	14875.7	15112.5	0.00365728	0.0415824	protein_coding	TSC22 domain family, member 1 [Source:MGI Symbol;Acc:MGI:109127]
ENSMUSG00000032000	Birc3	0.00368438	0.0418111	353.7	45.5071	251.276	21.6789	1.40762	0.71042	1.40762	266.605	235.947	301.983	387.615	371.503	0.00368438	0.0418111	protein_coding	baculoviral IAP repeat-containing 3 [Source:MGI Symbol;Acc:MGI:1197007]
ENSMUSG00000032402	Smad3	0.00368353	0.0418111	802.833	43.5306	635.688	45.8572	1.26294	0.791806	1.26294	603.262	668.114	853.073	779.08	776.346	0.00368353	0.0418111	protein_coding	SMAD family member 3 [Source:MGI Symbol;Acc:MGI:1201674]
ENSMUSG00000034297	Med13	0.00369171	0.0418545	4783.22	240.337	4061.2	174.718	1.17778	0.849052	1.17778	4184.75	3937.66	4807.05	5010.76	4531.86	0.00369171	0.0418545	protein_coding	mediator complex subunit 13 [Source:MGI Symbol;Acc:MGI:3029632]
ENSMUSG00000021765	Fst	0.00370787	0.041984	54.4792	3.05872	24.3584	2.10152	2.23657	0.447113	2.23657	25.8444	22.8724	51.7014	57.7572	53.9791	0.00370787	0.041984	protein_coding	follistatin [Source:MGI Symbol;Acc:MGI:95586]
ENSMUSG00000071072	Ptges3	0.00372535	0.042001	1641.45	102.508	1343.09	82.9105	1.22214	0.818237	1.22214	1401.72	1284.46	1742.57	1644.15	1537.61	0.00372535	0.042001	protein_coding	prostaglandin E synthase 3 [Source:MGI Symbol;Acc:MGI:1929282]
ENSMUSG00000019850	Tnfaip3	0.0038069	0.0427538	628.677	144.203	437.475	89.2228	1.43706	0.695865	1.43706	500.565	374.385	475.888	762.395	647.749	0.0038069	0.0427538	protein_coding	tumor necrosis factor, alpha-induced protein 3 [Source:MGI Symbol;Acc:MGI:1196377]
ENSMUSG00000034075	Zdhhc5	0.00380008	0.0427538	6135.32	396.815	5159.85	420.052	1.18905	0.841007	1.18905	4862.82	5456.87	6529.65	6140.23	5736.07	0.00380008	0.0427538	protein_coding	zinc finger, DHHC domain containing 5 [Source:MGI Symbol;Acc:MGI:1923573]
ENSMUSG00000050705	2310061I04Rik	0.00383289	0.0428744	2738.72	188.681	2282.96	128.623	1.19963	0.833588	1.19963	2192.01	2373.91	2955.2	2651.7	2609.25	0.00383289	0.0428744	protein_coding	RIKEN cDNA 2310061I04 gene [Source:MGI Symbol;Acc:MGI:1916912]
ENSMUSG00000020325	Fstl3	0.00386069	0.0430762	153.434	25.7299	94.5328	14.4229	1.62308	0.616114	1.62308	84.3343	104.731	132.779	182.256	145.267	0.00386069	0.0430762	protein_coding	follistatin-like 3 [Source:MGI Symbol;Acc:MGI:1890391]
ENSMUSG00000034981	Parm1	0.00387281	0.0431712	5373.17	227.37	4571.06	301.057	1.17548	0.850719	1.17548	4358.18	4783.94	5398.1	5587.05	5134.36	0.00387281	0.0431712	protein_coding	prostate androgen-regulated mucin-like protein 1 [Source:MGI Symbol;Acc:MGI:2443349]
ENSMUSG00000019943	Atp2b1	0.0039349	0.0437817	2701.86	133.302	2280.43	31.7522	1.1848	0.844024	1.1848	2257.98	2302.89	2593.3	2850.64	2661.64	0.0039349	0.0437817	protein_coding	ATPase, Ca++ transporting, plasma membrane 1 [Source:MGI Symbol;Acc:MGI:104653]
ENSMUSG00000040242	Fgfr1op2	0.00394761	0.0438416	2179.6	121.974	1797.71	178.165	1.21243	0.824787	1.21243	1671.72	1923.69	2284.26	2208.89	2045.65	0.00394761	0.0438416	protein_coding	FGFR1 oncogene partner 2 [Source:MGI Symbol;Acc:MGI:1914779]
ENSMUSG00000041415	Dicer1	0.00395206	0.0438502	1326.6	57.8708	1080.12	78.7369	1.2282	0.814201	1.2282	1135.79	1024.44	1359.51	1360.5	1259.78	0.00395206	0.0438502	protein_coding	dicer 1, ribonuclease type III [Source:MGI Symbol;Acc:MGI:2177178]
ENSMUSG00000038384	Setd1b	0.00399622	0.0442172	1185.36	45.3823	963.113	68.1908	1.23076	0.812505	1.23076	1011.33	914.895	1222.03	1134.61	1199.45	0.00399622	0.0442172	protein_coding	SET domain containing 1B [Source:MGI Symbol;Acc:MGI:2652820]
ENSMUSG00000027035	Cers6	0.00403784	0.044513	287.081	22.5008	201.808	29.5528	1.42255	0.702965	1.42255	180.911	222.705	298.458	301.621	261.163	0.00403784	0.044513	protein_coding	ceramide synthase 6 [Source:MGI Symbol;Acc:MGI:2442564]
ENSMUSG00000101304	Plet1os	0.00406555	0.0447361	315.049	4.90473	227.632	30.4859	1.38403	0.722528	1.38403	206.075	249.188	312.558	311.889	320.699	0.00406555	0.0447361	lncRNA	placenta expressed transcript 1, opposite strand [Source:MGI Symbol;Acc:MGI:1916881]
ENSMUSG00000050043	Tmx2	0.00413604	0.0454281	1322.41	46.1126	1081.16	96.8356	1.22313	0.817573	1.22313	1012.69	1149.64	1357.16	1339.97	1270.1	0.00413604	0.0454281	protein_coding	thioredoxin-related transmembrane protein 2 [Source:MGI Symbol;Acc:MGI:1914208]
ENSMUSG00000035778	Ggta1	0.00415675	0.0454951	318.719	25.3332	213.043	68.0536	1.49603	0.668435	1.49603	261.164	164.922	306.683	347.827	301.648	0.00415675	0.0454951	protein_coding	glycoprotein galactosyltransferase alpha 1, 3 [Source:MGI Symbol;Acc:MGI:95704]
ENSMUSG00000071317	Bves	0.00416266	0.0454951	3002.71	245.894	2481.66	215.342	1.20996	0.826475	1.20996	2329.39	2633.93	3271.29	2948.18	2788.65	0.00416266	0.0454951	protein_coding	blood vessel epicardial substance [Source:MGI Symbol;Acc:MGI:1346013]
ENSMUSG00000045962	Wnk1	0.00415885	0.0454951	45431.2	2442.53	39217.4	1462.82	1.15845	0.863225	1.15845	38183	40251.8	46825	46857.8	42610.9	0.00415885	0.0454951	protein_coding	WNK lysine deficient protein kinase 1 [Source:MGI Symbol;Acc:MGI:2442092]
ENSMUSG00000050195	Scd4	0.00418571	0.0456054	457.518	97.0727	310.242	99.2234	1.47471	0.678098	1.47471	240.081	380.404	566.365	379.914	426.276	0.00418571	0.0456054	protein_coding	stearoyl-coenzyme A desaturase 4 [Source:MGI Symbol;Acc:MGI:2670997]
ENSMUSG00000085795	Zfp703	0.00423171	0.0459763	964.164	90.7994	753.719	92.1218	1.27921	0.781733	1.27921	818.859	688.579	1045.78	866.358	980.355	0.00423171	0.0459763	protein_coding	zinc finger protein 703 [Source:MGI Symbol;Acc:MGI:2662729]
ENSMUSG00000046985	Tapt1	0.00422932	0.0459763	1131.88	66.3284	918.511	18.7336	1.2323	0.81149	1.2323	931.758	905.264	1184.43	1153.86	1057.35	0.00422932	0.0459763	protein_coding	transmembrane anterior posterior transformation 1 [Source:MGI Symbol;Acc:MGI:2683537]
ENSMUSG00000064127	Med14	0.00423208	0.0459763	2087.99	171.02	1725.2	13.821	1.21029	0.826249	1.21029	1734.97	1715.43	2266.64	2071.56	1925.78	0.00423208	0.0459763	protein_coding	mediator complex subunit 14 [Source:MGI Symbol;Acc:MGI:1349442]
ENSMUSG00000047412	Zbtb44	0.00428966	0.0463911	1749.01	80.9189	1455.79	37.9927	1.20142	0.832349	1.20142	1482.65	1428.92	1712.02	1841.81	1693.2	0.00428966	0.0463911	protein_coding	zinc finger and BTB domain containing 44 [Source:MGI Symbol;Acc:MGI:1925123]
ENSMUSG00000029203	Ube2k	0.00432016	0.0466366	2028.45	102.836	1694.13	84.5933	1.19734	0.835185	1.19734	1634.32	1753.95	2146.78	1977.86	1960.71	0.00432016	0.0466366	protein_coding	ubiquitin-conjugating enzyme E2K [Source:MGI Symbol;Acc:MGI:1858216]
ENSMUSG00000102869	2900097C17Rik	0.00433284	0.0467314	4086.81	142.331	3496.61	130.036	1.16879	0.855584	1.16879	3404.66	3588.55	4226.59	4091.78	3942.06	0.00433284	0.0467314	lncRNA	RIKEN cDNA 2900097C17 gene [Source:MGI Symbol;Acc:MGI:1914767]
ENSMUSG00000037411	Serpine1	0.00435122	0.0468451	3528.07	144.521	3006	88.6475	1.17368	0.852023	1.17368	3068.68	2943.31	3372.34	3553.99	3657.87	0.00435122	0.0468451	protein_coding	serine (or cysteine) peptidase inhibitor, clade E, member 1 [Source:MGI Symbol;Acc:MGI:97608]
ENSMUSG00000032998	Foxj3	0.00436331	0.0468487	1549.48	86.0975	1280.75	0.138568	1.20982	0.826569	1.20982	1280.66	1280.85	1610.97	1586.4	1451.08	0.00436331	0.0468487	protein_coding	forkhead box J3 [Source:MGI Symbol;Acc:MGI:2443432]
ENSMUSG00000037475	Thoc2	0.00436802	0.0468573	1238.51	55.5204	1015.04	45.6419	1.22016	0.819567	1.22016	982.766	1047.31	1280.78	1259.11	1175.63	0.00436802	0.0468573	protein_coding	THO complex 2 [Source:MGI Symbol;Acc:MGI:2442413]
ENSMUSG00000024070	Prkd3	0.00437747	0.0468768	784.976	66.4992	608.041	68.264	1.29099	0.774598	1.29099	656.311	559.771	788.446	849.672	716.81	0.00437747	0.0468768	protein_coding	protein kinase D3 [Source:MGI Symbol;Acc:MGI:1922542]
ENSMUSG00000036098	Myrf	0.00453643	0.0481885	226.299	17.8672	154.659	19.6218	1.46321	0.683427	1.46321	140.784	168.533	229.131	242.58	207.184	0.00453643	0.0481885	protein_coding	myelin regulatory factor [Source:MGI Symbol;Acc:MGI:2684944]
ENSMUSG00000021196	Pfkp	0.00456959	0.0484977	1461.97	59.6719	1206.18	69.7434	1.21207	0.825034	1.21207	1255.49	1156.86	1393.59	1488.85	1503.48	0.00456959	0.0484977	protein_coding	phosphofructokinase, platelet [Source:MGI Symbol;Acc:MGI:1891833]
ENSMUSG00000046711	Hmga1	0.00458687	0.0485627	859.607	115.972	641.826	147.835	1.33931	0.746651	1.33931	537.291	746.362	974.101	862.507	742.212	0.00458687	0.0485627	protein_coding	high mobility group AT-hook 1 [Source:MGI Symbol;Acc:MGI:96160]
ENSMUSG00000025816	Sec61a2	0.00459927	0.048597	413.203	35.2144	303.72	50.5643	1.36047	0.735038	1.36047	267.965	339.474	452.387	403.017	384.204	0.00459927	0.048597	protein_coding	Sec61, alpha subunit 2 (S. cerevisiae) [Source:MGI Symbol;Acc:MGI:1931071]
ENSMUSG00000034480	Diaph2	0.00461098	0.0486778	1061.77	66.443	845.711	92.8333	1.25548	0.796509	1.25548	911.354	780.068	1125.68	1066.58	993.056	0.00461098	0.0486778	protein_coding	diaphanous related formin 2 [Source:MGI Symbol;Acc:MGI:1858500]
ENSMUSG00000042406	Atf4	0.00464297	0.0489723	5762.85	399.876	4901.12	140.721	1.17582	0.850467	1.17582	4801.61	5000.62	6224.14	5549.82	5514.6	0.00464297	0.0489723	protein_coding	activating transcription factor 4 [Source:MGI Symbol;Acc:MGI:88096]
ENSMUSG00000014956	Ppp1cb	0.00465165	0.0490206	12918.8	1244.51	10902	132.372	1.18499	0.843886	1.18499	10808.4	10995.6	14263.7	12684.8	11807.9	0.00465165	0.0490206	protein_coding	protein phosphatase 1 catalytic subunit beta [Source:MGI Symbol;Acc:MGI:104871]
ENSMUSG00000032712	Resf1	0.00467039	0.0491315	1423.94	101.473	1123.8	218.695	1.26707	0.789222	1.26707	969.164	1278.45	1432.36	1520.94	1318.52	0.00467039	0.0491315	protein_coding	retroelement silencing factor 1 [Source:MGI Symbol;Acc:MGI:1914496]
ENSMUSG00000094410	Gm38394	0.00468433	0.0492349	129.134	10.3511	78.5433	7.22791	1.64412	0.608229	1.64412	83.6542	73.4324	117.503	137.334	132.566	0.00468433	0.0492349	protein_coding	predicted gene, 38394 [Source:MGI Symbol;Acc:MGI:5614057]
ENSMUSG00000058886	Deaf1	0.00469907	0.0492455	162.929	11.589	104.524	9.92096	1.55878	0.641528	1.55878	111.539	97.5085	150.404	173.272	165.112	0.00469907	0.0492455	protein_coding	DEAF1, transcription factor [Source:MGI Symbol;Acc:MGI:1858496]
ENSMUSG00000044167	Foxo1	0.00470479	0.0492455	1270.81	78.1242	1029.54	90.6301	1.23434	0.810148	1.23434	1093.63	965.455	1186.78	1341.25	1284.38	0.00470479	0.0492455	protein_coding	forkhead box O1 [Source:MGI Symbol;Acc:MGI:1890077]
ENSMUSG00000052310	Slc39a1	0.00469992	0.0492455	1943.66	88.2972	1623.05	96.5968	1.19754	0.835048	1.19754	1554.74	1691.35	2028.1	1950.91	1851.96	0.00469992	0.0492455	protein_coding	solute carrier family 39 (zinc transporter), member 1 [Source:MGI Symbol;Acc:MGI:1353474]
ENSMUSG00000050199	Lgr4	0.00470746	0.0492455	1639.6	12.92	1374.6	28.7305	1.19278	0.838375	1.19278	1394.92	1354.29	1634.47	1630.04	1654.3	0.00470746	0.0492455	protein_coding	leucine-rich repeat-containing G protein-coupled receptor 4 [Source:MGI Symbol;Acc:MGI:1891468]
ENSMUSG00000062901	Klhl24	0.00471004	0.0492455	16455.4	682.992	14304	263.34	1.1504	0.869264	1.1504	14117.8	14490.2	17010.9	16662.3	15692.8	0.00471004	0.0492455	protein_coding	kelch-like 24 [Source:MGI Symbol;Acc:MGI:1923035]
ENSMUSG00000044080	S100a1	0.00471621	0.0492669	14052.1	168.5	11916	1505.74	1.17927	0.847984	1.17927	10851.2	12980.7	13878.3	14063.2	14214.7	0.00471621	0.0492669	protein_coding	S100 calcium binding protein A1 [Source:MGI Symbol;Acc:MGI:1338917]
ENSMUSG00000079588	Tmem182	0.00479407	0.0498741	11474.9	1007.66	9656.93	674.205	1.18826	0.841568	1.18826	9180.19	10133.7	12477.7	11484.7	10462.4	0.00479407	0.0498741	protein_coding	transmembrane protein 182 [Source:MGI Symbol;Acc:MGI:1923725]
ENSMUSG00000024074	Crim1	0.00480038	0.0498741	2780.72	111.391	2361.3	36.6385	1.17762	0.849168	1.17762	2387.2	2335.39	2847.1	2842.94	2652.12	0.00480038	0.0498741	protein_coding	cysteine rich transmembrane BMP regulator 1 (chordin like) [Source:MGI Symbol;Acc:MGI:1354756]
ENSMUSG00000033883	Zfp267	0.0048298	0.0499734	228.227	27.4859	154.288	8.79547	1.47923	0.676029	1.47923	160.507	148.069	252.632	233.596	198.452	0.0048298	0.0499734	protein_coding	zinc finger protein 267 [Source:MGI Symbol;Acc:MGI:1098769]
	669								mean	1.49046

## Sheet: GO of genes down in CM from KO
GO term	GO categ	REFLIST	# of genes (observed)	# of genes (expected)	(fold Enrichment)	(raw P-value)	(FDR)
regulation of cellular metabolic process (GO:0031323)	BP	5346	304	151.78	2	4.77e-38	7.53e-34
regulation of nitrogen compound metabolic process (GO:0051171)	BP	5012	288	142.29	2.02	4.7e-36	1.24e-32
regulation of macromolecule biosynthetic process (GO:0010556)	BP	3258	222	92.5	2.4	3.16e-36	1.25e-32
regulation of primary metabolic process (GO:0080090)	BP	5161	293	146.52	2	4.3e-36	1.36e-32
regulation of macromolecule metabolic process (GO:0060255)	BP	5295	298	150.33	1.98	2.98e-36	1.57e-32
regulation of biosynthetic process (GO:0009889)	BP	3475	230	98.66	2.33	7.11e-36	1.6e-32
positive regulation of macromolecule metabolic process (GO:0010604)	BP	3211	219	91.16	2.4	1.13e-35	1.98e-32
regulation of nucleobase-containing compound metabolic process (GO:0019219)	BP	3236	220	91.87	2.39	1.03e-35	2.03e-32
regulation of gene expression (GO:0010468)	BP	3658	238	103.85	2.29	2.96e-36	2.34e-32
regulation of cellular biosynthetic process (GO:0031326)	BP	3402	226	96.59	2.34	2.01e-35	2.88e-32
regulation of RNA metabolic process (GO:0051252)	BP	3002	210	85.23	2.46	1.99e-35	3.14e-32
regulation of metabolic process (GO:0019222)	BP	5762	312	163.59	1.91	2.49e-35	3.28e-32
positive regulation of nitrogen compound metabolic process (GO:0051173)	BP	3043	211	86.39	2.44	3.48e-35	4.23e-32
positive regulation of metabolic process (GO:0009893)	BP	3487	228	99	2.3	9.55e-35	1.08e-31
regulation of cellular macromolecule biosynthetic process (GO:2000112)	BP	3172	215	90.06	2.39	1.41e-34	1.48e-31
positive regulation of cellular metabolic process (GO:0031325)	BP	3202	216	90.91	2.38	2.14e-34	2.11e-31
positive regulation of biological process (GO:0048518)	BP	6037	317	171.39	1.85	1.59e-33	1.47e-30
regulation of RNA biosynthetic process (GO:2001141)	BP	2757	194	78.27	2.48	1.07e-32	9.42e-30
regulation of transcription, DNA-templated (GO:0006355)	BP	2746	193	77.96	2.48	1.93e-32	1.6e-29
positive regulation of cellular process (GO:0048522)	BP	5345	291	151.75	1.92	2.46e-32	1.94e-29
regulation of nucleic acid-templated transcription (GO:1903506)	BP	2754	193	78.19	2.47	4.18e-32	3.14e-29
negative regulation of cellular process (GO:0048523)	BP	4556	258	129.35	1.99	3.75e-30	2.69e-27
positive regulation of gene expression (GO:0010628)	BP	1968	151	55.87	2.7	2e-28	1.37e-25
cellular response to chemical stimulus (GO:0070887)	BP	2325	166	66.01	2.51	4.31e-28	2.84e-25
negative regulation of biological process (GO:0048519)	BP	5082	271	144.28	1.88	4.67e-28	2.95e-25
positive regulation of nucleobase-containing compound metabolic process (GO:0045935)	BP	1792	142	50.88	2.79	6.3e-28	3.82e-25
regulation of transcription by RNA polymerase II (GO:0006357)	BP	1961	149	55.67	2.68	1.33e-27	7.76e-25
positive regulation of RNA metabolic process (GO:0051254)	BP	1634	133	46.39	2.87	4.36e-27	2.46e-24
regulation of multicellular organismal process (GO:0051239)	BP	3175	198	90.14	2.2	8.85e-27	4.82e-24
positive regulation of biosynthetic process (GO:0009891)	BP	1930	146	54.79	2.66	1.14e-26	5.97e-24
response to organic substance (GO:0010033)	BP	2467	168	70.04	2.4	3.05e-26	1.55e-23
cellular response to organic substance (GO:0071310)	BP	1809	139	51.36	2.71	4.53e-26	2.24e-23
positive regulation of macromolecule biosynthetic process (GO:0010557)	BP	1795	138	50.96	2.71	6.82e-26	3.26e-23
positive regulation of cellular biosynthetic process (GO:0031328)	BP	1889	142	53.63	2.65	1.01e-25	4.68e-23
regulation of developmental process (GO:0050793)	BP	2651	174	75.26	2.31	1.62e-25	7.32e-23
response to chemical (GO:0042221)	BP	3448	204	97.89	2.08	5.77e-25	2.53e-22
positive regulation of transcription, DNA-templated (GO:0045893)	BP	1533	124	43.52	2.85	6.03e-25	2.57e-22
positive regulation of nucleic acid-templated transcription (GO:1903508)	BP	1537	124	43.64	2.84	7.47e-25	3.1e-22
positive regulation of RNA biosynthetic process (GO:1902680)	BP	1538	124	43.66	2.84	7.88e-25	3.19e-22
regulation of cellular process (GO:0050794)	BP	10586	428	300.54	1.42	9.22e-24	3.64e-21
anatomical structure morphogenesis (GO:0009653)	BP	2189	150	62.15	2.41	1.86e-23	7.18e-21
system development (GO:0048731)	BP	4190	227	118.96	1.91	2.85e-23	1.07e-20
cell differentiation (GO:0030154)	BP	3671	208	104.22	2	3.05e-23	1.12e-20
cellular macromolecule metabolic process (GO:0044260)	BP	3948	218	112.09	1.94	3.7e-23	1.33e-20
cellular developmental process (GO:0048869)	BP	3760	211	106.75	1.98	4.39e-23	1.54e-20
animal organ development (GO:0048513)	BP	3022	183	85.8	2.13	4.59e-23	1.57e-20
cellular metabolic process (GO:0044237)	BP	6299	298	178.83	1.67	7e-23	2.35e-20
regulation of multicellular organismal development (GO:2000026)	BP	2130	146	60.47	2.41	8.73e-23	2.87e-20
multicellular organism development (GO:0007275)	BP	4792	247	136.05	1.82	1.09e-22	3.52e-20
tissue development (GO:0009888)	BP	1633	124	46.36	2.67	1.61e-22	5.09e-20
positive regulation of transcription by RNA polymerase II (GO:0045944)	BP	1223	104	34.72	3	2.42e-22	7.5e-20
protein modification process (GO:0036211)	BP	2234	149	63.42	2.35	3.77e-22	1.12e-19
cellular protein modification process (GO:0006464)	BP	2234	149	63.42	2.35	3.77e-22	1.15e-19
developmental process (GO:0032502)	BP	5523	270	156.8	1.72	4.81e-22	1.41e-19
cellular process (GO:0009987)	BP	13991	510	397.21	1.28	1.14e-21	3.27e-19
macromolecule modification (GO:0043412)	BP	2409	155	68.39	2.27	1.41e-21	3.98e-19
tube development (GO:0035295)	BP	920	87	26.12	3.33	1.95e-21	5.4e-19
biological regulation (GO:0065007)	BP	11902	456	337.91	1.35	3.55e-21	9.5e-19
cell development (GO:0048468)	BP	1752	126	49.74	2.53	3.52e-21	9.57e-19
regulation of biological process (GO:0050789)	BP	11285	439	320.39	1.37	4.79e-21	1.26e-18
negative regulation of gene expression (GO:0010629)	BP	1591	118	45.17	2.61	8.57e-21	2.22e-18
anatomical structure development (GO:0048856)	BP	5169	254	146.75	1.73	1.04e-20	2.65e-18
negative regulation of macromolecule biosynthetic process (GO:0010558)	BP	1368	107	38.84	2.75	2.01e-20	5.02e-18
positive regulation of multicellular organismal process (GO:0051240)	BP	1903	131	54.03	2.42	2.52e-20	6.21e-18
negative regulation of cellular macromolecule biosynthetic process (GO:2000113)	BP	1333	105	37.84	2.77	3e-20	7.29e-18
regulation of cell differentiation (GO:0045595)	BP	1851	128	52.55	2.44	3.81e-20	9.1e-18
epithelium development (GO:0060429)	BP	1011	89	28.7	3.1	4.99e-20	1.17e-17
regulation of anatomical structure morphogenesis (GO:0022603)	BP	1072	92	30.43	3.02	5.19e-20	1.2e-17
negative regulation of nitrogen compound metabolic process (GO:0051172)	BP	2216	143	62.91	2.27	6.21e-20	1.42e-17
regulation of signaling (GO:0023051)	BP	3212	182	91.19	2	6.4e-20	1.44e-17
cellular response to endogenous stimulus (GO:0071495)	BP	918	84	26.06	3.22	6.99e-20	1.55e-17
response to endogenous stimulus (GO:0009719)	BP	1120	94	31.8	2.96	7.8e-20	1.71e-17
negative regulation of metabolic process (GO:0009892)	BP	2699	162	76.63	2.11	8.52e-20	1.84e-17
negative regulation of cellular metabolic process (GO:0031324)	BP	2413	150	68.51	2.19	1.49e-19	3.18e-17
negative regulation of cellular biosynthetic process (GO:0031327)	BP	1421	108	40.34	2.68	1.52e-19	3.19e-17
cellular protein metabolic process (GO:0044267)	BP	2839	167	80.6	2.07	1.7e-19	3.52e-17
regulation of cell death (GO:0010941)	BP	1682	119	47.75	2.49	2.13e-19	4.37e-17
negative regulation of biosynthetic process (GO:0009890)	BP	1460	109	41.45	2.63	2.33e-19	4.71e-17
regulation of signal transduction (GO:0009966)	BP	2777	164	78.84	2.08	2.39e-19	4.77e-17
metabolic process (GO:0008152)	BP	7184	315	203.96	1.54	2.47e-19	4.88e-17
regulation of cell communication (GO:0010646)	BP	3197	180	90.77	1.98	2.55e-19	4.97e-17
negative regulation of macromolecule metabolic process (GO:0010605)	BP	2435	150	69.13	2.17	3.71e-19	7.14e-17
nervous system development (GO:0007399)	BP	2241	141	63.62	2.22	1.25e-18	2.38e-16
regulation of biological quality (GO:0065008)	BP	3909	204	110.98	1.84	1.34e-18	2.52e-16
regulation of cell population proliferation (GO:0042127)	BP	1639	115	46.53	2.47	1.68e-18	3.12e-16
macromolecule metabolic process (GO:0043170)	BP	5034	242	142.92	1.69	2.75e-18	5.04e-16
regulation of cell migration (GO:0030334)	BP	898	79	25.49	3.1	8.22e-18	1.49e-15
organic substance metabolic process (GO:0071704)	BP	6669	294	189.34	1.55	8.48e-18	1.52e-15
circulatory system development (GO:0072359)	BP	901	79	25.58	3.09	9.81e-18	1.74e-15
heart development (GO:0007507)	BP	564	61	16.01	3.81	1.01e-17	1.76e-15
neurogenesis (GO:0022008)	BP	1754	118	49.8	2.37	1.15e-17	2e-15
regulation of programmed cell death (GO:0043067)	BP	1530	108	43.44	2.49	1.73e-17	2.97e-15
primary metabolic process (GO:0044238)	BP	6236	279	177.04	1.58	2.04e-17	3.45e-15
nitrogen compound metabolic process (GO:0006807)	BP	5687	261	161.46	1.62	2.59e-17	4.35e-15
regulation of response to stimulus (GO:0048583)	BP	3932	201	111.63	1.8	2.74e-17	4.56e-15
protein metabolic process (GO:0019538)	BP	3411	182	96.84	1.88	2.97e-17	4.89e-15
regulation of localization (GO:0032879)	BP	2855	161	81.06	1.99	3.34e-17	5.44e-15
animal organ morphogenesis (GO:0009887)	BP	1005	83	28.53	2.91	3.59e-17	5.78e-15
enzyme linked receptor protein signaling pathway (GO:0007167)	BP	530	58	15.05	3.85	4.14e-17	6.59e-15
regulation of cell motility (GO:2000145)	BP	948	80	26.91	2.97	4.59e-17	7.23e-15
negative regulation of transcription, DNA-templated (GO:0045892)	BP	1145	89	32.51	2.74	7.4e-17	1.16e-14
positive regulation of developmental process (GO:0051094)	BP	1522	106	43.21	2.45	7.74e-17	1.2e-14
negative regulation of transcription by RNA polymerase II (GO:0000122)	BP	859	75	24.39	3.08	8.91e-17	1.36e-14
negative regulation of nucleic acid-templated transcription (GO:1903507)	BP	1149	89	32.62	2.73	9.03e-17	1.37e-14
negative regulation of RNA biosynthetic process (GO:1902679)	BP	1150	89	32.65	2.73	9.49e-17	1.43e-14
regulation of locomotion (GO:0040012)	BP	1025	83	29.1	2.85	1.05e-16	1.56e-14
regulation of apoptotic process (GO:0042981)	BP	1507	105	42.78	2.45	1.09e-16	1.61e-14
embryo development (GO:0009790)	BP	1160	89	32.93	2.7	1.55e-16	2.27e-14
organonitrogen compound metabolic process (GO:1901564)	BP	4256	210	120.83	1.74	1.62e-16	2.34e-14
regulation of cellular component movement (GO:0051270)	BP	1036	83	29.41	2.82	1.86e-16	2.67e-14
negative regulation of multicellular organismal process (GO:0051241)	BP	1297	95	36.82	2.58	2.08e-16	2.95e-14
negative regulation of nucleobase-containing compound metabolic process (GO:0045934)	BP	1345	97	38.19	2.54	2.73e-16	3.85e-14
negative regulation of RNA metabolic process (GO:0051253)	BP	1238	92	35.15	2.62	3.07e-16	4.29e-14
response to oxygen-containing compound (GO:1901700)	BP	1286	94	36.51	2.57	5.49e-16	7.6e-14
regulation of protein metabolic process (GO:0051246)	BP	2687	151	76.29	1.98	6.13e-16	8.41e-14
response to stress (GO:0006950)	BP	3106	167	88.18	1.89	6.58e-16	8.94e-14
tube morphogenesis (GO:0035239)	BP	713	65	20.24	3.21	1.82e-15	2.45e-13
anatomical structure formation involved in morphogenesis (GO:0048646)	BP	916	75	26.01	2.88	2.15e-15	2.88e-13
negative regulation of developmental process (GO:0051093)	BP	1023	80	29.04	2.75	2.43e-15	3.22e-13
positive regulation of cell population proliferation (GO:0008284)	BP	961	77	27.28	2.82	2.58e-15	3.39e-13
generation of neurons (GO:0048699)	BP	1647	107	46.76	2.29	6.85e-15	8.93e-13
regulation of cellular protein metabolic process (GO:0032268)	BP	2494	141	70.81	1.99	7.06e-15	9.13e-13
tissue morphogenesis (GO:0048729)	BP	623	59	17.69	3.34	8.6e-15	1.1e-12
neuron differentiation (GO:0030182)	BP	1028	79	29.19	2.71	8.91e-15	1.13e-12
cellular component organization (GO:0016043)	BP	5125	233	145.5	1.6	1.42e-14	1.79e-12
positive regulation of protein metabolic process (GO:0051247)	BP	1652	106	46.9	2.26	1.54e-14	1.93e-12
regulation of molecular function (GO:0065009)	BP	2504	139	71.09	1.96	3.74e-14	4.65e-12
regulation of phosphate metabolic process (GO:0019220)	BP	1696	106	48.15	2.2	1.03e-13	1.27e-11
regulation of phosphorus metabolic process (GO:0051174)	BP	1697	106	48.18	2.2	1.05e-13	1.28e-11
homeostatic process (GO:0042592)	BP	1625	103	46.13	2.23	1.07e-13	1.3e-11
cellular component organization or biogenesis (GO:0071840)	BP	5314	236	150.87	1.56	1.3e-13	1.56e-11
embryonic morphogenesis (GO:0048598)	BP	611	56	17.35	3.23	1.5e-13	1.79e-11
regulation of phosphorylation (GO:0042325)	BP	1539	99	43.69	2.27	1.53e-13	1.81e-11
response to lipid (GO:0033993)	BP	633	57	17.97	3.17	1.77e-13	2.09e-11
cell surface receptor signaling pathway (GO:0007166)	BP	1812	110	51.44	2.14	1.9e-13	2.22e-11
neuron development (GO:0048666)	BP	836	67	23.73	2.82	1.95e-13	2.26e-11
regulation of protein modification process (GO:0031399)	BP	1771	108	50.28	2.15	1.98e-13	2.28e-11
negative regulation of cell death (GO:0060548)	BP	1036	76	29.41	2.58	2.92e-13	3.34e-11
apoptotic process (GO:0006915)	BP	805	65	22.85	2.84	3.36e-13	3.82e-11
positive regulation of cellular protein metabolic process (GO:0032270)	BP	1544	98	43.84	2.24	3.4e-13	3.83e-11
cell migration (GO:0016477)	BP	828	66	23.51	2.81	3.77e-13	4.22e-11
sensory perception of smell (GO:0007608)	BP	1125	1	31.94	0.03	5e-13	5.55e-11
regulation of intracellular signal transduction (GO:1902531)	BP	1573	99	44.66	2.22	5.07e-13	5.6e-11
negative regulation of cell differentiation (GO:0045596)	BP	752	62	21.35	2.9	5.34e-13	5.81e-11
multicellular organismal process (GO:0032501)	BP	7228	294	205.21	1.43	5.31e-13	5.82e-11
positive regulation of cellular component organization (GO:0051130)	BP	1230	84	34.92	2.41	5.46e-13	5.9e-11
positive regulation of molecular function (GO:0044093)	BP	1437	93	40.8	2.28	5.73e-13	6.15e-11
sensory perception of chemical stimulus (GO:0007606)	BP	1223	2	34.72	0.06	5.91e-13	6.3e-11
embryo development ending in birth or egg hatching (GO:0009792)	BP	817	65	23.2	2.8	6.25e-13	6.62e-11
morphogenesis of an epithelium (GO:0002009)	BP	502	49	14.25	3.44	6.53e-13	6.83e-11
cell death (GO:0008219)	BP	881	68	25.01	2.72	6.49e-13	6.83e-11
regulation of DNA-binding transcription factor activity (GO:0051090)	BP	395	43	11.21	3.83	6.65e-13	6.9e-11
intracellular signal transduction (GO:0035556)	BP	1374	90	39.01	2.31	6.92e-13	7.14e-11
cellular response to oxygen-containing compound (GO:1901701)	BP	905	69	25.69	2.69	7.38e-13	7.56e-11
programmed cell death (GO:0012501)	BP	842	66	23.91	2.76	7.65e-13	7.79e-11
head development (GO:0060322)	BP	666	57	18.91	3.01	1.22e-12	1.23e-10
positive regulation of cell differentiation (GO:0045597)	BP	1090	77	30.95	2.49	1.23e-12	1.23e-10
locomotion (GO:0040011)	BP	1154	80	32.76	2.44	1.24e-12	1.23e-10
neuron projection development (GO:0031175)	BP	686	58	19.48	2.98	1.22e-12	1.23e-10
cell motility (GO:0048870)	BP	945	70	26.83	2.61	1.99e-12	1.95e-10
localization of cell (GO:0051674)	BP	945	70	26.83	2.61	1.99e-12	1.96e-10
chordate embryonic development (GO:0043009)	BP	800	63	22.71	2.77	2.2e-12	2.14e-10
blood vessel development (GO:0001568)	BP	523	49	14.85	3.3	2.59e-12	2.5e-10
positive regulation of cell migration (GO:0030335)	BP	543	50	15.42	3.24	2.76e-12	2.65e-10
positive regulation of cellular component movement (GO:0051272)	BP	584	52	16.58	3.14	3.2e-12	3.06e-10
positive regulation of cell motility (GO:2000147)	BP	566	51	16.07	3.17	3.48e-12	3.31e-10
peptidyl-amino acid modification (GO:0018193)	BP	706	58	20.04	2.89	3.61e-12	3.41e-10
vasculature development (GO:0001944)	BP	550	50	15.61	3.2	4.25e-12	3.99e-10
regulation of vasculature development (GO:1901342)	BP	335	38	9.51	4	4.93e-12	4.6e-10
negative regulation of programmed cell death (GO:0043069)	BP	923	68	26.2	2.59	5.19e-12	4.81e-10
negative regulation of response to stimulus (GO:0048585)	BP	1572	96	44.63	2.15	5.49e-12	5.07e-10
embryonic organ development (GO:0048568)	BP	479	46	13.6	3.38	5.72e-12	5.24e-10
regulation of response to stress (GO:0080134)	BP	1330	86	37.76	2.28	6.4e-12	5.81e-10
cellular response to stress (GO:0033554)	BP	1399	89	39.72	2.24	6.4e-12	5.84e-10
regulation of response to external stimulus (GO:0032101)	BP	929	68	26.38	2.58	6.58e-12	5.94e-10
negative regulation of apoptotic process (GO:0043066)	BP	906	67	25.72	2.6	6.67e-12	5.98e-10
positive regulation of locomotion (GO:0040017)	BP	597	52	16.95	3.07	6.85e-12	6.11e-10
regulation of protein phosphorylation (GO:0001932)	BP	1415	89	40.17	2.22	8.54e-12	7.57e-10
epithelial tube morphogenesis (GO:0060562)	BP	360	39	10.22	3.82	9.24e-12	8.14e-10
cardiovascular system development (GO:0072358)	BP	564	50	16.01	3.12	9.86e-12	8.65e-10
response to hormone (GO:0009725)	BP	607	52	17.23	3.02	1.21e-11	1.06e-09
regulation of cell adhesion (GO:0030155)	BP	689	56	19.56	2.86	1.28e-11	1.11e-09
cell population proliferation (GO:0008283)	BP	571	50	16.21	3.08	1.49e-11	1.28e-09
response to growth factor (GO:0070848)	BP	403	41	11.44	3.58	1.64e-11	1.4e-09
blood vessel morphogenesis (GO:0048514)	BP	422	42	11.98	3.51	1.75e-11	1.49e-09
regulation of angiogenesis (GO:0045765)	BP	301	35	8.55	4.1	1.86e-11	1.58e-09
cellular response to stimulus (GO:0051716)	BP	6480	264	183.97	1.44	2.5e-11	2.11e-09
transmembrane receptor protein serine/threonine kinase signaling pathway (GO:0007178)	BP	182	27	5.17	5.23	2.96e-11	2.48e-09
positive regulation of phosphate metabolic process (GO:0045937)	BP	1114	75	31.63	2.37	3.15e-11	2.61e-09
positive regulation of phosphorus metabolic process (GO:0010562)	BP	1114	75	31.63	2.37	3.15e-11	2.63e-09
negative regulation of signal transduction (GO:0009968)	BP	1172	77	33.27	2.31	3.37e-11	2.78e-09
cell morphogenesis (GO:0000902)	BP	729	57	20.7	2.75	3.42e-11	2.81e-09
regulation of epithelial cell proliferation (GO:0050678)	BP	361	38	10.25	3.71	3.71e-11	3.04e-09
positive regulation of protein modification process (GO:0031401)	BP	1219	79	34.61	2.28	3.75e-11	3.05e-09
regulation of cellular component organization (GO:0051128)	BP	2494	129	70.81	1.82	4.26e-11	3.45e-09
negative regulation of cell communication (GO:0010648)	BP	1295	82	36.77	2.23	4.39e-11	3.54e-09
brain development (GO:0007420)	BP	612	51	17.38	2.94	4.85e-11	3.89e-09
negative regulation of signaling (GO:0023057)	BP	1300	82	36.91	2.22	5.06e-11	4.03e-09
positive regulation of phosphorylation (GO:0042327)	BP	1046	71	29.7	2.39	5.85e-11	4.63e-09
regulation of system process (GO:0044057)	BP	596	50	16.92	2.95	6.09e-11	4.81e-09
heart morphogenesis (GO:0003007)	BP	266	32	7.55	4.24	6.26e-11	4.92e-09
central nervous system development (GO:0007417)	BP	824	61	23.39	2.61	6.44e-11	5.03e-09
response to transforming growth factor beta (GO:0071559)	BP	121	22	3.44	6.4	6.55e-11	5.09e-09
cellular response to growth factor stimulus (GO:0071363)	BP	389	39	11.04	3.53	7.71e-11	5.96e-09
regulation of catabolic process (GO:0009894)	BP	830	61	23.56	2.59	7.96e-11	6.13e-09
transforming growth factor beta receptor signaling pathway (GO:0007179)	BP	78	18	2.21	8.13	1.26e-10	9.64e-09
response to stimulus (GO:0050896)	BP	8335	317	236.64	1.34	1.63e-10	1.24e-08
cellular response to lipid (GO:0071396)	BP	419	40	11.9	3.36	1.69e-10	1.28e-08
cellular response to transforming growth factor beta stimulus (GO:0071560)	BP	116	21	3.29	6.38	1.91e-10	1.44e-08
cardiac chamber development (GO:0003205)	BP	186	26	5.28	4.92	2.2e-10	1.65e-08
positive regulation of protein phosphorylation (GO:0001934)	BP	992	67	28.16	2.38	2.65e-10	1.98e-08
positive regulation of cell death (GO:0010942)	BP	709	54	20.13	2.68	2.83e-10	2.11e-08
cell morphogenesis involved in differentiation (GO:0000904)	BP	564	47	16.01	2.94	2.88e-10	2.13e-08
cellular response to hormone stimulus (GO:0032870)	BP	412	39	11.7	3.33	3.6e-10	2.65e-08
regulation of cytokine production (GO:0001817)	BP	678	52	19.25	2.7	4.9e-10	3.6e-08
positive regulation of signaling (GO:0023056)	BP	1716	96	48.72	1.97	5.17e-10	3.77e-08
positive regulation of DNA-binding transcription factor activity (GO:0051091)	BP	243	29	6.9	4.2	5.89e-10	4.28e-08
artery development (GO:0060840)	BP	99	19	2.81	6.76	5.92e-10	4.29e-08
response to cytokine (GO:0034097)	BP	743	55	21.09	2.61	6.4e-10	4.61e-08
regulation of developmental growth (GO:0048638)	BP	392	37	11.13	3.32	1.1e-09	7.92e-08
positive regulation of cell communication (GO:0010647)	BP	1708	95	48.49	1.96	1.19e-09	8.49e-08
artery morphogenesis (GO:0048844)	BP	69	16	1.96	8.17	1.27e-09	9.02e-08
regulation of transport (GO:0051049)	BP	1954	104	55.48	1.87	1.28e-09	9.09e-08
regulation of cell development (GO:0060284)	BP	1081	69	30.69	2.25	1.45e-09	1.02e-07
regulation of neurogenesis (GO:0050767)	BP	945	63	26.83	2.35	1.48e-09	1.04e-07
phosphorylation (GO:0016310)	BP	986	65	27.99	2.32	1.56e-09	1.09e-07
neural tube development (GO:0021915)	BP	191	25	5.42	4.61	1.67e-09	1.16e-07
positive regulation of signal transduction (GO:0009967)	BP	1519	87	43.13	2.02	1.71e-09	1.18e-07
cellular component morphogenesis (GO:0032989)	BP	835	58	23.71	2.45	1.79e-09	1.23e-07
regulation of animal organ morphogenesis (GO:2000027)	BP	208	26	5.91	4.4	1.9e-09	1.3e-07
plasma membrane bounded cell projection organization (GO:0120036)	BP	1041	67	29.55	2.27	2.36e-09	1.61e-07
response to abiotic stimulus (GO:0009628)	BP	911	61	25.86	2.36	2.51e-09	1.71e-07
response to peptide (GO:1901652)	BP	331	33	9.4	3.51	2.57e-09	1.74e-07
regulation of cellular localization (GO:0060341)	BP	822	57	23.34	2.44	2.64e-09	1.78e-07
regulation of cellular catabolic process (GO:0031329)	BP	685	51	19.45	2.62	2.66e-09	1.79e-07
neural tube closure (GO:0001843)	BP	110	19	3.12	6.08	2.79e-09	1.86e-07
localization (GO:0051179)	BP	4815	202	136.7	1.48	3.02e-09	2.01e-07
neuron projection morphogenesis (GO:0048812)	BP	467	40	13.26	3.02	3.09e-09	2.05e-07
tube closure (GO:0060606)	BP	111	19	3.15	6.03	3.18e-09	2.1e-07
regulation of nervous system development (GO:0051960)	BP	1059	67	30.07	2.23	3.42e-09	2.24e-07
embryonic organ morphogenesis (GO:0048562)	BP	317	32	9	3.56	3.41e-09	2.24e-07
cardiac ventricle development (GO:0003231)	BP	140	21	3.97	5.28	3.93e-09	2.56e-07
cellular response to cytokine stimulus (GO:0071345)	BP	637	48	18.08	2.65	3.98e-09	2.59e-07
plasma membrane bounded cell projection morphogenesis (GO:0120039)	BP	472	40	13.4	2.98	4.09e-09	2.64e-07
striated muscle tissue development (GO:0014706)	BP	320	32	9.09	3.52	4.2e-09	2.7e-07
movement of cell or subcellular component (GO:0006928)	BP	1358	79	38.55	2.05	5.22e-09	3.35e-07
phosphate-containing compound metabolic process (GO:0006796)	BP	1669	91	47.38	1.92	5.54e-09	3.54e-07
cell projection morphogenesis (GO:0048858)	BP	478	40	13.57	2.95	5.69e-09	3.62e-07
regulation of catalytic activity (GO:0050790)	BP	1825	97	51.81	1.87	5.91e-09	3.74e-07
cell projection organization (GO:0030030)	BP	1098	68	31.17	2.18	6.26e-09	3.95e-07
phosphorus metabolic process (GO:0006793)	BP	1692	92	48.04	1.92	6.68e-09	4.2e-07
primary neural tube formation (GO:0014020)	BP	117	19	3.32	5.72	6.85e-09	4.29e-07
response to endoplasmic reticulum stress (GO:0034976)	BP	207	25	5.88	4.25	7.29e-09	4.53e-07
cardiac muscle tissue development (GO:0048738)	BP	191	24	5.42	4.43	7.27e-09	4.53e-07
apoptotic signaling pathway (GO:0097190)	BP	276	29	7.84	3.7	8.25e-09	5.09e-07
response to external stimulus (GO:0009605)	BP	2243	112	63.68	1.76	8.22e-09	5.09e-07
positive regulation of catabolic process (GO:0009896)	BP	427	37	12.12	3.05	9.21e-09	5.65e-07
positive regulation of transport (GO:0051050)	BP	1088	67	30.89	2.17	9.72e-09	5.92e-07
regulation of neuron death (GO:1901214)	BP	370	34	10.5	3.24	9.78e-09	5.94e-07
positive regulation of growth (GO:0045927)	BP	296	30	8.4	3.57	9.72e-09	5.94e-07
skeletal system development (GO:0001501)	BP	489	40	13.88	2.88	1.02e-08	6.19e-07
positive regulation of cell projection organization (GO:0031346)	BP	469	39	13.32	2.93	1.04e-08	6.25e-07
forebrain development (GO:0030900)	BP	373	34	10.59	3.21	1.18e-08	7.06e-07
regulation of immune system process (GO:0002682)	BP	1518	84	43.1	1.95	1.26e-08	7.53e-07
positive regulation of intracellular signal transduction (GO:1902533)	BP	930	60	26.4	2.27	1.29e-08	7.67e-07
muscle tissue development (GO:0060537)	BP	337	32	9.57	3.34	1.31e-08	7.78e-07
positive regulation of developmental growth (GO:0048639)	BP	214	25	6.08	4.11	1.33e-08	7.88e-07
in utero embryonic development (GO:0001701)	BP	515	41	14.62	2.8	1.36e-08	8.01e-07
positive regulation of vasculature development (GO:1904018)	BP	198	24	5.62	4.27	1.37e-08	8.02e-07
stem cell population maintenance (GO:0019827)	BP	137	20	3.89	5.14	1.39e-08	8.11e-07
protein ubiquitination (GO:0016567)	BP	417	36	11.84	3.04	1.6e-08	9.31e-07
positive regulation of apoptotic process (GO:0043065)	BP	643	47	18.26	2.57	1.71e-08	9.9e-07
response to nitrogen compound (GO:1901698)	BP	846	56	24.02	2.33	1.73e-08	9.97e-07
regulation of cardiac muscle tissue development (GO:0055024)	BP	98	17	2.78	6.11	1.8e-08	1.03e-06
response to organic cyclic compound (GO:0014070)	BP	618	46	17.55	2.62	1.85e-08	1.06e-06
Unclassified (UNCLASSIFIED)	BP	1936	19	54.96	0.35	1.89e-08	1.08e-06
biological_process (GO:0008150)	BP	20360	614	578.04	1.06	1.89e-08	1.08e-06
protein modification by small protein conjugation or removal (GO:0070647)	BP	586	44	16.64	2.64	2e-08	1.13e-06
positive regulation of programmed cell death (GO:0043068)	BP	648	47	18.4	2.55	2.02e-08	1.14e-06
maintenance of cell number (GO:0098727)	BP	141	20	4	5	2.14e-08	1.2e-06
positive regulation of chemotaxis (GO:0050921)	BP	141	20	4	5	2.14e-08	1.21e-06
positive regulation of neuron projection development (GO:0010976)	BP	364	33	10.33	3.19	2.18e-08	1.22e-06
cell part morphogenesis (GO:0032990)	BP	504	40	14.31	2.8	2.22e-08	1.24e-06
chemical homeostasis (GO:0048878)	BP	1109	67	31.49	2.13	2.24e-08	1.24e-06
regulation of defense response (GO:0031347)	BP	627	46	17.8	2.58	2.31e-08	1.28e-06
protein modification by small protein conjugation (GO:0032446)	BP	465	38	13.2	2.88	2.47e-08	1.36e-06
developmental growth (GO:0048589)	BP	445	37	12.63	2.93	2.5e-08	1.37e-06
positive regulation of animal organ morphogenesis (GO:0110110)	BP	101	17	2.87	5.93	2.66e-08	1.46e-06
regulation of gene expression, epigenetic (GO:0040029)	BP	174	22	4.94	4.45	2.77e-08	1.51e-06
reproductive structure development (GO:0048608)	BP	428	36	12.15	2.96	2.95e-08	1.61e-06
regulation of protein stability (GO:0031647)	BP	276	28	7.84	3.57	2.97e-08	1.61e-06
regulation of striated muscle tissue development (GO:0016202)	BP	160	21	4.54	4.62	3.21e-08	1.73e-06
positive regulation of response to external stimulus (GO:0032103)	BP	451	37	12.8	2.89	3.44e-08	1.85e-06
G protein-coupled receptor signaling pathway (GO:0007186)	BP	1843	18	52.32	0.34	3.46e-08	1.86e-06
mesenchyme development (GO:0060485)	BP	209	24	5.93	4.04	3.5e-08	1.87e-06
anterior/posterior pattern specification (GO:0009952)	BP	226	25	6.42	3.9	3.55e-08	1.89e-06
reproductive system development (GO:0061458)	BP	432	36	12.26	2.94	3.67e-08	1.95e-06
regulation of anatomical structure size (GO:0090066)	BP	557	42	15.81	2.66	3.78e-08	2e-06
immune system process (GO:0002376)	BP	2303	112	65.38	1.71	3.78e-08	2e-06
neural tube formation (GO:0001841)	BP	132	19	3.75	5.07	3.9e-08	2.05e-06
regulation of muscle tissue development (GO:1901861)	BP	163	21	4.63	4.54	4.28e-08	2.25e-06
positive regulation of angiogenesis (GO:0045766)	BP	179	22	5.08	4.33	4.38e-08	2.29e-06
regulation of muscle organ development (GO:0048634)	BP	164	21	4.66	4.51	4.71e-08	2.45e-06
positive regulation of cellular catabolic process (GO:0031331)	BP	358	32	10.16	3.15	4.83e-08	2.51e-06
chromatin organization (GO:0006325)	BP	625	45	17.74	2.54	4.9e-08	2.53e-06
circadian regulation of gene expression (GO:0032922)	BP	68	14	1.93	7.25	5.05e-08	2.6e-06
transmembrane receptor protein tyrosine kinase signaling pathway (GO:0007169)	BP	340	31	9.65	3.21	5.19e-08	2.67e-06
regulation of chemotaxis (GO:0050920)	BP	214	24	6.08	3.95	5.26e-08	2.69e-06
circadian rhythm (GO:0007623)	BP	135	19	3.83	4.96	5.37e-08	2.74e-06
response to organonitrogen compound (GO:0010243)	BP	740	50	21.01	2.38	5.41e-08	2.76e-06
respiratory system development (GO:0060541)	BP	232	25	6.59	3.8	5.65e-08	2.87e-06
positive regulation of catalytic activity (GO:0043085)	BP	1060	64	30.09	2.13	5.76e-08	2.9e-06
growth (GO:0040007)	BP	461	37	13.09	2.83	5.8e-08	2.9e-06
negative regulation of protein metabolic process (GO:0051248)	BP	1060	64	30.09	2.13	5.76e-08	2.91e-06
response to molecule of bacterial origin (GO:0002237)	BP	304	29	8.63	3.36	5.75e-08	2.91e-06
positive regulation of neurogenesis (GO:0050769)	BP	578	43	16.41	2.62	5.92e-08	2.95e-06
response to lipopolysaccharide (GO:0032496)	BP	286	28	8.12	3.45	5.92e-08	2.95e-06
response to peptide hormone (GO:0043434)	BP	269	27	7.64	3.54	6.4e-08	3.18e-06
regulation of growth (GO:0040008)	BP	695	48	19.73	2.43	6.53e-08	3.23e-06
regulation of transmembrane receptor protein serine/threonine kinase signaling pathway (GO:0090092)	BP	234	25	6.64	3.76	6.58e-08	3.24e-06
positive regulation of epithelial cell proliferation (GO:0050679)	BP	200	23	5.68	4.05	6.57e-08	3.24e-06
covalent chromatin modification (GO:0016569)	BP	325	30	9.23	3.25	6.64e-08	3.26e-06
regulation of cellular response to growth factor stimulus (GO:0090287)	BP	270	27	7.67	3.52	6.86e-08	3.35e-06
response to topologically incorrect protein (GO:0035966)	BP	123	18	3.49	5.15	7.08e-08	3.45e-06
lung development (GO:0030324)	BP	202	23	5.73	4.01	7.75e-08	3.76e-06
intrinsic apoptotic signaling pathway (GO:0097193)	BP	154	20	4.37	4.57	7.96e-08	3.84e-06
angiogenesis (GO:0001525)	BP	309	29	8.77	3.31	7.94e-08	3.84e-06
regulation of binding (GO:0051098)	BP	407	34	11.56	2.94	8.36e-08	4.02e-06
cellular response to organic cyclic compound (GO:0071407)	BP	368	32	10.45	3.06	8.67e-08	4.16e-06
regulation of neuron differentiation (GO:0045664)	BP	770	51	21.86	2.33	8.77e-08	4.19e-06
cell morphogenesis involved in neuron differentiation (GO:0048667)	BP	429	35	12.18	2.87	9.19e-08	4.38e-06
axon development (GO:0061564)	BP	370	32	10.5	3.05	9.73e-08	4.62e-06
respiratory tube development (GO:0030323)	BP	205	23	5.82	3.95	9.89e-08	4.67e-06
regulation of protein localization (GO:0032880)	BP	1059	63	30.07	2.1	9.87e-08	4.68e-06
protein stabilization (GO:0050821)	BP	173	21	4.91	4.28	1.07e-07	5.03e-06
regulation of cell-substrate adhesion (GO:0010810)	BP	206	23	5.85	3.93	1.07e-07	5.04e-06
positive regulation of cell development (GO:0010720)	BP	658	46	18.68	2.46	1.13e-07	5.29e-06
regulation of organelle organization (GO:0033043)	BP	1237	70	35.12	1.99	1.17e-07	5.46e-06
histone modification (GO:0016570)	BP	316	29	8.97	3.23	1.23e-07	5.73e-06
cellular response to peptide (GO:1901653)	BP	225	24	6.39	3.76	1.24e-07	5.74e-06
tube formation (GO:0035148)	BP	175	21	4.97	4.23	1.28e-07	5.91e-06
trabecula morphogenesis (GO:0061383)	BP	51	12	1.45	8.29	1.3e-07	6.01e-06
positive regulation of organelle organization (GO:0010638)	BP	582	42	16.52	2.54	1.37e-07	6.32e-06
response to oxygen levels (GO:0070482)	BP	210	23	5.96	3.86	1.47e-07	6.73e-06
regulation of multi-organism process (GO:0043900)	BP	610	43	17.32	2.48	1.6e-07	7.34e-06
immune system development (GO:0002520)	BP	737	49	20.92	2.34	1.63e-07	7.44e-06
positive regulation of nervous system development (GO:0051962)	BP	647	45	18.37	2.45	1.72e-07	7.78e-06
muscle structure development (GO:0061061)	BP	483	37	13.71	2.7	1.72e-07	7.79e-06
response to decreased oxygen levels (GO:0036293)	BP	195	22	5.54	3.97	1.71e-07	7.8e-06
positive regulation of neuron differentiation (GO:0045666)	BP	464	36	13.17	2.73	1.9e-07	8.57e-06
mesenchymal cell differentiation (GO:0048762)	BP	149	19	4.23	4.49	2.17e-07	9.74e-06
cardiocyte differentiation (GO:0035051)	BP	134	18	3.8	4.73	2.25e-07	1e-05
outflow tract morphogenesis (GO:0003151)	BP	78	14	2.21	6.32	2.25e-07	1e-05
sensory organ development (GO:0007423)	BP	572	41	16.24	2.52	2.24e-07	1.01e-05
cellular homeostasis (GO:0019725)	BP	848	53	24.08	2.2	2.3e-07	1.02e-05
pattern specification process (GO:0007389)	BP	448	35	12.72	2.75	2.42e-07	1.07e-05
gland development (GO:0048732)	BP	428	34	12.15	2.8	2.51e-07	1.11e-05
ventricular septum development (GO:0003281)	BP	79	14	2.24	6.24	2.58e-07	1.14e-05
protein phosphorylation (GO:0006468)	BP	731	48	20.75	2.31	2.73e-07	1.2e-05
regulation of neuron projection development (GO:0010975)	BP	601	42	17.06	2.46	2.75e-07	1.2e-05
cardiac septum development (GO:0003279)	BP	121	17	3.44	4.95	2.75e-07	1.2e-05
multi-organism process (GO:0051704)	BP	2405	112	68.28	1.64	2.93e-07	1.28e-05
positive regulation of cell growth (GO:0030307)	BP	185	21	5.25	4	2.97e-07	1.29e-05
embryonic epithelial tube formation (GO:0001838)	BP	153	19	4.34	4.37	3.14e-07	1.36e-05
regulation of apoptotic signaling pathway (GO:2001233)	BP	412	33	11.7	2.82	3.17e-07	1.37e-05
response to leptin (GO:0044321)	BP	18	8	0.51	15.65	3.25e-07	1.4e-05
negative regulation of locomotion (GO:0040013)	BP	333	29	9.45	3.07	3.4e-07	1.46e-05
positive regulation of cell morphogenesis involved in differentiation (GO:0010770)	BP	187	21	5.31	3.96	3.49e-07	1.5e-05
homeostasis of number of cells (GO:0048872)	BP	258	25	7.32	3.41	3.61e-07	1.54e-05
cellular localization (GO:0051641)	BP	1999	97	56.75	1.71	3.85e-07	1.64e-05
heart trabecula morphogenesis (GO:0061384)	BP	36	10	1.02	9.78	3.98e-07	1.69e-05
cardiac chamber morphogenesis (GO:0003206)	BP	140	18	3.97	4.53	4.04e-07	1.71e-05
response to hypoxia (GO:0001666)	BP	190	21	5.39	3.89	4.44e-07	1.88e-05
regulation of epithelial cell migration (GO:0010632)	BP	225	23	6.39	3.6	4.49e-07	1.9e-05
positive regulation of response to stimulus (GO:0048584)	BP	2314	108	65.7	1.64	5.11e-07	2.15e-05
epithelial tube formation (GO:0072175)	BP	159	19	4.51	4.21	5.35e-07	2.24e-05
axonogenesis (GO:0007409)	BP	341	29	9.68	3	5.34e-07	2.24e-05
organelle organization (GO:0006996)	BP	3011	132	85.48	1.54	5.47e-07	2.29e-05
hematopoietic or lymphoid organ development (GO:0048534)	BP	703	46	19.96	2.3	5.56e-07	2.32e-05
cellular component assembly (GO:0022607)	BP	2128	101	60.42	1.67	5.66e-07	2.35e-05
negative regulation of cellular protein metabolic process (GO:0032269)	BP	992	58	28.16	2.06	5.68e-07	2.35e-05
regulation of plasma membrane bounded cell projection organization (GO:0120035)	BP	773	49	21.95	2.23	5.88e-07	2.43e-05
blood circulation (GO:0008015)	BP	404	32	11.47	2.79	6e-07	2.47e-05
positive regulation of epithelial cell migration (GO:0010634)	BP	145	18	4.12	4.37	6.43e-07	2.64e-05
response to unfolded protein (GO:0006986)	BP	100	15	2.84	5.28	6.55e-07	2.68e-05
negative regulation of cell adhesion (GO:0007162)	BP	287	26	8.15	3.19	6.92e-07	2.83e-05
regulation of cell projection organization (GO:0031344)	BP	782	49	22.2	2.21	7.05e-07	2.87e-05
developmental process involved in reproduction (GO:0003006)	BP	972	57	27.6	2.07	7.2e-07	2.93e-05
cellular response to nitrogen compound (GO:1901699)	BP	509	37	14.45	2.56	7.61e-07	3.09e-05
positive regulation of cell adhesion (GO:0045785)	BP	411	32	11.67	2.74	8.5e-07	3.44e-05
regulation of transferase activity (GO:0051338)	BP	835	51	23.71	2.15	9.08e-07	3.67e-05
regulation of chromatin organization (GO:1902275)	BP	200	21	5.68	3.7	9.52e-07	3.83e-05
regulation of ossification (GO:0030278)	BP	218	22	6.19	3.55	9.7e-07	3.9e-05
positive regulation of axonogenesis (GO:0050772)	BP	104	15	2.95	5.08	1.02e-06	4.09e-05
regulation of cellular component size (GO:0032535)	BP	394	31	11.19	2.77	1.03e-06	4.1e-05
circulatory system process (GO:0003013)	BP	415	32	11.78	2.72	1.03e-06	4.11e-05
axis specification (GO:0009798)	BP	90	14	2.56	5.48	1.05e-06	4.16e-05
regulation of blood circulation (GO:1903522)	BP	238	23	6.76	3.4	1.1e-06	4.35e-05
cellular response to biotic stimulus (GO:0071216)	BP	238	23	6.76	3.4	1.1e-06	4.36e-05
cellular response to organonitrogen compound (GO:0071417)	BP	438	33	12.44	2.65	1.13e-06	4.45e-05
response to insulin (GO:0032868)	BP	168	19	4.77	3.98	1.14e-06	4.48e-05
positive regulation of endothelial cell proliferation (GO:0001938)	BP	91	14	2.58	5.42	1.18e-06	4.62e-05
negative regulation of cellular component movement (GO:0051271)	BP	317	27	9	3	1.28e-06	5e-05
positive regulation of cytokine production (GO:0001819)	BP	441	33	12.52	2.64	1.3e-06	5.07e-05
regulation of cellular carbohydrate metabolic process (GO:0010675)	BP	153	18	4.34	4.14	1.3e-06	5.07e-05
coronary vasculature morphogenesis (GO:0060977)	BP	32	9	0.91	9.91	1.4e-06	5.44e-05
cardiac septum morphogenesis (GO:0060411)	BP	79	13	2.24	5.8	1.45e-06	5.61e-05
regulation of cell-cell adhesion (GO:0022407)	BP	402	31	11.41	2.72	1.52e-06	5.87e-05
mesoderm development (GO:0007498)	BP	108	15	3.07	4.89	1.56e-06	6.03e-05
cellular response to external stimulus (GO:0071496)	BP	244	23	6.93	3.32	1.63e-06	6.26e-05
cellular chemical homeostasis (GO:0055082)	BP	729	46	20.7	2.22	1.64e-06	6.28e-05
regulation of cell size (GO:0008361)	BP	208	21	5.91	3.56	1.7e-06	6.49e-05
positive regulation of cellular component biogenesis (GO:0044089)	BP	511	36	14.51	2.48	1.79e-06	6.83e-05
regulation of peptide transport (GO:0090087)	BP	766	47	21.75	2.16	1.89e-06	7.21e-05
cellular response to leptin stimulus (GO:0044320)	BP	16	7	0.45	15.41	1.97e-06	7.5e-05
negative regulation of apoptotic signaling pathway (GO:2001234)	BP	229	22	6.5	3.38	2.05e-06	7.78e-05
epithelial cell differentiation (GO:0030855)	BP	492	35	13.97	2.51	2.15e-06	8.14e-05
morphogenesis of embryonic epithelium (GO:0016331)	BP	177	19	5.03	3.78	2.31e-06	8.73e-05
positive regulation of axon extension (GO:0045773)	BP	57	11	1.62	6.8	2.39e-06	9.01e-05
negative regulation of translation (GO:0017148)	BP	128	16	3.63	4.4	2.46e-06	9.26e-05
gliogenesis (GO:0042063)	BP	232	22	6.59	3.34	2.49e-06	9.35e-05
negative regulation of cell migration (GO:0030336)	BP	270	24	7.67	3.13	2.5e-06	9.36e-05
cellular response to drug (GO:0035690)	BP	330	27	9.37	2.88	2.59e-06	9.62e-05
regulation of muscle cell apoptotic process (GO:0010660)	BP	98	14	2.78	5.03	2.58e-06	9.62e-05
regulation of cell-matrix adhesion (GO:0001952)	BP	113	15	3.21	4.68	2.6e-06	9.64e-05
adherens junction assembly (GO:0034333)	BP	35	9	0.99	9.06	2.63e-06	9.74e-05
cellular response to peptide hormone stimulus (GO:0071375)	BP	179	19	5.08	3.74	2.69e-06	9.94e-05
cellular response to insulin stimulus (GO:0032869)	BP	129	16	3.66	4.37	2.7e-06	9.95e-05
regionalization (GO:0003002)	BP	352	28	9.99	2.8	2.8e-06	0.000103
regulation of cardiac muscle hypertrophy (GO:0010611)	BP	71	12	2.02	5.95	2.86e-06	0.000105
extrinsic apoptotic signaling pathway (GO:0097191)	BP	99	14	2.81	4.98	2.87e-06	0.000105
regulation of endothelial cell proliferation (GO:0001936)	BP	130	16	3.69	4.34	2.96e-06	0.000108
regulation of tissue remodeling (GO:0034103)	BP	85	13	2.41	5.39	2.99e-06	0.000109
reproductive process (GO:0022414)	BP	1389	71	39.43	1.8	3.13e-06	0.000114
negative regulation of cellular amide metabolic process (GO:0034249)	BP	147	17	4.17	4.07	3.15e-06	0.000114
cellular component biogenesis (GO:0044085)	BP	2349	106	66.69	1.59	3.18e-06	0.000115
reproduction (GO:0000003)	BP	1390	71	39.46	1.8	3.17e-06	0.000115
negative regulation of growth (GO:0045926)	BP	256	23	7.27	3.16	3.43e-06	0.000123
rhythmic process (GO:0048511)	BP	256	23	7.27	3.16	3.43e-06	0.000123
regulation of transforming growth factor beta receptor signaling pathway (GO:0017015)	BP	101	14	2.87	4.88	3.54e-06	0.000127
face development (GO:0060324)	BP	60	11	1.7	6.46	3.71e-06	0.000133
peptidyl-lysine modification (GO:0018205)	BP	239	22	6.79	3.24	3.89e-06	0.000139
regulation of intracellular transport (GO:0032386)	BP	338	27	9.6	2.81	3.91e-06	0.000139
regulation of cellular protein localization (GO:1903827)	BP	547	37	15.53	2.38	3.95e-06	0.00014
response to steroid hormone (GO:0048545)	BP	150	17	4.26	3.99	4.04e-06	0.000143
regulation of muscle hypertrophy (GO:0014743)	BP	74	12	2.1	5.71	4.19e-06	0.000148
regulation of cardiac muscle tissue growth (GO:0055021)	BP	74	12	2.1	5.71	4.19e-06	0.000148
regulation of cellular response to transforming growth factor beta stimulus (GO:1903844)	BP	103	14	2.92	4.79	4.35e-06	0.000153
regulation of establishment of protein localization (GO:0070201)	BP	756	46	21.46	2.14	4.46e-06	0.000157
regulation of carbohydrate metabolic process (GO:0006109)	BP	186	19	5.28	3.6	4.49e-06	0.000157
cell communication (GO:0007154)	BP	5171	198	146.81	1.35	4.57e-06	0.00016
negative regulation of cellular component organization (GO:0051129)	BP	721	44	20.47	2.15	4.85e-06	0.000169
ventricular cardiac muscle tissue development (GO:0003229)	BP	62	11	1.76	6.25	4.9e-06	0.000171
regulation of cell morphogenesis involved in differentiation (GO:0010769)	BP	343	27	9.74	2.77	5.04e-06	0.000175
regulation of cell morphogenesis (GO:0022604)	BP	528	36	14.99	2.4	5.2e-06	0.00018
regulation of protein transport (GO:0051223)	BP	724	44	20.55	2.14	5.23e-06	0.000181
negative regulation of cell motility (GO:2000146)	BP	283	24	8.03	2.99	5.28e-06	0.000182
response to drug (GO:0042493)	BP	768	46	21.8	2.11	5.29e-06	0.000182
cellular response to lipopolysaccharide (GO:0071222)	BP	207	20	5.88	3.4	5.48e-06	0.000188
regulation of glucose metabolic process (GO:0010906)	BP	121	15	3.44	4.37	5.54e-06	0.00019
muscle cell differentiation (GO:0042692)	BP	265	23	7.52	3.06	5.81e-06	0.000198
cellular biosynthetic process (GO:0044249)	BP	1981	92	56.24	1.64	5.83e-06	0.000198
regulation of neuron apoptotic process (GO:0043523)	BP	265	23	7.52	3.06	5.81e-06	0.000199
regulation of cellular component biogenesis (GO:0044087)	BP	937	53	26.6	1.99	5.81e-06	0.000199
multicellular organismal reproductive process (GO:0048609)	BP	815	48	23.14	2.07	5.89e-06	0.0002
ameboidal-type cell migration (GO:0001667)	BP	173	18	4.91	3.66	6.32e-06	0.000214
negative regulation of cardiac muscle tissue development (GO:0055026)	BP	40	9	1.14	7.93	6.74e-06	0.000228
connective tissue development (GO:0061448)	BP	229	21	6.5	3.23	6.77e-06	0.000228
glucose homeostasis (GO:0042593)	BP	192	19	5.45	3.49	6.83e-06	0.00023
multicellular organism reproduction (GO:0032504)	BP	826	48	23.45	2.05	6.91e-06	0.000232
carbohydrate homeostasis (GO:0033500)	BP	193	19	5.48	3.47	7.32e-06	0.000245
regulation of heart contraction (GO:0008016)	BP	175	18	4.97	3.62	7.3e-06	0.000245
signaling (GO:0023052)	BP	5047	193	143.29	1.35	7.51e-06	0.000251
regulation of small molecule metabolic process (GO:0062012)	BP	331	26	9.4	2.77	7.78e-06	0.000259
cartilage development (GO:0051216)	BP	176	18	5	3.6	7.85e-06	0.000261
anterior/posterior axis specification (GO:0009948)	BP	53	10	1.5	6.65	8.19e-06	0.000272
positive regulation of MAPK cascade (GO:0043410)	BP	520	35	14.76	2.37	8.27e-06	0.000273
regulation of heart growth (GO:0060420)	BP	80	12	2.27	5.28	8.55e-06	0.000282
post-embryonic development (GO:0009791)	BP	126	15	3.58	4.19	8.64e-06	0.000285
regulation of kinase activity (GO:0043549)	BP	729	44	20.7	2.13	8.95e-06	0.000294
taxis (GO:0042330)	BP	485	33	13.77	2.4	9.01e-06	0.000296
cellular response to molecule of bacterial origin (GO:0071219)	BP	215	20	6.1	3.28	9.2e-06	0.000301
regulation of heart morphogenesis (GO:2000826)	BP	42	9	1.19	7.55	9.5e-06	0.00031
cell junction organization (GO:0034330)	BP	179	18	5.08	3.54	9.71e-06	0.000316
regulation of extent of cell growth (GO:0061387)	BP	128	15	3.63	4.13	1.03e-05	0.000332
regulation of DNA binding (GO:0051101)	BP	128	15	3.63	4.13	1.03e-05	0.000332
transcription by RNA polymerase II (GO:0006366)	BP	198	19	5.62	3.38	1.02e-05	0.000333
response to starvation (GO:0042594)	BP	162	17	4.6	3.7	1.03e-05	0.000333
regulation of gene silencing (GO:0060968)	BP	82	12	2.33	5.15	1.07e-05	0.000345
regulation of protein complex assembly (GO:0043254)	BP	416	30	11.81	2.54	1.11e-05	0.000357
regulation of cellular response to stress (GO:0080135)	BP	670	41	19.02	2.16	1.11e-05	0.000357
protein polyubiquitination (GO:0000209)	BP	181	18	5.14	3.5	1.12e-05	0.000358
negative regulation of intracellular signal transduction (GO:1902532)	BP	503	34	14.28	2.38	1.13e-05	0.000361
cellular response to nutrient levels (GO:0031669)	BP	182	18	5.17	3.48	1.19e-05	0.000382
regulation of cell growth (GO:0001558)	BP	420	30	11.92	2.52	1.22e-05	0.000388
nuclear transport (GO:0051169)	BP	201	19	5.71	3.33	1.24e-05	0.000395
regulation of organ growth (GO:0046620)	BP	114	14	3.24	4.33	1.25e-05	0.000395
nucleocytoplasmic transport (GO:0006913)	BP	201	19	5.71	3.33	1.24e-05	0.000396
cell-substrate adhesion (GO:0031589)	BP	165	17	4.68	3.63	1.28e-05	0.000403
stem cell differentiation (GO:0048863)	BP	165	17	4.68	3.63	1.28e-05	0.000404
ventricular septum morphogenesis (GO:0060412)	BP	44	9	1.25	7.2	1.32e-05	0.000415
regulation of muscle adaptation (GO:0043502)	BP	99	13	2.81	4.63	1.33e-05	0.000418
regulation of response to biotic stimulus (GO:0002831)	BP	364	27	10.33	2.61	1.37e-05	0.00043
regulation of muscle system process (GO:0090257)	BP	241	21	6.84	3.07	1.39e-05	0.000435
morphogenesis of a branching structure (GO:0001763)	BP	203	19	5.76	3.3	1.41e-05	0.000442
aorta development (GO:0035904)	BP	57	10	1.62	6.18	1.44e-05	0.000448
body morphogenesis (GO:0010171)	BP	57	10	1.62	6.18	1.44e-05	0.000449
response to wounding (GO:0009611)	BP	344	26	9.77	2.66	1.46e-05	0.000453
cellular protein localization (GO:0034613)	BP	1392	69	39.52	1.75	1.47e-05	0.000456
negative regulation of blood vessel morphogenesis (GO:2000181)	BP	116	14	3.29	4.25	1.49e-05	0.000461
regulation of leukocyte migration (GO:0002685)	BP	204	19	5.79	3.28	1.51e-05	0.000465
cellular macromolecule localization (GO:0070727)	BP	1399	69	39.72	1.74	1.56e-05	0.00048
negative regulation of muscle cell apoptotic process (GO:0010656)	BP	58	10	1.65	6.07	1.65e-05	0.000506
regulation of DNA-templated transcription in response to stress (GO:0043620)	BP	58	10	1.65	6.07	1.65e-05	0.000507
regulation of MAPK cascade (GO:0043408)	BP	733	43	20.81	2.07	1.65e-05	0.000507
positive regulation of gene expression, epigenetic (GO:0045815)	BP	34	8	0.97	8.29	1.66e-05	0.000508
regulation of axonogenesis (GO:0050770)	BP	206	19	5.85	3.25	1.71e-05	0.00052
protein localization (GO:0008104)	BP	1927	88	54.71	1.61	1.7e-05	0.00052
organic substance biosynthetic process (GO:1901576)	BP	2073	93	58.85	1.58	1.73e-05	0.000525
regulation of innate immune response (GO:0045088)	BP	285	23	8.09	2.84	1.73e-05	0.000526
regulation of cell cycle (GO:0051726)	BP	954	52	27.08	1.92	1.77e-05	0.000537
energy derivation by oxidation of organic compounds (GO:0015980)	BP	188	18	5.34	3.37	1.79e-05	0.00054
regulation of protein kinase activity (GO:0045859)	BP	663	40	18.82	2.13	1.8e-05	0.000542
head morphogenesis (GO:0060323)	BP	46	9	1.31	6.89	1.8e-05	0.000542
peptidyl-serine phosphorylation (GO:0018105)	BP	170	17	4.83	3.52	1.82e-05	0.000547
lung alveolus development (GO:0048286)	BP	59	10	1.68	5.97	1.88e-05	0.000564
coronary vasculature development (GO:0060976)	BP	73	11	2.07	5.31	1.95e-05	0.000582
multicellular organismal homeostasis (GO:0048871)	BP	308	24	8.74	2.74	1.95e-05	0.000583
positive regulation of pri-miRNA transcription by RNA polymerase II (GO:1902895)	BP	35	8	0.99	8.05	1.99e-05	0.000595
positive regulation of leukocyte chemotaxis (GO:0002690)	BP	88	12	2.5	4.8	2.03e-05	0.000603
regulation of autophagy (GO:0010506)	BP	248	21	7.04	2.98	2.06e-05	0.000613
aging (GO:0007568)	BP	154	16	4.37	3.66	2.08e-05	0.000616
regulation of cardiac muscle cell proliferation (GO:0060043)	BP	47	9	1.33	6.74	2.09e-05	0.00062
cell aging (GO:0007569)	BP	60	10	1.7	5.87	2.14e-05	0.000632
morphogenesis of a branching epithelium (GO:0061138)	BP	191	18	5.42	3.32	2.17e-05	0.000641
hemopoiesis (GO:0030097)	BP	644	39	18.28	2.13	2.28e-05	0.000672
positive regulation of autophagy (GO:0010508)	BP	121	14	3.44	4.08	2.29e-05	0.000672
ion homeostasis (GO:0050801)	BP	795	45	22.57	1.99	2.29e-05	0.000673
cellular response to extracellular stimulus (GO:0031668)	BP	211	19	5.99	3.17	2.32e-05	0.00068
regulation of endothelial cell migration (GO:0010594)	BP	156	16	4.43	3.61	2.4e-05	0.000702
negative regulation of cell-substrate adhesion (GO:0010812)	BP	61	10	1.73	5.77	2.43e-05	0.000707
epithelial to mesenchymal transition (GO:0001837)	BP	61	10	1.73	5.77	2.43e-05	0.000708
appendage development (GO:0048736)	BP	193	18	5.48	3.29	2.47e-05	0.000713
limb development (GO:0060173)	BP	193	18	5.48	3.29	2.47e-05	0.000715
negative regulation of neurogenesis (GO:0050768)	BP	334	25	9.48	2.64	2.47e-05	0.000716
biosynthetic process (GO:0009058)	BP	2154	95	61.15	1.55	2.47e-05	0.000716
cellular response to starvation (GO:0009267)	BP	139	15	3.95	3.8	2.5e-05	0.00072
chemotaxis (GO:0006935)	BP	482	32	13.68	2.34	2.62e-05	0.000753
negative regulation of nervous system development (GO:0051961)	BP	358	26	10.16	2.56	2.76e-05	0.000794
substrate adhesion-dependent cell spreading (GO:0034446)	BP	49	9	1.39	6.47	2.8e-05	0.000804
positive regulation of transferase activity (GO:0051347)	BP	551	35	15.64	2.24	2.82e-05	0.000807
modification-dependent protein catabolic process (GO:0019941)	BP	486	32	13.8	2.32	2.84e-05	0.000813
response to nutrient levels (GO:0031667)	BP	359	26	10.19	2.55	2.89e-05	0.000824
positive regulation of neuron death (GO:1901216)	BP	124	14	3.52	3.98	2.93e-05	0.000834
negative regulation of developmental growth (GO:0048640)	BP	124	14	3.52	3.98	2.93e-05	0.000836
proteolysis involved in cellular protein catabolic process (GO:0051603)	BP	557	35	15.81	2.21	3.11e-05	0.000881
regulation of toll-like receptor signaling pathway (GO:0034121)	BP	63	10	1.79	5.59	3.11e-05	0.000883
ossification (GO:0001503)	BP	216	19	6.13	3.1	3.13e-05	0.000885
negative regulation of DNA-binding transcription factor activity (GO:0043433)	BP	160	16	4.54	3.52	3.19e-05	0.0009
sensory perception (GO:0007600)	BP	1629	21	46.25	0.45	3.27e-05	0.000921
regulation of smooth muscle cell proliferation (GO:0048660)	BP	161	16	4.57	3.5	3.42e-05	0.000959
regulation of extrinsic apoptotic signaling pathway (GO:2001236)	BP	161	16	4.57	3.5	3.42e-05	0.000961
regulation of Wnt signaling pathway (GO:0030111)	BP	299	23	8.49	2.71	3.48e-05	0.000977
protein binding (GO:0005515)	MF	9059	399	257.19	1.55	7.03e-29	3.23e-25
binding (GO:0005488)	MF	13279	504	377	1.34	2.9e-26	6.68e-23
heterocyclic compound binding (GO:1901363)	MF	5034	245	142.92	1.71	2.96e-19	4.54e-16
organic cyclic compound binding (GO:0097159)	MF	5136	246	145.81	1.69	1.93e-18	1.77e-15
enzyme binding (GO:0019899)	MF	2318	143	65.81	2.17	2.57e-18	1.97e-15
ion binding (GO:0043167)	MF	5460	257	155.01	1.66	1.78e-18	2.05e-15
transcription factor binding (GO:0008134)	MF	716	68	20.33	3.35	5.74e-17	3.77e-14
transferase activity (GO:0016740)	MF	2266	132	64.33	2.05	6.74e-15	3.88e-12
catalytic activity, acting on a protein (GO:0140096)	MF	2174	128	61.72	2.07	1.08e-14	5.5e-12
olfactory receptor activity (GO:0004984)	MF	1131	0	32.11	< 0.01	1.74e-14	8.01e-12
nucleic acid binding (GO:0003676)	MF	3129	160	88.83	1.8	2.16e-13	9.03e-11
metal ion binding (GO:0046872)	MF	3484	172	98.91	1.74	3.12e-13	1.2e-10
catalytic activity (GO:0003824)	MF	5679	245	161.23	1.52	6.4e-13	2.26e-10
cation binding (GO:0043169)	MF	3583	174	101.72	1.71	8.69e-13	2.86e-10
transcription regulator activity (GO:0140110)	MF	1388	88	39.41	2.23	9.63e-12	2.95e-09
DNA binding (GO:0003677)	MF	2085	115	59.19	1.94	1.61e-11	4.64e-09
transcription regulatory region DNA binding (GO:0044212)	MF	994	69	28.22	2.45	4.13e-11	1.12e-08
regulatory region nucleic acid binding (GO:0001067)	MF	998	69	28.33	2.44	7.41e-11	1.79e-08
DNA-binding transcription factor binding (GO:0140297)	MF	370	38	10.5	3.62	7.16e-11	1.83e-08
transcription regulatory region sequence-specific DNA binding (GO:0000976)	MF	888	63	25.21	2.5	1.76e-10	4.04e-08
double-stranded DNA binding (GO:0003690)	MF	1017	68	28.87	2.36	2.67e-10	5.84e-08
RNA polymerase II regulatory region DNA binding (GO:0001012)	MF	854	60	24.25	2.47	6.57e-10	1.37e-07
sequence-specific double-stranded DNA binding (GO:1990837)	MF	929	63	26.38	2.39	9.3e-10	1.86e-07
RNA polymerase II regulatory region sequence-specific DNA binding (GO:0000977)	MF	846	59	24.02	2.46	1.13e-09	2.17e-07
signaling receptor binding (GO:0005102)	MF	1820	99	51.67	1.92	1.42e-09	2.6e-07
RNA polymerase II-specific DNA-binding transcription factor binding (GO:0061629)	MF	289	31	8.2	3.78	1.6e-09	2.84e-07
ubiquitin protein ligase binding (GO:0031625)	MF	309	32	8.77	3.65	1.93e-09	3.28e-07
sequence-specific DNA binding (GO:0043565)	MF	1192	72	33.84	2.13	5.19e-09	8.53e-07
ubiquitin-like protein ligase binding (GO:0044389)	MF	324	32	9.2	3.48	5.53e-09	8.77e-07
ubiquitin-like protein transferase activity (GO:0019787)	MF	403	36	11.44	3.15	7.08e-09	1.09e-06
ubiquitin-protein transferase activity (GO:0004842)	MF	381	34	10.82	3.14	1.91e-08	2.83e-06
kinase activity (GO:0016301)	MF	764	52	21.69	2.4	2.34e-08	3.36e-06
phosphotransferase activity, alcohol group as acceptor (GO:0016773)	MF	703	49	19.96	2.46	3.95e-08	5.51e-06
anion binding (GO:0043168)	MF	2691	125	76.4	1.64	5.35e-08	7.24e-06
DNA-binding transcription factor activity (GO:0003700)	MF	1031	62	29.27	2.12	7.54e-08	9.91e-06
transferase activity, transferring phosphorus-containing groups (GO:0016772)	MF	922	57	26.18	2.18	1.22e-07	1.56e-05
transmembrane signaling receptor activity (GO:0004888)	MF	2129	25	60.44	0.41	1.76e-07	2.07e-05
Unclassified (UNCLASSIFIED)	MF	2128	25	60.42	0.41	1.76e-07	2.13e-05
molecular_function (GO:0003674)	MF	20168	608	572.58	1.06	1.76e-07	2.19e-05
proximal promoter sequence-specific DNA binding (GO:0000987)	MF	598	42	16.98	2.47	2.45e-07	2.82e-05
identical protein binding (GO:0042802)	MF	1928	95	54.74	1.74	2.53e-07	2.83e-05
chromatin binding (GO:0003682)	MF	602	42	17.09	2.46	2.86e-07	3.14e-05
SMAD binding (GO:0046332)	MF	80	14	2.27	6.16	2.95e-07	3.16e-05
protein kinase activity (GO:0004672)	MF	604	42	17.15	2.45	3.09e-07	3.23e-05
RNA polymerase II proximal promoter sequence-specific DNA binding (GO:0000978)	MF	583	41	16.55	2.48	3.35e-07	3.42e-05
carbohydrate derivative binding (GO:0097367)	MF	2113	101	59.99	1.68	5.04e-07	5.04e-05
protein domain specific binding (GO:0019904)	MF	783	49	22.23	2.2	7.21e-07	7.06e-05
DNA-binding transcription activator activity, RNA polymerase II-specific (GO:0001228)	MF	431	33	12.24	2.7	8.1e-07	7.77e-05
DNA-binding transcription factor activity, RNA polymerase II-specific (GO:0000981)	MF	761	48	21.61	2.22	8.65e-07	7.96e-05
DNA-binding transcription activator activity (GO:0001216)	MF	432	33	12.26	2.69	8.5e-07	7.98e-05
kinase binding (GO:0019900)	MF	807	49	22.91	2.14	1.8e-06	0.000163
purine nucleotide binding (GO:0017076)	MF	1794	87	50.93	1.71	2.1e-06	0.000186
ribonucleotide binding (GO:0032553)	MF	1799	87	51.07	1.7	2.18e-06	0.000189
purine ribonucleotide binding (GO:0032555)	MF	1782	86	50.59	1.7	2.83e-06	0.000233
odorant binding (GO:0005549)	MF	471	0	13.37	< 0.01	2.76e-06	0.000235
signaling receptor activity (GO:0038023)	MF	2314	32	65.7	0.49	2.81e-06	0.000235
transcription coregulator activity (GO:0003712)	MF	456	33	12.95	2.55	3.53e-06	0.000285
nuclear hormone receptor binding (GO:0035257)	MF	151	17	4.29	3.97	4.38e-06	0.000347
transition metal ion binding (GO:0046914)	MF	958	54	27.2	1.99	4.53e-06	0.000353
protein kinase binding (GO:0019901)	MF	725	44	20.58	2.14	5.36e-06	0.000411
purine ribonucleoside triphosphate binding (GO:0035639)	MF	1708	82	48.49	1.69	5.56e-06	0.000419
glucocorticoid receptor binding (GO:0035259)	MF	21	7	0.6	11.74	8.45e-06	0.000627
hormone receptor binding (GO:0051427)	MF	179	18	5.08	3.54	9.71e-06	0.000709
adenyl nucleotide binding (GO:0030554)	MF	1460	72	41.45	1.74	1.08e-05	0.000776
transcription coactivator activity (GO:0003713)	MF	261	22	7.41	2.97	1.41e-05	0.000998
intracellular (GO:0005622)	CC	13640	551	387.25	1.42	5.03e-46	9.96e-43
organelle (GO:0043226)	CC	12251	519	347.81	1.49	1.68e-45	1.66e-42
intracellular organelle (GO:0043229)	CC	11907	510	338.05	1.51	5.72e-45	3.77e-42
membrane-bounded organelle (GO:0043227)	CC	10980	485	311.73	1.56	7.57e-44	3.75e-41
intracellular membrane-bounded organelle (GO:0043231)	CC	10228	463	290.38	1.59	9.88e-43	3.91e-40
nucleus (GO:0005634)	CC	6793	333	192.86	1.73	6.57e-30	2.17e-27
cytoplasm (GO:0005737)	CC	10901	449	309.49	1.45	2.1e-28	5.93e-26
membrane-enclosed lumen (GO:0031974)	CC	4301	217	122.11	1.78	2.49e-18	4.93e-16
organelle lumen (GO:0043233)	CC	4301	217	122.11	1.78	2.49e-18	5.48e-16
intracellular organelle lumen (GO:0070013)	CC	4300	217	122.08	1.78	2.45e-18	6.07e-16
nuclear lumen (GO:0031981)	CC	3897	201	110.64	1.82	8.92e-18	1.61e-15
nucleoplasm (GO:0005654)	CC	3327	179	94.46	1.9	3.62e-17	5.98e-15
cellular anatomical entity (GO:0110165)	CC	18581	598	527.53	1.13	6.74e-17	1.03e-14
endomembrane system (GO:0012505)	CC	3838	186	108.96	1.71	1.43e-13	2.02e-11
protein-containing complex (GO:0032991)	CC	5297	230	150.39	1.53	3e-12	3.96e-10
cytosol (GO:0005829)	CC	3524	161	100.05	1.61	8.64e-10	1.07e-07
neuron projection (GO:0043005)	CC	1498	85	42.53	2	3.68e-09	4.28e-07
catalytic complex (GO:1902494)	CC	1347	78	38.24	2.04	7.69e-09	8.45e-07
synapse (GO:0045202)	CC	1403	80	39.83	2.01	9.11e-09	9.49e-07
transferase complex (GO:1990234)	CC	767	53	21.78	2.43	1.14e-08	1.13e-06
caveola (GO:0005901)	CC	96	17	2.73	6.24	1.37e-08	1.29e-06
nuclear chromatin (GO:0000790)	CC	398	35	11.3	3.1	1.65e-08	1.49e-06
transcription factor complex (GO:0005667)	CC	419	36	11.9	3.03	1.79e-08	1.54e-06
Golgi apparatus (GO:0005794)	CC	1410	79	40.03	1.97	2.61e-08	2.16e-06
chromatin (GO:0000785)	CC	575	43	16.32	2.63	3.23e-08	2.56e-06
membrane region (GO:0098589)	CC	379	33	10.76	3.07	5.29e-08	4.03e-06
membrane raft (GO:0045121)	CC	366	32	10.39	3.08	7.73e-08	5.67e-06
membrane microdomain (GO:0098857)	CC	367	32	10.42	3.07	8.19e-08	5.79e-06
plasma membrane raft (GO:0044853)	CC	125	18	3.55	5.07	8.81e-08	6.02e-06
cell projection (GO:0042995)	CC	2442	115	69.33	1.66	1.2e-07	7.45e-06
plasma membrane bounded cell projection (GO:0120025)	CC	2243	108	63.68	1.7	1.18e-07	7.55e-06
cell junction (GO:0030054)	CC	1142	66	32.42	2.04	1.15e-07	7.58e-06
Schaffer collateral - CA1 synapse (GO:0098685)	CC	113	16	3.21	4.99	5.59e-07	3.36e-05
Unclassified (UNCLASSIFIED)	CC	1480	14	42.02	0.33	7.19e-07	3.95e-05
non-membrane-bounded organelle (GO:0043228)	CC	4160	170	118.11	1.44	6.83e-07	3.98e-05
cellular_component (GO:0005575)	CC	20816	619	590.98	1.05	7.19e-07	4.07e-05
vesicle (GO:0031982)	CC	1989	95	56.47	1.68	1.08e-06	5.77e-05
intracellular non-membrane-bounded organelle (GO:0043232)	CC	4141	168	117.57	1.43	1.44e-06	7.5e-05
endoplasmic reticulum (GO:0005783)	CC	1628	81	46.22	1.75	1.61e-06	8.2e-05
organelle membrane (GO:0031090)	CC	2089	97	59.31	1.64	2.62e-06	0.00013
somatodendritic compartment (GO:0036477)	CC	1020	57	28.96	1.97	3.44e-06	0.000166
plasma membrane region (GO:0098590)	CC	1208	64	34.3	1.87	3.61e-06	0.00017
whole membrane (GO:0098805)	CC	1129	61	32.05	1.9	4.13e-06	0.00019
cytoplasmic vesicle (GO:0031410)	CC	1865	86	52.95	1.62	1.33e-05	0.000596
ubiquitin ligase complex (GO:0000151)	CC	286	23	8.12	2.83	1.82e-05	0.000784
intracellular vesicle (GO:0097708)	CC	1870	86	53.09	1.62	1.8e-05	0.000794
anchoring junction (GO:0070161)	CC	311	24	8.83	2.72	2.26e-05	0.000951

## Sheet: genes up in CM of KO
ensembl_gene_id	external_gene_name	pvalue	padj	mean WT	SD WT	mean KO	SD KO	WT/KO	KO/WT	ABS FC	uty_d	uty_e	b6_e	b6_f	b6_g	gene_biotype	description
ENSMUSG00000037465	Klf10	1.24751e-65	4.97381e-62	1381.23	129.571	4213.82	26.221	0.327785	3.05078	3.05078	4232.36	4195.27	1238.48	1491.42	1413.77	protein_coding	Kruppel-like factor 10 [Source:MGI Symbol;Acc:MGI:1101353]
ENSMUSG00000069049	Eif2s3y	3.23959e-51	9.68718e-48	169.982	7.50747	792.183	73.3131	0.214574	4.6604	4.6604	844.023	740.343	162.154	177.122	170.669	protein_coding	eukaryotic translation initiation factor 2, subunit 3, structural gene Y-linked [Source:MGI Symbol;Acc:MGI:1349430]
ENSMUSG00000021250	Fos	2.0073e-40	3.4299e-37	1757.87	34.7578	4309.02	601.835	0.407952	2.45127	2.45127	3883.46	4734.58	1756.67	1723.73	1793.22	protein_coding	FBJ osteosarcoma oncogene [Source:MGI Symbol;Acc:MGI:95574]
ENSMUSG00000021453	Gadd45g	8.79082e-37	1.31434e-33	553.872	68.3004	1568.17	14.1774	0.353197	2.83129	2.83129	1558.14	1578.19	479.413	568.587	613.615	protein_coding	growth arrest and DNA-damage-inducible 45 gamma [Source:MGI Symbol;Acc:MGI:1346325]
ENSMUSG00000005483	Dnajb1	1.65194e-33	2.19543e-30	565.451	78.3405	1616.54	136.445	0.349791	2.85885	2.85885	1520.06	1713.02	477.063	592.974	626.316	protein_coding	DnaJ heat shock protein family (Hsp40) member B1 [Source:MGI Symbol;Acc:MGI:1931874]
ENSMUSG00000038418	Egr1	1.32909e-31	1.58973e-28	9209.38	32.6962	18081.2	2172.31	0.509334	1.96335	1.96335	16545.2	19617.3	9213.42	9239.87	9174.85	protein_coding	early growth response 1 [Source:MGI Symbol;Acc:MGI:95295]
ENSMUSG00000026628	Atf3	3.01406e-31	3.27737e-28	4791.96	37.5963	9149.22	837.224	0.523757	1.90928	1.90928	8557.21	9741.22	4751.83	4797.7	4826.36	protein_coding	activating transcription factor 3 [Source:MGI Symbol;Acc:MGI:109384]
ENSMUSG00000022893	Adamts1	1.80775e-30	1.80188e-27	3209.89	43.6777	6002.16	376.281	0.534789	1.8699	1.8699	5736.09	6268.23	3164.36	3213.87	3251.44	protein_coding	a disintegrin-like and metallopeptidase (reprolysin type) with thrombospondin type 1 motif, 1 [Source:MGI Symbol;Acc:MGI:109249]
ENSMUSG00000003545	Fosb	1.20557e-27	1.10922e-24	2140.91	199.727	5137.9	1040.26	0.416689	2.39987	2.39987	5873.47	4402.33	1959.95	2355.21	2107.56	protein_coding	FBJ osteosarcoma oncogene B [Source:MGI Symbol;Acc:MGI:95575]
ENSMUSG00000032578	Cish	2.58685e-26	2.21009e-23	1053.58	89.2457	2459.11	390.241	0.428441	2.33404	2.33404	2183.17	2735.05	1018.75	987.006	1154.99	protein_coding	cytokine inducible SH2-containing protein [Source:MGI Symbol;Acc:MGI:103159]
ENSMUSG00000020423	Btg2	8.27849e-22	5.21153e-19	2479.75	248.211	4681.75	229.642	0.529663	1.88799	1.88799	4519.37	4844.13	2220.81	2502.81	2715.62	protein_coding	B cell translocation gene 2, anti-proliferative [Source:MGI Symbol;Acc:MGI:108384]
ENSMUSG00000053113	Socs3	7.84368e-22	5.21153e-19	4266.58	295.815	8196.14	1190.85	0.520559	1.92101	1.92101	7354.09	9038.2	3930.48	4381.85	4487.41	protein_coding	suppressor of cytokine signaling 3 [Source:MGI Symbol;Acc:MGI:1201791]
ENSMUSG00000040435	Ppp1r15a	6.90767e-20	3.75558e-17	764.381	98.9545	1603.36	27.3978	0.476737	2.09759	2.09759	1583.99	1622.73	692.094	723.89	877.16	protein_coding	protein phosphatase 1, regulatory subunit 15A [Source:MGI Symbol;Acc:MGI:1927072]
ENSMUSG00000006445	Epha2	1.68538e-19	8.76471e-17	188.677	19.7834	529.498	61.0361	0.356332	2.80637	2.80637	572.657	486.339	173.905	180.973	211.153	protein_coding	Eph receptor A2 [Source:MGI Symbol;Acc:MGI:95278]
ENSMUSG00000052684	Jun	1.0783e-18	5.37397e-16	2593.99	130.202	4313.09	173.419	0.601424	1.66272	1.66272	4435.71	4190.46	2444.07	2678.65	2659.26	protein_coding	jun proto-oncogene [Source:MGI Symbol;Acc:MGI:96646]
ENSMUSG00000096243	Gm24265	1.33641e-18	6.39393e-16	333.717	12.4293	753.692	71.3509	0.442776	2.25848	2.25848	703.239	804.144	345.459	334.992	320.699	snRNA	predicted gene, 24265 [Source:MGI Symbol;Acc:MGI:5454042]
ENSMUSG00000022346	Myc	2.64231e-18	1.17054e-15	1679.82	179.973	3100.33	152.484	0.54182	1.84563	1.84563	2992.51	3208.15	1790.75	1472.17	1776.55	protein_coding	myelocytomatosis oncogene [Source:MGI Symbol;Acc:MGI:97250]
ENSMUSG00000026360	Rgs2	1.15541e-17	4.93567e-15	364.778	37.2544	888.794	181.62	0.410419	2.43653	2.43653	760.369	1017.22	407.736	345.26	341.338	protein_coding	regulator of G-protein signaling 2 [Source:MGI Symbol;Acc:MGI:1098271]
ENSMUSG00000023034	Nr4a1	3.20997e-17	1.27981e-14	1545.2	50.1812	2845.51	441.349	0.543032	1.84151	1.84151	2533.43	3157.59	1496.99	1541.48	1597.14	protein_coding	nuclear receptor subfamily 4, group A, member 1 [Source:MGI Symbol;Acc:MGI:1352454]
ENSMUSG00000065037	Rn7sk	2.5455e-16	9.82151e-14	64328.7	3958.35	101767	8294.12	0.632115	1.58199	1.58199	107632	95902.7	66515	59759.4	66711.8	misc_RNA	RNA, 7SK, nuclear [Source:MGI Symbol;Acc:MGI:103186]
ENSMUSG00000065637	Gm26397	3.34039e-16	1.21074e-13	1017.38	131.229	1961.85	155.423	0.51858	1.92834	1.92834	1851.95	2071.76	997.602	897.162	1157.37	snoRNA	predicted gene, 26397 [Source:MGI Symbol;Acc:MGI:5456174]
ENSMUSG00000015312	Gadd45b	1.37386e-14	4.00798e-12	662.417	54.0933	1211.02	56.1624	0.546991	1.82818	1.82818	1250.73	1171.31	600.441	686.669	700.14	protein_coding	growth arrest and DNA-damage-inducible 45 beta [Source:MGI Symbol;Acc:MGI:107776]
ENSMUSG00000043415	Otud1	2.31932e-14	6.45149e-12	2598.36	91.5855	3958.99	48.1469	0.65632	1.52365	1.52365	3924.94	3993.03	2702.57	2561.85	2530.66	protein_coding	OTU domain containing 1 [Source:MGI Symbol;Acc:MGI:1918448]
ENSMUSG00000004610	Etfb	2.27728e-14	6.45149e-12	710.524	149.941	1498.6	20.631	0.474125	2.10915	2.10915	1484.01	1513.19	673.293	582.706	875.572	protein_coding	electron transferring flavoprotein, beta polypeptide [Source:MGI Symbol;Acc:MGI:106098]
ENSMUSG00000053560	Ier2	2.43366e-14	6.61567e-12	409.16	46.4911	833.384	52.2828	0.490962	2.03682	2.03682	796.415	870.354	361.91	410.718	454.853	protein_coding	immediate early response 2 [Source:MGI Symbol;Acc:MGI:104815]
ENSMUSG00000046330	Rpl37a	7.15614e-14	1.74683e-11	580.576	42.7274	1061.07	51.8057	0.547159	1.82762	1.82762	1097.71	1024.44	541.69	573.721	626.316	protein_coding	ribosomal protein L37a [Source:MGI Symbol;Acc:MGI:98068]
ENSMUSG00000115234	Gm49130	1.30002e-13	2.99973e-11	154.122	18.9851	383.593	12.5146	0.401786	2.48889	2.48889	374.743	392.442	173.905	136.05	152.411	lncRNA	predicted gene, 49130 [Source:MGI Symbol;Acc:MGI:6118539]
ENSMUSG00000026564	Dusp27	2.22503e-13	5.02142e-11	906.744	71.2422	1541.71	16.5051	0.588141	1.70027	1.70027	1553.38	1530.04	856.598	875.342	988.293	protein_coding	dual specificity phosphatase 27 (putative) [Source:MGI Symbol;Acc:MGI:2685055]
ENSMUSG00000038894	Irs2	2.65205e-13	5.87429e-11	4985.18	91.5625	7488.61	649.037	0.665702	1.50217	1.50217	7029.67	7947.55	5087.89	4955.57	4912.09	protein_coding	insulin receptor substrate 2 [Source:MGI Symbol;Acc:MGI:109334]
ENSMUSG00000032531	Amotl2	8.44717e-13	1.83703e-10	992.495	75.8453	1646.81	10.2192	0.602676	1.65927	1.65927	1654.04	1639.59	983.502	921.548	1072.44	protein_coding	angiomotin-like 2 [Source:MGI Symbol;Acc:MGI:1929286]
ENSMUSG00000034936	Arl4d	3.096e-12	6.27648e-10	268.548	29.7618	573.318	77.8811	0.468411	2.13488	2.13488	518.248	628.388	298.458	268.25	238.937	protein_coding	ADP-ribosylation factor-like 4D [Source:MGI Symbol;Acc:MGI:1933155]
ENSMUSG00000016252	Atp5e	4.62216e-12	9.06322e-10	1040.24	136.594	1795.86	45.6574	0.579244	1.72639	1.72639	1828.15	1763.58	976.451	947.218	1197.06	protein_coding	ATP synthase, H+ transporting, mitochondrial F1 complex, epsilon subunit [Source:MGI Symbol;Acc:MGI:1855697]
ENSMUSG00000048482	Bdnf	9.36591e-12	1.7504e-09	385.518	21.6703	704.832	2.55632	0.546965	1.82827	1.82827	706.64	703.024	410.086	377.347	369.121	protein_coding	brain derived neurotrophic factor [Source:MGI Symbol;Acc:MGI:88145]
ENSMUSG00000030470	Csrp3	1.53405e-11	2.69834e-09	16208.2	1500.87	24357.6	1454.25	0.665425	1.5028	1.5028	23329.3	25385.9	14823	15998.7	17802.8	protein_coding	cysteine and glycine-rich protein 3 [Source:MGI Symbol;Acc:MGI:1330824]
ENSMUSG00000116272	Gm49540	2.9742e-11	5.01048e-09	559.101	26.0242	980.096	115.49	0.570456	1.75298	1.75298	898.432	1061.76	545.215	589.123	542.966	lncRNA	predicted gene, 49540 [Source:MGI Symbol;Acc:MGI:6155243]
ENSMUSG00000000078	Klf6	7.41888e-11	1.21558e-08	1602.25	115.162	2490.74	197.399	0.643283	1.55453	1.55453	2351.16	2630.32	1665.02	1672.39	1469.34	protein_coding	Kruppel-like factor 6 [Source:MGI Symbol;Acc:MGI:1346318]
ENSMUSG00000053907	Mat2a	1.01541e-10	1.64126e-08	2117.54	55.7534	3271.19	455.176	0.64733	1.54481	1.54481	3593.05	2949.33	2180.86	2095.94	2075.81	protein_coding	methionine adenosyltransferase II, alpha [Source:MGI Symbol;Acc:MGI:2443731]
ENSMUSG00000028063	Lmna	1.10759e-10	1.76638e-08	1013.86	139.022	1713.29	85.4967	0.591764	1.68986	1.68986	1773.74	1652.83	895.374	979.305	1166.9	protein_coding	lamin A [Source:MGI Symbol;Acc:MGI:96794]
ENSMUSG00000035606	Ky	1.88498e-10	2.96661e-08	311.787	6.08613	603.855	102.793	0.516328	1.93675	1.93675	531.17	676.541	316.084	314.456	304.823	protein_coding	kyphoscoliosis peptidase [Source:MGI Symbol;Acc:MGI:96709]
ENSMUSG00000048416	Mlf1	2.59549e-10	3.92971e-08	1712.25	70.4454	2588.31	244.976	0.66153	1.51165	1.51165	2415.09	2761.54	1630.94	1750.68	1755.11	protein_coding	myeloid leukemia factor 1 [Source:MGI Symbol;Acc:MGI:1341819]
ENSMUSG00000036752	Tubb4b	3.4794e-10	5.07525e-08	1580.75	88.3872	2610.67	511.283	0.605495	1.65154	1.65154	2249.14	2972.2	1594.52	1486.29	1661.44	protein_coding	tubulin, beta 4B class IVB [Source:MGI Symbol;Acc:MGI:1915472]
ENSMUSG00000020653	Klf11	4.04656e-10	5.83144e-08	221.023	9.74668	436.254	31.3159	0.506639	1.97379	1.97379	458.398	414.11	210.331	223.328	229.411	protein_coding	Kruppel-like factor 11 [Source:MGI Symbol;Acc:MGI:2653368]
ENSMUSG00000074218	Cox7a1	4.41058e-10	6.28034e-08	6905	467.121	10047.9	907.806	0.687208	1.45516	1.45516	9405.99	10689.8	6694.16	6580.47	7440.38	protein_coding	cytochrome c oxidase subunit 7A1 [Source:MGI Symbol;Acc:MGI:1316714]
ENSMUSG00000032501	Trib1	8.25397e-10	1.10928e-07	1256.71	38.2066	1910.05	179.31	0.657944	1.51989	1.51989	1783.26	2036.84	1212.63	1277.08	1280.41	protein_coding	tribbles pseudokinase 1 [Source:MGI Symbol;Acc:MGI:2443397]
ENSMUSG00000033685	Ucp2	1.58334e-09	2.00595e-07	588.901	3.97226	941.713	53.2489	0.62535	1.5991	1.5991	979.366	904.061	588.691	592.974	585.038	protein_coding	uncoupling protein 2 (mitochondrial, proton carrier) [Source:MGI Symbol;Acc:MGI:109354]
ENSMUSG00000030208	Emp1	1.68296e-09	2.09686e-07	1105.89	23.0014	1751.4	280.705	0.631431	1.58371	1.58371	1949.89	1552.91	1081.03	1110.22	1126.42	protein_coding	epithelial membrane protein 1 [Source:MGI Symbol;Acc:MGI:107941]
ENSMUSG00000067279	Ppp1r3c	2.04771e-09	2.44626e-07	2911.08	238.072	4214.37	153.458	0.690752	1.4477	1.4477	4105.86	4322.88	2687.3	3161.24	2884.7	protein_coding	protein phosphatase 1, regulatory subunit 3C [Source:MGI Symbol;Acc:MGI:1858229]
ENSMUSG00000032515	Csrnp1	2.06565e-09	2.44626e-07	937.605	52.1932	1462.12	133.511	0.641265	1.55942	1.55942	1367.71	1556.53	881.274	947.218	984.324	protein_coding	cysteine-serine-rich nuclear protein 1 [Source:MGI Symbol;Acc:MGI:2387989]
ENSMUSG00000043091	Tuba1c	2.21034e-09	2.59195e-07	383.777	38.0753	699.014	102.711	0.549026	1.82141	1.82141	626.386	771.642	427.712	363.229	360.39	protein_coding	tubulin, alpha 1C [Source:MGI Symbol;Acc:MGI:1095409]
ENSMUSG00000004655	Aqp1	2.6622e-09	3.027e-07	2405.83	242.249	3880.95	755.698	0.619909	1.61314	1.61314	4415.31	3346.59	2239.61	2683.78	2294.11	protein_coding	aquaporin 1 [Source:MGI Symbol;Acc:MGI:103201]
ENSMUSG00000056973	Ces1d	4.53318e-09	4.8412e-07	1666.11	109.066	2416.42	41.3946	0.689496	1.45033	1.45033	2445.69	2387.15	1730.82	1540.19	1727.33	protein_coding	carboxylesterase 1D [Source:MGI Symbol;Acc:MGI:2148202]
ENSMUSG00000042659	Arrdc4	4.51719e-09	4.8412e-07	292.501	53.9885	569.649	37.1043	0.513476	1.94751	1.94751	543.412	595.885	230.306	327.291	319.905	protein_coding	arrestin domain containing 4 [Source:MGI Symbol;Acc:MGI:1913662]
ENSMUSG00000060938	Rpl26	5.70837e-09	5.98929e-07	1191.74	40.5863	1742.17	59.2252	0.684054	1.46187	1.46187	1700.29	1784.05	1177.38	1160.28	1237.55	protein_coding	ribosomal protein L26 [Source:MGI Symbol;Acc:MGI:106022]
ENSMUSG00000022820	Ndufb4	6.44547e-09	6.64606e-07	349.308	50.2524	635.974	31.8337	0.549249	1.82067	1.82067	613.464	658.484	317.259	323.44	407.224	protein_coding	NADH:ubiquinone oxidoreductase subunit B4 [Source:MGI Symbol;Acc:MGI:1915444]
ENSMUSG00000046879	Irgm1	9.61197e-09	9.72199e-07	647.541	35.7783	1010.89	50.6373	0.640564	1.56112	1.56112	1046.7	975.085	675.643	659.715	607.264	protein_coding	immunity-related GTPase family M member 1 [Source:MGI Symbol;Acc:MGI:107567]
ENSMUSG00000029708	Gcc1	9.67241e-09	9.72199e-07	255.443	10.7595	461.925	4.6298	0.552996	1.80833	1.80833	465.199	458.651	257.332	243.864	265.132	protein_coding	golgi coiled coil 1 [Source:MGI Symbol;Acc:MGI:1921625]
ENSMUSG00000044337	Ackr3	2.87155e-08	2.66253e-06	1447.53	60.143	2047.68	45.9625	0.706911	1.41461	1.41461	2015.18	2080.18	1516.97	1411.84	1413.77	protein_coding	atypical chemokine receptor 3 [Source:MGI Symbol;Acc:MGI:109562]
ENSMUSG00000089809	Rasgef1b	2.86982e-08	2.66253e-06	673.944	17.1609	1017.99	7.89833	0.662035	1.51049	1.51049	1023.57	1012.4	689.744	676.401	655.687	protein_coding	RasGEF domain family, member 1B [Source:MGI Symbol;Acc:MGI:2443755]
ENSMUSG00000028461	Ccdc107	3.30002e-08	3.03628e-06	380.571	13.1301	653.252	97.6278	0.582579	1.71651	1.71651	584.219	722.285	365.435	388.898	387.379	protein_coding	coiled-coil domain containing 107 [Source:MGI Symbol;Acc:MGI:1913423]
ENSMUSG00000027435	Cd93	3.6498e-08	3.28235e-06	1120.05	86.3154	1915.64	557.24	0.584684	1.71033	1.71033	2309.67	1521.61	1042.25	1212.9	1104.98	protein_coding	CD93 antigen [Source:MGI Symbol;Acc:MGI:106664]
ENSMUSG00000090625	Gm20721	4.99721e-08	4.42752e-06	167.479	11.0503	328.075	26.3359	0.510491	1.9589	1.9589	309.452	346.697	177.43	169.421	155.587	protein_coding	predicted gene, 20721 [Source:MGI Symbol;Acc:MGI:5313030]
ENSMUSG00000034765	Dusp5	7.16927e-08	5.99662e-06	791.927	20.9771	1179.09	84.3224	0.67164	1.48889	1.48889	1119.47	1238.72	815.472	775.23	785.078	protein_coding	dual specificity phosphatase 5 [Source:MGI Symbol;Acc:MGI:2685183]
ENSMUSG00000055148	Klf2	7.77987e-08	6.46215e-06	483.727	43.1718	784.256	67.2103	0.616797	1.62128	1.62128	831.781	736.731	446.512	473.609	531.059	protein_coding	Kruppel-like factor 2 (lung) [Source:MGI Symbol;Acc:MGI:1342772]
ENSMUSG00000022452	Smdt1	8.42442e-08	6.90168e-06	563.902	23.8971	869.227	35.6433	0.648739	1.54145	1.54145	844.023	894.43	552.265	548.052	591.388	protein_coding	single-pass membrane protein with aspartate rich tail 1 [Source:MGI Symbol;Acc:MGI:1916279]
ENSMUSG00000007877	Tcap	1.09311e-07	8.71642e-06	13374.2	1416.37	18985.2	1854.08	0.704453	1.41954	1.41954	17674.2	20296.2	12273.2	12877.3	14972	protein_coding	titin-cap [Source:MGI Symbol;Acc:MGI:1330233]
ENSMUSG00000065176	Rnu12	1.6699e-07	1.28036e-05	24.0204	4.50304	94.22	21.6751	0.25494	3.9225	3.9225	78.8934	109.547	28.2008	19.2524	24.6081	snRNA	RNA U12, small nuclear [Source:MGI Symbol;Acc:MGI:1336893]
ENSMUSG00000065353	Snora73b	1.69367e-07	1.28501e-05	122.69	20.9892	261.957	19.3961	0.468361	2.13511	2.13511	248.242	275.672	99.8777	141.184	127.01	snoRNA	small nucleolar RNA, H/ACA box 73b [Source:MGI Symbol;Acc:MGI:4360049]
ENSMUSG00000015092	Edf1	1.72947e-07	1.30101e-05	809.582	150.201	1318.07	30.7874	0.614218	1.62809	1.62809	1296.3	1339.84	714.419	731.591	982.736	protein_coding	endothelial differentiation-related factor 1 [Source:MGI Symbol;Acc:MGI:1891227]
ENSMUSG00000040964	Arhgef10l	1.88518e-07	1.40929e-05	575.865	51.1325	917.746	110.031	0.627477	1.59368	1.59368	839.942	995.55	535.814	558.32	633.46	protein_coding	Rho guanine nucleotide exchange factor (GEF) 10-like [Source:MGI Symbol;Acc:MGI:1920004]
ENSMUSG00000064655	Gm25788	2.99669e-07	2.12091e-05	79.8843	22.2415	210.707	52.7186	0.379125	2.63765	2.63765	173.429	247.985	55.2265	85.994	98.4324	snoRNA	predicted gene, 25788 [Source:MGI Symbol;Acc:MGI:5455565]
ENSMUSG00000044338	Aplnr	3.07878e-07	2.16619e-05	92.4802	9.94666	246.838	126.062	0.374659	2.66909	2.66909	335.977	157.699	86.9523	103.963	86.5252	protein_coding	apelin receptor [Source:MGI Symbol;Acc:MGI:1346086]
ENSMUSG00000059824	Dbp	3.23945e-07	2.26591e-05	1498.07	142.539	2224.15	300.329	0.673548	1.48467	1.48467	2011.78	2436.51	1334.84	1597.95	1561.42	protein_coding	D site albumin promoter binding protein [Source:MGI Symbol;Acc:MGI:94866]
ENSMUSG00000031698	Mylk3	3.82587e-07	2.64515e-05	10245.8	640.909	13518.1	569.579	0.757935	1.31937	1.31937	13115.3	13920.8	9615.28	10225.6	10896.6	protein_coding	myosin light chain kinase 3 [Source:MGI Symbol;Acc:MGI:2443063]
ENSMUSG00000041453	Rpl21	5.10867e-07	3.43285e-05	1312.14	116.544	1865.47	21.0409	0.703384	1.4217	1.4217	1850.59	1880.35	1236.13	1253.97	1446.32	protein_coding	ribosomal protein L21 [Source:MGI Symbol;Acc:MGI:1278340]
ENSMUSG00000059741	Myl3	5.39249e-07	3.60038e-05	48908.1	4107.04	66051.4	5594.86	0.740455	1.35052	1.35052	62095.2	70007.5	45505.5	47748.5	53470.2	protein_coding	myosin, light polypeptide 3 [Source:MGI Symbol;Acc:MGI:97268]
ENSMUSG00000021701	Plk2	6.42566e-07	4.17703e-05	722.839	38.3004	1103.05	180.965	0.655311	1.52599	1.52599	1231.01	975.085	680.343	754.694	733.48	protein_coding	polo like kinase 2 [Source:MGI Symbol;Acc:MGI:1099790]
ENSMUSG00000021200	Asb2	7.62501e-07	4.82554e-05	6970.5	861.744	9761.07	547.359	0.714112	1.40034	1.40034	9374.03	10148.1	6131.32	6927.01	7853.16	protein_coding	ankyrin repeat and SOCS box-containing 2 [Source:MGI Symbol;Acc:MGI:1929743]
ENSMUSG00000025465	Echs1	8.12385e-07	5.00873e-05	4983.5	255.274	6557.57	336.492	0.759962	1.31586	1.31586	6319.63	6795.5	4795.3	4881.12	5274.07	protein_coding	enoyl Coenzyme A hydratase, short chain, 1, mitochondrial [Source:MGI Symbol;Acc:MGI:2136460]
ENSMUSG00000044786	Zfp36	1.22529e-06	7.29139e-05	2129.92	149.768	2882.63	108.26	0.738881	1.3534	1.3534	2959.18	2806.08	1976.4	2275.63	2137.73	protein_coding	zinc finger protein 36 [Source:MGI Symbol;Acc:MGI:99180]
ENSMUSG00000031448	Adprhl1	1.35927e-06	7.82038e-05	8228.81	683.098	11023.6	768.983	0.746469	1.33964	1.33964	10479.9	11567.4	7611.86	8111.68	8962.9	protein_coding	ADP-ribosylhydrolase like 1 [Source:MGI Symbol;Acc:MGI:2442168]
ENSMUSG00000031451	Gas6	1.36649e-06	7.82038e-05	1402.29	98.8229	1936.25	38.4166	0.72423	1.38078	1.38078	1909.08	1963.41	1301.94	1405.43	1499.51	protein_coding	growth arrest specific 6 [Source:MGI Symbol;Acc:MGI:95660]
ENSMUSG00000037447	Arid5a	1.36244e-06	7.82038e-05	1233.95	93.9681	1728.17	104.844	0.71402	1.40052	1.40052	1802.31	1654.03	1153.88	1337.4	1210.56	protein_coding	AT rich interactive domain 5A (MRF1-like) [Source:MGI Symbol;Acc:MGI:2443039]
ENSMUSG00000027829	Ccnl1	1.34816e-06	7.82038e-05	830.357	31.8768	1172.36	25.747	0.708278	1.41188	1.41188	1154.16	1190.57	818.997	866.358	805.717	protein_coding	cyclin L1 [Source:MGI Symbol;Acc:MGI:1922664]
ENSMUSG00000051373	Plpp7	1.6169e-06	9.16574e-05	273.591	18.2304	451.856	21.5271	0.605482	1.65158	1.65158	436.634	467.078	252.632	282.368	285.771	protein_coding	phospholipid phosphatase 7 (inactive) [Source:MGI Symbol;Acc:MGI:2445183]
ENSMUSG00000051343	Rab11fip5	1.68674e-06	9.47187e-05	1798.67	91.3138	2422.62	96.2529	0.742449	1.34689	1.34689	2354.56	2490.68	1715.55	1784.06	1896.41	protein_coding	RAB11 family interacting protein 5 (class I) [Source:MGI Symbol;Acc:MGI:1098586]
ENSMUSG00000018830	Myh11	1.85219e-06	0.000102565	307.068	31.4198	537.676	132.187	0.571102	1.751	1.751	631.147	444.206	284.358	293.92	342.926	protein_coding	myosin, heavy polypeptide 11, smooth muscle [Source:MGI Symbol;Acc:MGI:102643]
ENSMUSG00000027257	Pacsin3	1.86619e-06	0.000102864	1075.03	102.699	1542.78	99.458	0.696818	1.43509	1.43509	1472.45	1613.1	1031.68	1001.12	1192.3	protein_coding	protein kinase C and casein kinase substrate in neurons 3 [Source:MGI Symbol;Acc:MGI:1891410]
ENSMUSG00000059734	Ndufs8	1.93856e-06	0.000105396	2249.15	239.07	3165.53	291.815	0.710513	1.40743	1.40743	2959.18	3371.87	2117.41	2104.93	2525.11	protein_coding	NADH:ubiquinone oxidoreductase core subunit S8 [Source:MGI Symbol;Acc:MGI:2385079]
ENSMUSG00000058966	Fam57b	2.26076e-06	0.000120719	121.779	6.08832	251.368	65.0157	0.484465	2.06413	2.06413	205.395	297.341	116.328	128.349	120.659	protein_coding	family with sequence similarity 57, member B [Source:MGI Symbol;Acc:MGI:1916202]
ENSMUSG00000089255	Snora78	2.28044e-06	0.000121228	51.9331	6.0912	133.884	20.0594	0.387895	2.57801	2.57801	119.7	148.069	47.0013	50.0562	58.7419	snoRNA	small nucleolar RNA, H/ACA box 7 [Source:MGI Symbol;Acc:MGI:4360056]
ENSMUSG00000036278	Macrod1	2.56867e-06	0.000134754	2186.13	142.355	2933.11	135.3	0.745327	1.34169	1.34169	2837.44	3028.78	2106.83	2101.08	2350.47	protein_coding	MACRO domain containing 1 [Source:MGI Symbol;Acc:MGI:2147583]
ENSMUSG00000039376	Synpo2l	2.65726e-06	0.000137591	3407.36	275.595	4652.48	478.727	0.732375	1.36542	1.36542	4313.97	4990.99	3091.51	3598.91	3531.66	protein_coding	synaptopodin 2-like [Source:MGI Symbol;Acc:MGI:1916010]
ENSMUSG00000024912	Fosl1	2.75074e-06	0.000141422	199.604	28.1028	352.348	18.2064	0.566498	1.76523	1.76523	365.222	339.474	231.481	178.406	188.927	protein_coding	fos-like antigen 1 [Source:MGI Symbol;Acc:MGI:107179]
ENSMUSG00000060981	Hist1h4h	3.05555e-06	0.000154209	329.122	33.8338	537.418	58.8512	0.612413	1.63288	1.63288	495.804	579.032	293.758	332.425	361.183	protein_coding	histone cluster 1, H4h [Source:MGI Symbol;Acc:MGI:2448427]
ENSMUSG00000045954	Cavin2	3.2531e-06	0.000161454	987.612	84.9458	1493.76	311.311	0.661158	1.5125	1.5125	1713.89	1273.63	907.125	979.305	1076.41	protein_coding	caveolae associated 2 [Source:MGI Symbol;Acc:MGI:99513]
ENSMUSG00000088185	Scarna2	3.23779e-06	0.000161454	635.519	107.708	1028.71	189.905	0.61778	1.6187	1.6187	1163	894.43	540.515	613.51	752.531	scaRNA	small Cajal body-specific RNA 2 [Source:MGI Symbol;Acc:MGI:3819484]
ENSMUSG00000080058	Gm11175	3.30101e-06	0.000163155	26.1853	3.63593	84.6133	7.30003	0.30947	3.23133	3.23133	89.7752	79.4514	29.3758	26.9534	22.2267	lncRNA	predicted gene 11175 [Source:MGI Symbol;Acc:MGI:3809055]
ENSMUSG00000058833	Rex1bd	3.48153e-06	0.000171369	233.762	29.003	427.824	104.884	0.546398	1.83017	1.83017	353.66	501.988	230.306	206.642	264.339	protein_coding	required for excision 1-B domain containing [Source:MGI Symbol;Acc:MGI:1913712]
ENSMUSG00000067818	Myl9	3.64306e-06	0.000177856	134.932	19.437	256.302	4.95264	0.526457	1.89949	1.89949	259.804	252.8	139.829	151.452	113.515	protein_coding	myosin, light polypeptide 9, regulatory [Source:MGI Symbol;Acc:MGI:2138915]
ENSMUSG00000074652	Myh7b	3.80027e-06	0.000184776	360.09	31.8704	583.547	100.019	0.617071	1.62056	1.62056	654.271	512.823	368.96	324.724	386.585	protein_coding	myosin, heavy chain 7B, cardiac muscle, beta [Source:MGI Symbol;Acc:MGI:3710243]
ENSMUSG00000071076	Jund	3.90855e-06	0.000188509	3019.74	82.0196	4037.37	488.314	0.747947	1.33699	1.33699	4382.66	3692.08	3064.48	2925.08	3069.66	protein_coding	jun D proto-oncogene [Source:MGI Symbol;Acc:MGI:96648]
ENSMUSG00000048442	Smim5	4.05038e-06	0.000194565	58.348	7.18413	139.897	15.6822	0.417079	2.39763	2.39763	150.986	128.808	62.2767	50.0562	62.711	protein_coding	small integral membrane protein 5 [Source:MGI Symbol;Acc:MGI:1913778]
ENSMUSG00000024953	Prdx5	4.20088e-06	0.000200186	1074.36	169.92	1592.15	82.7222	0.674789	1.48195	1.48195	1650.64	1533.65	964.701	988.29	1270.1	protein_coding	peroxiredoxin 5 [Source:MGI Symbol;Acc:MGI:1859821]
ENSMUSG00000114968	A630019I02Rik	4.38144e-06	0.00020714	122.793	13.2708	237.259	21.9785	0.517549	1.93218	1.93218	221.718	252.8	135.129	124.499	108.752	lncRNA	RIKEN cDNA A630019I02 gene [Source:MGI Symbol;Acc:MGI:5439422]
ENSMUSG00000027546	Atp9a	4.49387e-06	0.000209966	677.53	81.576	1002.5	11.5293	0.675841	1.47964	1.47964	1010.65	994.346	599.266	671.267	762.057	protein_coding	ATPase, class II, type 9A [Source:MGI Symbol;Acc:MGI:1330826]
ENSMUSG00000027544	Nfatc2	4.98352e-06	0.000229261	515.262	6.66358	747.741	5.35511	0.689092	1.45119	1.45119	751.527	743.954	507.614	519.815	518.358	protein_coding	nuclear factor of activated T cells, cytoplasmic, calcineurin dependent 2 [Source:MGI Symbol;Acc:MGI:102463]
ENSMUSG00000026755	Arpc5l	5.07436e-06	0.000232546	720.778	13.1389	1020.02	70.9525	0.706634	1.41516	1.41516	969.844	1070.19	730.87	705.921	725.542	protein_coding	actin related protein 2/3 complex, subunit 5-like [Source:MGI Symbol;Acc:MGI:1921442]
ENSMUSG00000002985	Apoe	5.30132e-06	0.000241992	346.398	74.5099	589.967	34.1913	0.587149	1.70315	1.70315	614.144	565.79	266.732	358.095	414.369	protein_coding	apolipoprotein E [Source:MGI Symbol;Acc:MGI:88057]
ENSMUSG00000058672	Tubb2a	5.63902e-06	0.000252615	51.0741	4.67015	127.127	23.1605	0.401755	2.48908	2.48908	143.504	110.75	45.8262	52.6232	54.7729	protein_coding	tubulin, beta 2A class IIA [Source:MGI Symbol;Acc:MGI:107861]
ENSMUSG00000006205	Htra1	5.92777e-06	0.0002626	1517.21	70.2529	2054.09	171.4	0.738629	1.35386	1.35386	1932.89	2175.28	1469.96	1483.72	1597.94	protein_coding	HtrA serine peptidase 1 [Source:MGI Symbol;Acc:MGI:1929076]
ENSMUSG00000024190	Dusp1	5.92739e-06	0.0002626	1097.87	42.9398	1574.61	275.838	0.69723	1.43425	1.43425	1769.66	1379.57	1078.68	1067.87	1147.05	protein_coding	dual specificity phosphatase 1 [Source:MGI Symbol;Acc:MGI:105120]
ENSMUSG00000040811	Eml2	5.90891e-06	0.0002626	197.341	6.83248	333.774	2.15348	0.59124	1.69136	1.69136	335.297	332.251	190.355	197.658	204.009	protein_coding	echinoderm microtubule associated protein like 2 [Source:MGI Symbol;Acc:MGI:1919455]
ENSMUSG00000002100	Mybpc3	6.11874e-06	0.00027006	54950.1	6870.35	73768.3	691.036	0.744901	1.34246	1.34246	73279.7	74257	47967.1	55181.2	61702	protein_coding	myosin binding protein C, cardiac [Source:MGI Symbol;Acc:MGI:102844]
ENSMUSG00000001473	Tubb6	6.7189e-06	0.000290126	778.932	47.7982	1155.72	204.2	0.673979	1.48373	1.48373	1011.33	1300.11	724.995	795.766	816.036	protein_coding	tubulin, beta 6 class V [Source:MGI Symbol;Acc:MGI:1915201]
ENSMUSG00000022528	Hes1	7.11652e-06	0.000302921	1342.03	102.341	1829.24	101.371	0.733656	1.36304	1.36304	1900.92	1757.56	1226.73	1422.11	1377.26	protein_coding	hes family bHLH transcription factor 1 [Source:MGI Symbol;Acc:MGI:104853]
ENSMUSG00000024427	Spry4	7.09621e-06	0.000302921	189.708	18.2495	325.531	10.9254	0.582765	1.71596	1.71596	333.256	317.806	170.38	206.642	192.102	protein_coding	sprouty RTK signaling antagonist 4 [Source:MGI Symbol;Acc:MGI:1345144]
ENSMUSG00000112734	Gm47644	8.30497e-06	0.000347328	285.406	60.9945	489.351	33.1943	0.583234	1.71458	1.71458	465.879	512.823	346.634	284.935	224.648	lncRNA	predicted gene, 47644 [Source:MGI Symbol;Acc:MGI:6096722]
ENSMUSG00000005161	Prdx2	8.47398e-06	0.000353161	3108.72	101.442	3989.91	189.983	0.779144	1.28346	1.28346	3855.57	4124.25	3015.13	3094.5	3216.52	protein_coding	peroxiredoxin 2 [Source:MGI Symbol;Acc:MGI:109486]
ENSMUSG00000033377	Palmd	8.59988e-06	0.000357164	1222.75	94.0236	1678.49	106.715	0.728484	1.37271	1.37271	1603.03	1753.95	1305.46	1120.49	1242.31	protein_coding	palmdelphin [Source:MGI Symbol;Acc:MGI:2148896]
ENSMUSG00000027447	Cst3	9.3024e-06	0.000382357	8839.73	576.208	11376.6	736.272	0.777008	1.28699	1.28699	10856	11897.2	8508.4	8505.71	9505.08	protein_coding	cystatin C [Source:MGI Symbol;Acc:MGI:102519]
ENSMUSG00000008384	Sertad1	9.43178e-06	0.000386348	423.616	67.0894	665.348	19.9223	0.636683	1.57064	1.57064	679.435	651.261	357.21	422.269	491.368	protein_coding	SERTA domain containing 1 [Source:MGI Symbol;Acc:MGI:1913438]
ENSMUSG00000029059	Prxl2b	1.06665e-05	0.000426694	278.1	66.0659	489.249	50.3629	0.568423	1.75925	1.75925	453.637	524.861	233.831	246.431	354.039	protein_coding	peroxiredoxin like 2B [Source:MGI Symbol;Acc:MGI:1913719]
ENSMUSG00000053329	Gatd3a	1.07629e-05	0.000429119	4964.28	328.456	6480.99	535.019	0.765975	1.30553	1.30553	6102.67	6859.3	5099.64	4589.77	5203.42	protein_coding	glutamine amidotransferase like class 1 domain containing 3A [Source:MGI Symbol;Acc:MGI:1351861]
ENSMUSG00000059070	Rpl18	1.12483e-05	0.000445499	492.163	90.3956	773.429	38.2785	0.636339	1.57149	1.57149	800.496	746.362	420.661	462.058	593.77	protein_coding	ribosomal protein L18 [Source:MGI Symbol;Acc:MGI:98003]
ENSMUSG00000028086	Fbxw7	1.17326e-05	0.000463147	1169.99	52.3147	1562.01	28.1913	0.749026	1.33507	1.33507	1581.95	1542.08	1229.08	1151.29	1129.59	protein_coding	F-box and WD-40 domain protein 7 [Source:MGI Symbol;Acc:MGI:1354695]
ENSMUSG00000025384	Faap100	1.25161e-05	0.000489491	147.904	10.7894	264.436	23.2659	0.559319	1.78789	1.78789	280.888	247.985	142.179	141.184	160.35	protein_coding	Fanconi anemia core complex associated protein 100 [Source:MGI Symbol;Acc:MGI:1919135]
ENSMUSG00000028470	Hint2	1.37587e-05	0.00052746	633.453	79.9462	928.458	9.7606	0.682263	1.46571	1.46571	921.556	935.36	603.966	572.438	723.954	protein_coding	histidine triad nucleotide binding protein 2 [Source:MGI Symbol;Acc:MGI:1916167]
ENSMUSG00000028964	Park7	1.43439e-05	0.000548139	1319.13	169.672	1851.01	82.3479	0.712653	1.40321	1.40321	1792.78	1909.24	1172.68	1279.64	1505.06	protein_coding	Parkinson disease (autosomal recessive, early onset) 7 [Source:MGI Symbol;Acc:MGI:2135637]
ENSMUSG00000023905	Tnfrsf12a	1.44555e-05	0.0005492	1100.32	63.7297	1484.81	36.7224	0.741049	1.34944	1.34944	1458.85	1510.78	1051.65	1076.85	1172.46	protein_coding	tumor necrosis factor receptor superfamily, member 12a [Source:MGI Symbol;Acc:MGI:1351484]
ENSMUSG00000021904	Sema3g	1.44635e-05	0.0005492	113.856	16.0838	230.495	65.4951	0.493964	2.02444	2.02444	276.807	184.183	117.503	96.262	127.803	protein_coding	sema domain, immunoglobulin domain (Ig), short basic domain, secreted, (semaphorin) 3G [Source:MGI Symbol;Acc:MGI:3041242]
ENSMUSG00000021365	Nedd9	1.60102e-05	0.000594713	1475.44	80.4522	1945.12	54.811	0.758533	1.31834	1.31834	1906.36	1983.88	1453.51	1564.58	1408.22	protein_coding	neural precursor cell expressed, developmentally down-regulated gene 9 [Source:MGI Symbol;Acc:MGI:97302]
ENSMUSG00000000631	Myo18a	1.62126e-05	0.000600367	4701.56	369.629	6058.55	101.835	0.77602	1.28863	1.28863	6130.56	5986.54	4401.67	4588.49	5114.52	protein_coding	myosin XVIIIA [Source:MGI Symbol;Acc:MGI:2667185]
ENSMUSG00000042745	Id1	1.65503e-05	0.000609103	247.962	50.0277	457.011	142.388	0.542573	1.84307	1.84307	557.694	356.327	196.23	251.565	296.091	protein_coding	inhibitor of DNA binding 1, HLH protein [Source:MGI Symbol;Acc:MGI:96396]
ENSMUSG00000028416	Bag1	1.6758e-05	0.000614854	2258.83	207.931	3046.53	274.535	0.741444	1.34872	1.34872	2852.4	3240.65	2122.11	2156.27	2498.12	protein_coding	BCL2-associated athanogene 1 [Source:MGI Symbol;Acc:MGI:108047]
ENSMUSG00000029472	Anapc5	1.94702e-05	0.000707852	3109.57	83.828	3913.01	11.0201	0.794675	1.25838	1.25838	3905.22	3920.81	3056.26	3066.27	3206.2	protein_coding	anaphase-promoting complex subunit 5 [Source:MGI Symbol;Acc:MGI:1929722]
ENSMUSG00000018574	Acadvl	2.13032e-05	0.00076105	10639.3	1216.09	13935.5	101.862	0.763464	1.30982	1.30982	13863.5	14007.5	10105.3	9781.5	12031	protein_coding	acyl-Coenzyme A dehydrogenase, very long chain [Source:MGI Symbol;Acc:MGI:895149]
ENSMUSG00000017144	Rnd3	2.3261e-05	0.000823149	1323.59	48.4125	1732.97	5.82917	0.763766	1.3093	1.3093	1728.85	1737.1	1357.16	1268.09	1345.51	protein_coding	Rho family GTPase 3 [Source:MGI Symbol;Acc:MGI:1921444]
ENSMUSG00000031503	Col4a2	2.50494e-05	0.000870975	3803.55	320.545	5105.07	701	0.745054	1.34218	1.34218	5600.75	4609.38	3438.14	3935.19	4037.32	protein_coding	collagen, type IV, alpha 2 [Source:MGI Symbol;Acc:MGI:88455]
ENSMUSG00000035585	Tsen34	2.62578e-05	0.000902498	396.276	40.5108	594.286	23.2745	0.66681	1.49968	1.49968	610.743	577.828	358.385	391.465	438.977	protein_coding	tRNA splicing endonuclease subunit 34 [Source:MGI Symbol;Acc:MGI:1913328]
ENSMUSG00000026489	Coq8a	2.64294e-05	0.000903206	8976.48	536.716	11253.8	325.999	0.797638	1.2537	1.2537	11023.3	11484.3	8464.93	8929.26	9535.24	protein_coding	coenzyme Q8A [Source:MGI Symbol;Acc:MGI:1914676]
ENSMUSG00000002504	Slc9a3r2	2.71219e-05	0.000921605	297.249	30.4166	507.635	161.206	0.585557	1.70778	1.70778	621.625	393.646	267.907	295.203	328.637	protein_coding	solute carrier family 9 (sodium/hydrogen exchanger), member 3 regulator 2 [Source:MGI Symbol;Acc:MGI:1890662]
ENSMUSG00000080538	Gm25541	2.72995e-05	0.000925012	15.5131	6.91638	62.2171	6.27094	0.249338	4.01063	4.01063	66.6513	57.7828	9.40025	14.1184	23.0205	snRNA	predicted gene, 25541 [Source:MGI Symbol;Acc:MGI:5455318]
ENSMUSG00000014294	Ndufa2	2.92489e-05	0.000982715	1754.41	234.417	2421.16	159.599	0.724614	1.38005	1.38005	2308.31	2534.02	1613.32	1624.9	2025.01	protein_coding	NADH:ubiquinone oxidoreductase subunit A2 [Source:MGI Symbol;Acc:MGI:1343103]
ENSMUSG00000071540	3425401B19Rik	3.07914e-05	0.00102876	5014.07	439.468	6483.16	351.492	0.7734	1.29299	1.29299	6234.62	6731.7	4570.87	5449.71	5021.64	protein_coding	RIKEN cDNA 3425401B19 gene [Source:MGI Symbol;Acc:MGI:3588196]
ENSMUSG00000033032	Afap1l1	3.15465e-05	0.00104523	1301.07	96.6317	1752.04	133.786	0.742603	1.34661	1.34661	1657.44	1846.64	1231.43	1260.39	1411.39	protein_coding	actin filament associated protein 1-like 1 [Source:MGI Symbol;Acc:MGI:2147199]
ENSMUSG00000041560	Nop53	3.26639e-05	0.00107523	1119.86	53.4404	1484.11	30.9129	0.75457	1.32526	1.32526	1462.25	1505.97	1095.13	1083.27	1181.19	protein_coding	NOP53 ribosome biogenesis factor [Source:MGI Symbol;Acc:MGI:2154441]
ENSMUSG00000034168	Irf2bpl	3.28935e-05	0.00107584	901.844	56.3229	1220.18	31.6645	0.739108	1.35298	1.35298	1242.57	1197.79	851.898	890.744	962.891	protein_coding	interferon regulatory factor 2 binding protein-like [Source:MGI Symbol;Acc:MGI:2442463]
ENSMUSG00000037916	Ndufv1	3.32793e-05	0.00108395	8062.46	678.476	10266.7	240.922	0.785305	1.27339	1.27339	10096.3	10437	7580.13	7768.98	8838.28	protein_coding	NADH:ubiquinone oxidoreductase core subunit V1 [Source:MGI Symbol;Acc:MGI:107851]
ENSMUSG00000042895	Abra	3.3657e-05	0.00108803	1255.53	85.31	1660.78	23.1654	0.755984	1.32278	1.32278	1677.16	1644.4	1345.41	1175.68	1245.49	protein_coding	actin-binding Rho activating protein [Source:MGI Symbol;Acc:MGI:2444891]
ENSMUSG00000074001	Klhl40	3.69415e-05	0.00117515	497.195	45.8528	717.129	6.32665	0.693314	1.44235	1.44235	721.602	712.655	447.687	505.696	538.203	protein_coding	kelch-like 40 [Source:MGI Symbol;Acc:MGI:1919580]
ENSMUSG00000028452	Vcp	3.88342e-05	0.00122236	4855.58	135.346	5990.54	16.4752	0.810542	1.23374	1.23374	5978.89	6002.19	4710.7	4877.27	4978.77	protein_coding	valosin containing protein [Source:MGI Symbol;Acc:MGI:99919]
ENSMUSG00000044533	Rps2	3.9375e-05	0.00123259	4685.72	438.091	6119.05	486.767	0.765758	1.3059	1.3059	5774.86	6463.25	4580.27	4309.97	5166.91	protein_coding	ribosomal protein S2 [Source:MGI Symbol;Acc:MGI:105110]
ENSMUSG00000024937	Ehbp1l1	4.13813e-05	0.00128896	3479.36	439.2	4631.72	113.304	0.751204	1.3312	1.3312	4711.84	4551.6	3084.46	3401.26	3952.38	protein_coding	EH domain binding protein 1-like 1 [Source:MGI Symbol;Acc:MGI:3612340]
ENSMUSG00000048546	Tob2	4.31386e-05	0.00134021	1723.71	80.0301	2240.32	154.881	0.769403	1.29971	1.29971	2130.8	2349.84	1811.9	1655.71	1703.52	protein_coding	transducer of ERBB2, 2 [Source:MGI Symbol;Acc:MGI:1888525]
ENSMUSG00000044033	Ccdc141	4.36776e-05	0.00135344	4925.35	77.3994	6048.84	113.641	0.814263	1.2281	1.2281	6129.2	5968.49	5010.34	4906.79	4858.91	protein_coding	coiled-coil domain containing 141 [Source:MGI Symbol;Acc:MGI:1919735]
ENSMUSG00000030089	Slc41a3	4.41727e-05	0.00136525	859.247	23.8829	1270.1	328.45	0.676516	1.47816	1.47816	1037.86	1502.35	853.073	885.61	839.057	protein_coding	solute carrier family 41, member 3 [Source:MGI Symbol;Acc:MGI:1918949]
ENSMUSG00000042302	Ehbp1	4.69456e-05	0.00142879	1900.74	64.935	2431.57	110.834	0.781694	1.27927	1.27927	2353.2	2509.94	1929.4	1826.41	1946.42	protein_coding	EH domain binding protein 1 [Source:MGI Symbol;Acc:MGI:2667252]
ENSMUSG00000115783	Bc1	4.72372e-05	0.00143402	81.669	16.903	170.934	27.2492	0.477782	2.09301	2.09301	151.666	190.202	63.4517	84.7105	96.8448	lncRNA	brain cytoplasmic RNA 1 [Source:MGI Symbol;Acc:MGI:104905]
ENSMUSG00000049225	Pdp1	4.82559e-05	0.00145388	1224.24	75.4718	1620.3	93.6728	0.755566	1.32351	1.32351	1554.06	1686.54	1311.34	1183.38	1178.01	protein_coding	pyruvate dehyrogenase phosphatase catalytic subunit 1 [Source:MGI Symbol;Acc:MGI:2685870]
ENSMUSG00000028041	Adam15	4.85059e-05	0.00145774	316.93	10.0561	499.348	117.14	0.634687	1.57558	1.57558	582.179	416.518	314.909	308.038	327.843	protein_coding	a disintegrin and metallopeptidase domain 15 (metargidin) [Source:MGI Symbol;Acc:MGI:1333882]
ENSMUSG00000021764	Ndufs4	5.0439e-05	0.00150075	2548.15	170.691	3278.51	174.592	0.777228	1.28662	1.28662	3155.05	3401.96	2586.24	2361.63	2696.57	protein_coding	NADH:ubiquinone oxidoreductase core subunit S4 [Source:MGI Symbol;Acc:MGI:1343135]
ENSMUSG00000041241	Mul1	5.57371e-05	0.00164205	700.754	47.2519	978.052	96.2485	0.71648	1.39571	1.39571	909.994	1046.11	692.094	658.432	751.738	protein_coding	mitochondrial ubiquitin ligase activator of NFKB 1 [Source:MGI Symbol;Acc:MGI:1915600]
ENSMUSG00000042115	Klhdc8a	5.68772e-05	0.00165525	295.319	19.8465	476.595	114.224	0.619644	1.61383	1.61383	395.827	557.364	272.607	309.322	304.029	protein_coding	kelch domain containing 8A [Source:MGI Symbol;Acc:MGI:2442630]
ENSMUSG00000023805	Synj2	5.72559e-05	0.00165714	1559.84	81.939	2043.23	171.433	0.763422	1.30989	1.30989	1922.01	2164.45	1647.39	1485	1547.13	protein_coding	synaptojanin 2 [Source:MGI Symbol;Acc:MGI:1201671]
ENSMUSG00000029713	Gnb2	5.75389e-05	0.00165837	999.476	169.421	1431.63	77.8886	0.698139	1.43238	1.43238	1376.55	1486.7	913	890.744	1194.68	protein_coding	guanine nucleotide binding protein (G protein), beta 2 [Source:MGI Symbol;Acc:MGI:95784]
ENSMUSG00000049760	Micos13	5.92599e-05	0.00170386	574.727	64.7631	819.432	5.61959	0.701373	1.42578	1.42578	815.458	823.405	511.139	572.438	640.604	protein_coding	mitochondrial contact site and cristae organizing system subunit 13 [Source:MGI Symbol;Acc:MGI:2442174]
ENSMUSG00000064380	Gm26448	6.05071e-05	0.00172358	16.8736	4.53014	58.3982	0.832161	0.288941	3.46091	3.46091	57.8098	58.9866	12.9253	21.8194	15.8762	snoRNA	predicted gene, 26448 [Source:MGI Symbol;Acc:MGI:5456225]
ENSMUSG00000040093	Bmf	6.36324e-05	0.00179931	72.0775	26.0557	165.901	33.7309	0.434462	2.3017	2.3017	189.752	142.049	43.4762	78.2931	94.4633	protein_coding	BCL2 modifying factor [Source:MGI Symbol;Acc:MGI:2176433]
ENSMUSG00000063415	Cyp26b1	6.67735e-05	0.00186607	105.452	7.22202	478.276	319.545	0.220484	4.53548	4.53548	252.323	704.228	97.5276	111.664	107.164	protein_coding	cytochrome P450, family 26, subfamily b, polypeptide 1 [Source:MGI Symbol;Acc:MGI:2176159]
ENSMUSG00000061461	Smim20	6.96691e-05	0.00192451	465.979	22.3006	657.843	6.01345	0.708344	1.41174	1.41174	653.591	662.095	478.238	440.238	479.461	protein_coding	small integral membrane protein 20 [Source:MGI Symbol;Acc:MGI:1913528]
ENSMUSG00000021606	Ndufs6	7.76479e-05	0.00213505	3852.31	469.745	5054.55	196.123	0.762146	1.31208	1.31208	4915.87	5193.23	3525.1	3641.27	4390.56	protein_coding	NADH:ubiquinone oxidoreductase core subunit S6 [Source:MGI Symbol;Acc:MGI:107932]
ENSMUSG00000001642	Akr1b3	8.17183e-05	0.00223669	1616.91	34.4513	2068.18	125.929	0.781801	1.2791	1.2791	1979.14	2157.23	1643.87	1628.75	1578.09	protein_coding	aldo-keto reductase family 1, member B3 (aldose reductase) [Source:MGI Symbol;Acc:MGI:1353494]
ENSMUSG00000000787	Ddx3x	8.50389e-05	0.00230984	7093.8	114.438	8587.4	143.897	0.82607	1.21055	1.21055	8689.15	8485.65	7172.39	7146.49	6962.5	protein_coding	DEAD/H (Asp-Glu-Ala-Asp/His) box polypeptide 3, X-linked [Source:MGI Symbol;Acc:MGI:103064]
ENSMUSG00000018932	Map2k3	8.85083e-05	0.00236305	1627.31	157.426	2143.24	81.0696	0.759278	1.31704	1.31704	2085.91	2200.56	1460.56	1648.01	1773.37	protein_coding	mitogen-activated protein kinase kinase 3 [Source:MGI Symbol;Acc:MGI:1346868]
ENSMUSG00000033065	Pfkm	8.99568e-05	0.00238047	15443.4	1092.47	19116.2	468.638	0.807873	1.23782	1.23782	18784.8	19447.5	14461.1	15249.2	16620	protein_coding	phosphofructokinase, muscle [Source:MGI Symbol;Acc:MGI:97548]
ENSMUSG00000027314	Dll4	9.21218e-05	0.00242702	201.327	16.1649	357.092	135.574	0.563797	1.77369	1.77369	452.957	261.227	184.48	202.792	216.71	protein_coding	delta like canonical Notch ligand 4 [Source:MGI Symbol;Acc:MGI:1859388]
ENSMUSG00000097799		9.81356e-05	0.00256288	97.2252	36.8844	205.912	8.42626	0.472168	2.11789	2.11789	199.954	211.87	125.728	110.38	55.5667
ENSMUSG00000023004	Tuba1b	9.89375e-05	0.0025782	186.58	26.1517	304.784	3.71654	0.612171	1.63353	1.63353	307.412	302.156	213.856	161.72	184.164	protein_coding	tubulin, alpha 1B [Source:MGI Symbol;Acc:MGI:107804]
ENSMUSG00000072235	Tuba1a	0.000109064	0.00279338	119.254	11.691	218.226	54.9535	0.54647	1.82993	1.82993	257.084	179.368	106.928	120.648	130.185	protein_coding	tubulin, alpha 1A [Source:MGI Symbol;Acc:MGI:98869]
ENSMUSG00000033938	Ndufb7	0.000112606	0.0028718	2442.77	364.992	3276.89	27.0663	0.745454	1.34146	1.34146	3257.75	3296.03	2221.99	2242.26	2864.06	protein_coding	NADH:ubiquinone oxidoreductase subunit B7 [Source:MGI Symbol;Acc:MGI:1914166]
ENSMUSG00000033871	Ppargc1b	0.000118449	0.00300164	1030.67	55.0992	1345.41	4.0438	0.766068	1.30537	1.30537	1342.55	1348.27	1075.15	969.037	1047.83	protein_coding	peroxisome proliferative activated receptor, gamma, coactivator 1 beta [Source:MGI Symbol;Acc:MGI:2444934]
ENSMUSG00000008136	Fhl2	0.000123497	0.00311634	19595.5	1291.09	24744.4	2798.63	0.791914	1.26276	1.26276	22765.5	26723.4	18800.5	18900.7	21085.2	protein_coding	four and a half LIM domains 2 [Source:MGI Symbol;Acc:MGI:1338762]
ENSMUSG00000110652	Gm33023	0.000124355	0.00311826	101.06	11.4972	186.447	15.5245	0.542032	1.84491	1.84491	175.47	197.425	95.1776	93.695	114.309	lncRNA	predicted gene, 33023 [Source:MGI Symbol;Acc:MGI:5592182]
ENSMUSG00000065145	Vaultrc5	0.000124315	0.00311826	27.9966	6.00422	82.8145	34.4001	0.338064	2.95802	2.95802	58.4899	107.139	24.6757	24.3864	34.9276	misc_RNA	vault RNA component 5 [Source:MGI Symbol;Acc:MGI:2673990]
ENSMUSG00000040705	A930016O22Rik	0.000128554	0.0032101	67.5961	18.0509	141.94	3.55921	0.476229	2.09983	2.09983	139.424	144.457	76.3771	79.5766	46.8348	lncRNA	RIKEN cDNA A930016O22 gene [Source:MGI Symbol;Acc:MGI:3605623]
ENSMUSG00000003970	Rpl8	0.000138632	0.00342599	2547.09	323.701	3369.59	224.535	0.755905	1.32292	1.32292	3210.82	3528.36	2270.16	2468.16	2902.96	protein_coding	ribosomal protein L8 [Source:MGI Symbol;Acc:MGI:1350927]
ENSMUSG00000035296	Sgcg	0.000153318	0.00374252	3582.02	35.0903	4417.55	291.722	0.810862	1.23326	1.23326	4211.27	4623.83	3589.72	3543.72	3612.63	protein_coding	sarcoglycan, gamma (dystrophin-associated glycoprotein) [Source:MGI Symbol;Acc:MGI:1346524]
ENSMUSG00000028977	Casz1	0.000159806	0.0038615	2186.37	156.601	2776.33	98.2498	0.787504	1.26984	1.26984	2706.86	2845.8	2044.56	2160.12	2354.44	protein_coding	castor zinc finger 1 [Source:MGI Symbol;Acc:MGI:1196251]
ENSMUSG00000004105	Angptl2	0.000161578	0.00388861	869.425	56.9156	1147.66	6.2025	0.757564	1.32002	1.32002	1143.27	1152.05	803.722	903.579	900.974	protein_coding	angiopoietin-like 2 [Source:MGI Symbol;Acc:MGI:1347002]
ENSMUSG00000072720	Myo18b	0.000167774	0.0040296	8205.88	704.415	10220.6	154.583	0.802878	1.24552	1.24552	10111.3	10329.9	7799.86	7798.5	9019.26	protein_coding	myosin XVIIIb [Source:MGI Symbol;Acc:MGI:1921626]
ENSMUSG00000021219	Rgs6	0.00017058	0.00408061	591.156	47.0829	810.594	40.2503	0.729288	1.3712	1.3712	782.132	839.055	625.117	610.943	537.409	protein_coding	regulator of G-protein signaling 6 [Source:MGI Symbol;Acc:MGI:1354730]
ENSMUSG00000000738	Spg7	0.000180917	0.00431065	1263.57	58.2588	1615.71	15.0431	0.782051	1.27869	1.27869	1605.07	1626.35	1276.08	1200.07	1314.55	protein_coding	SPG7, paraplegin matrix AAA peptidase subunit [Source:MGI Symbol;Acc:MGI:2385906]
ENSMUSG00000000399	Ndufa9	0.000189515	0.00447983	6853.65	723.445	8689.83	346.257	0.788698	1.26791	1.26791	8444.99	8934.67	6255.87	6647.21	7657.88	protein_coding	NADH:ubiquinone oxidoreductase subunit A9 [Source:MGI Symbol;Acc:MGI:1913358]
ENSMUSG00000051067	Lingo3	0.000202352	0.00471339	216.278	30.8225	347.125	43.6585	0.623055	1.60499	1.60499	316.254	377.996	202.105	195.091	251.638	protein_coding	leucine rich repeat and Ig domain containing 3 [Source:MGI Symbol;Acc:MGI:3609246]
ENSMUSG00000020439	Smtn	0.000214465	0.00495215	1710.74	138.816	2208.4	171.112	0.774649	1.29091	1.29091	2329.39	2087.4	1628.59	1632.6	1871.01	protein_coding	smoothelin [Source:MGI Symbol;Acc:MGI:1354727]
ENSMUSG00000010660	Plcd1	0.00022105	0.00508354	266.35	32.5609	403.578	14.0463	0.659971	1.51522	1.51522	413.51	393.646	262.032	236.163	300.854	protein_coding	phospholipase C, delta 1 [Source:MGI Symbol;Acc:MGI:97614]
ENSMUSG00000020462	Cfap36	0.00022143	0.00508354	178.056	12.3486	283.071	18.4776	0.629013	1.58979	1.58979	270.006	296.137	164.504	188.673	180.989	protein_coding	cilia and flagella associated protein 36 [Source:MGI Symbol;Acc:MGI:1913994]
ENSMUSG00000029338	Antxr2	0.000228617	0.00520854	4195.82	134.149	5092.55	99.8199	0.823913	1.21372	1.21372	5021.97	5163.14	4342.92	4080.22	4164.32	protein_coding	anthrax toxin receptor 2 [Source:MGI Symbol;Acc:MGI:1919164]
ENSMUSG00000053024	Cntn2	0.000228271	0.00520854	39.6373	11.987	95.2912	11.6481	0.41596	2.40408	2.40408	87.0547	103.528	52.8764	29.5203	36.5152	protein_coding	contactin 2 [Source:MGI Symbol;Acc:MGI:104518]
ENSMUSG00000031790	Mmp15	0.000229895	0.00522771	2260.2	179.995	2860.18	71.5978	0.790228	1.26546	1.26546	2809.56	2910.81	2057.48	2321.84	2401.27	protein_coding	matrix metallopeptidase 15 [Source:MGI Symbol;Acc:MGI:109320]
ENSMUSG00000022414	Tab1	0.00023894	0.00540258	176.008	16.9921	282.279	29.7726	0.623525	1.60378	1.60378	303.331	261.227	183.305	156.586	188.133	protein_coding	TGF-beta activated kinase 1/MAP3K7 binding protein 1 [Source:MGI Symbol;Acc:MGI:1913763]
ENSMUSG00000091017	Fam71a	0.000242368	0.00544336	35.0129	7.12708	87.2011	22.8769	0.401519	2.49054	2.49054	103.378	71.0247	37.601	26.9534	40.4843	protein_coding	family with sequence similarity 71, member A [Source:MGI Symbol;Acc:MGI:3588202]
ENSMUSG00000020737	Jpt1	0.000252695	0.00563897	572.906	54.0114	788.092	36.3211	0.726953	1.37561	1.37561	762.409	813.775	512.314	590.407	615.996	protein_coding	Jupiter microtubule associated homolog 1 [Source:MGI Symbol;Acc:MGI:1096361]
ENSMUSG00000032590	Apeh	0.000267647	0.00593937	427.653	16.045	594.844	30.4149	0.718934	1.39095	1.39095	573.337	616.35	417.136	419.702	446.121	protein_coding	acylpeptide hydrolase [Source:MGI Symbol;Acc:MGI:88041]
ENSMUSG00000087819	Gm25117	0.00027884	0.00615351	32.431	3.84741	81.1311	22.8047	0.399736	2.50165	2.50165	97.2565	65.0057	28.2008	33.3708	35.7214	snoRNA	predicted gene, 25117 [Source:MGI Symbol;Acc:MGI:5454894]
ENSMUSG00000040734	Ppp1r13l	0.000284988	0.00627762	921.997	87.7771	1244.3	141.917	0.740974	1.34958	1.34958	1143.95	1344.65	883.624	859.94	1022.43	protein_coding	protein phosphatase 1, regulatory subunit 13 like [Source:MGI Symbol;Acc:MGI:3525053]
ENSMUSG00000033849	B3galt2	0.00029234	0.00642772	223.926	50.8467	361.088	13.5415	0.620144	1.61253	1.61253	370.663	351.512	166.855	264.4	240.524	protein_coding	UDP-Gal:betaGlcNAc beta 1,3-galactosyltransferase, polypeptide 2 [Source:MGI Symbol;Acc:MGI:1349461]
ENSMUSG00000033174	Mgll	0.000295065	0.00647572	1118.38	98.3743	1516.5	268.567	0.737471	1.35599	1.35599	1706.41	1326.6	1025.8	1107.65	1221.67	protein_coding	monoglyceride lipase [Source:MGI Symbol;Acc:MGI:1346042]
ENSMUSG00000041959	S100a10	0.00030924	0.00674966	64.6205	13.728	131.915	23.122	0.489863	2.04139	2.04139	148.265	115.566	72.852	48.7727	72.2367	protein_coding	S100 calcium binding protein A10 (calpactin) [Source:MGI Symbol;Acc:MGI:1339468]
ENSMUSG00000038489	Polr2l	0.000321519	0.00694168	209.728	44.5471	339.558	11.7979	0.617648	1.61905	1.61905	331.216	347.901	184.48	183.54	261.163	protein_coding	polymerase (RNA) II (DNA directed) polypeptide L [Source:MGI Symbol;Acc:MGI:1913741]
ENSMUSG00000060600	Eno3	0.000330873	0.00710517	14871.7	1139.39	18323	1231.14	0.811643	1.23207	1.23207	17452.4	19193.5	14437.6	14013.2	16164.3	protein_coding	enolase 3, beta muscle [Source:MGI Symbol;Acc:MGI:95395]
ENSMUSG00000041881	Ndufa7	0.000344047	0.00736162	1696.38	92.6687	2177.93	246.514	0.778894	1.28387	1.28387	2003.62	2352.24	1681.47	1612.07	1795.6	protein_coding	NADH:ubiquinone oxidoreductase subunit A7 [Source:MGI Symbol;Acc:MGI:1913666]
ENSMUSG00000070348	Ccnd1	0.000363865	0.00770299	871.769	64.162	1162.57	154.49	0.749861	1.33358	1.33358	1271.82	1053.33	802.547	929.249	883.51	protein_coding	cyclin D1 [Source:MGI Symbol;Acc:MGI:88313]
ENSMUSG00000001506	Col1a1	0.000368471	0.00778671	338.061	78.3893	533.232	110.58	0.633985	1.57733	1.57733	611.424	455.04	254.982	410.718	348.482	protein_coding	collagen, type I, alpha 1 [Source:MGI Symbol;Acc:MGI:88467]
ENSMUSG00000032244	Fem1b	0.000372459	0.0078401	2044.6	36.1062	2505.39	13.2472	0.816079	1.22537	1.22537	2496.02	2514.76	2058.66	2071.56	2003.58	protein_coding	feminization 1 homolog b (C. elegans) [Source:MGI Symbol;Acc:MGI:1335087]
ENSMUSG00000020460	Rps27a	0.000371668	0.0078401	953.685	90.5467	1252.63	22.8858	0.761345	1.31346	1.31346	1236.45	1268.81	861.298	957.486	1042.27	protein_coding	ribosomal protein S27A [Source:MGI Symbol;Acc:MGI:1925544]
ENSMUSG00000071655	Ubxn1	0.000372963	0.0078401	609.015	53.2222	829.175	68.4512	0.734483	1.3615	1.3615	780.772	877.577	547.565	640.463	639.017	protein_coding	UBX domain protein 1 [Source:MGI Symbol;Acc:MGI:1289301]
ENSMUSG00000020277	Pfkl	0.000387599	0.00806274	1564.25	128.265	2001.28	114.993	0.781627	1.27938	1.27938	1919.97	2082.59	1485.24	1495.27	1712.25	protein_coding	phosphofructokinase, liver, B-type [Source:MGI Symbol;Acc:MGI:97547]
ENSMUSG00000096146	Kcnj11	0.00038706	0.00806274	2552.51	181.518	3286.93	460.616	0.776564	1.28772	1.28772	2961.22	3612.63	2496.94	2405.27	2755.31	protein_coding	potassium inwardly rectifying channel, subfamily J, member 11 [Source:MGI Symbol;Acc:MGI:107501]
ENSMUSG00000035692	Isg15	0.000393473	0.0081707	35.3454	10.5283	85.9463	15.995	0.411249	2.43162	2.43162	97.2565	74.6362	23.5006	43.6388	38.8967	protein_coding	ISG15 ubiquitin-like modifier [Source:MGI Symbol;Acc:MGI:1855694]
ENSMUSG00000024210	Ip6k3	0.000406988	0.00839308	224.319	13.2406	335.263	14.4745	0.669082	1.49459	1.49459	345.499	325.028	209.156	233.596	230.205	protein_coding	inositol hexaphosphate kinase 3 [Source:MGI Symbol;Acc:MGI:3045325]
ENSMUSG00000074793	Hspa12b	0.000411605	0.00847368	74.4416	7.91542	150.486	61.3018	0.494675	2.02153	2.02153	193.833	107.139	74.027	66.7416	82.5562	protein_coding	heat shock protein 12B [Source:MGI Symbol;Acc:MGI:1919880]
ENSMUSG00000031504	Rab20	0.00043138	0.00877421	864.039	32.4603	1116.11	49.1145	0.77415	1.29174	1.29174	1081.38	1150.84	883.624	826.57	881.922	protein_coding	RAB20, member RAS oncogene family [Source:MGI Symbol;Acc:MGI:102789]
ENSMUSG00000029036	Atad3a	0.000432814	0.00877421	616.712	9.19354	811.893	19.4698	0.759598	1.31649	1.31649	825.66	798.125	613.367	609.659	627.11	protein_coding	ATPase family, AAA domain containing 3A [Source:MGI Symbol;Acc:MGI:1919214]
ENSMUSG00000045838	Ccdc9b	0.000433651	0.00877421	659.278	44.0996	884.461	82.1959	0.745401	1.34156	1.34156	826.34	942.583	701.494	613.51	662.831	protein_coding	coiled-coil domain containing 9B [Source:MGI Symbol;Acc:MGI:2685199]
ENSMUSG00000054072	Iigp1	0.0004359	0.00879159	1878.84	262.913	2476.07	239.815	0.758799	1.31787	1.31787	2645.65	2306.5	2180.86	1754.54	1701.13	protein_coding	interferon inducible GTPase 1 [Source:MGI Symbol;Acc:MGI:1926259]
ENSMUSG00000073889	Il11ra1	0.000436603	0.00879159	470.819	22.4687	651.181	71.6151	0.723023	1.38308	1.38308	600.542	701.821	451.212	465.908	495.337	protein_coding	interleukin 11 receptor, alpha chain 1 [Source:MGI Symbol;Acc:MGI:107426]
ENSMUSG00000017221	Psmd3	0.000441036	0.00885874	1767.16	112.034	2208.53	11.2659	0.800151	1.24976	1.24976	2216.5	2200.56	1721.42	1685.23	1894.82	protein_coding	proteasome (prosome, macropain) 26S subunit, non-ATPase, 3 [Source:MGI Symbol;Acc:MGI:98858]
ENSMUSG00000060671	Atp8b2	0.000457228	0.00914532	135.579	17.6976	234.837	69.934	0.577334	1.7321	1.7321	284.288	185.387	115.153	146.318	145.267	protein_coding	ATPase, class I, type 8B, member 2 [Source:MGI Symbol;Acc:MGI:1859660]
ENSMUSG00000038690	Atp5j2	0.000476127	0.00938214	3376.17	688.663	5824.8	409.195	0.57962	1.72527	1.72527	5535.46	6114.15	2828.3	3150.98	4149.24	protein_coding	ATP synthase, H+ transporting, mitochondrial F0 complex, subunit F2 [Source:MGI Symbol;Acc:MGI:1927558]
ENSMUSG00000049550	Clip1	0.000500817	0.00972447	8239.14	449.157	9899.26	191.148	0.832299	1.20149	1.20149	10034.4	9764.1	7741.11	8613.52	8362.78	protein_coding	CAP-GLY domain containing linker protein 1 [Source:MGI Symbol;Acc:MGI:1928401]
ENSMUSG00000029469	Ift81	0.000506246	0.00981396	527.164	47.7651	716.265	8.51001	0.73599	1.35871	1.35871	722.282	710.247	513.489	487.727	580.275	protein_coding	intraflagellar transport 81 [Source:MGI Symbol;Acc:MGI:1098597]
ENSMUSG00000087968	Gm25395	0.000515471	0.00994992	28.2064	7.7586	74.0205	16.1926	0.381062	2.62425	2.62425	62.5706	85.4704	21.1506	26.9534	36.5152	scaRNA	predicted gene, 25395 [Source:MGI Symbol;Acc:MGI:5455172]
ENSMUSG00000047746	Fbxo40	0.000552544	0.0105406	6043.01	75.7423	7197.56	304.759	0.839591	1.19106	1.19106	6982.06	7413.06	6126.62	6023.43	5978.97	protein_coding	F-box protein 40 [Source:MGI Symbol;Acc:MGI:2443753]
ENSMUSG00000019158	Tmem160	0.000566887	0.0107799	315.639	59.4796	484.859	85.513	0.650993	1.53612	1.53612	424.392	545.326	291.408	272.101	383.41	protein_coding	transmembrane protein 160 [Source:MGI Symbol;Acc:MGI:1916344]
ENSMUSG00000024101	Washc1	0.00058031	0.0109827	172.434	16.9268	268.993	4.33868	0.641036	1.55997	1.55997	265.925	272.061	155.104	173.272	188.927	protein_coding	WASH complex subunit 1 [Source:MGI Symbol;Acc:MGI:1916017]
ENSMUSG00000037868	Egr2	0.000611223	0.0114169	44.7688	6.26727	95.9713	10.6862	0.466481	2.14371	2.14371	88.415	103.528	37.601	47.4892	49.2162	protein_coding	early growth response 2 [Source:MGI Symbol;Acc:MGI:95296]
ENSMUSG00000109324	Prmt1	0.000616685	0.0114894	485.016	18.9584	649.338	4.0906	0.746939	1.3388	1.3388	652.23	646.445	465.313	503.129	486.605	protein_coding	protein arginine N-methyltransferase 1 [Source:MGI Symbol;Acc:MGI:107846]
ENSMUSG00000078202	Nrarp	0.000618128	0.0114942	152.832	24.8105	254.044	56.2374	0.601599	1.66224	1.66224	293.81	214.278	163.329	124.499	170.669	protein_coding	Notch-regulated ankyrin repeat protein [Source:MGI Symbol;Acc:MGI:1914372]
ENSMUSG00000021993	Mipep	0.000629193	0.0116679	1753.41	45.068	2165.27	118.004	0.809789	1.23489	1.23489	2081.83	2248.72	1762.55	1704.48	1793.22	protein_coding	mitochondrial intermediate peptidase [Source:MGI Symbol;Acc:MGI:1917728]
ENSMUSG00000022043	Trim35	0.000647259	0.011955	1782.23	41.2256	2194.42	115.941	0.812162	1.23128	1.23128	2112.44	2276.4	1775.47	1826.41	1744.79	protein_coding	tripartite motif-containing 35 [Source:MGI Symbol;Acc:MGI:1914104]
ENSMUSG00000069892	9930111J21Rik2	0.000652857	0.0120136	72.8857	10.746	137.2	27.1905	0.531237	1.8824	1.8824	156.426	117.973	61.1017	82.1436	75.4119	protein_coding	RIKEN cDNA 9930111J21 gene 2 [Source:MGI Symbol;Acc:MGI:3711310]
ENSMUSG00000037815	Ctnna1	0.000659245	0.0120968	10868.7	372.915	12842	159.634	0.846343	1.18155	1.18155	12954.8	12729.1	10468.4	10931.5	11206.2	protein_coding	catenin (cadherin associated protein), alpha 1 [Source:MGI Symbol;Acc:MGI:88274]
ENSMUSG00000006403	Adamts4	0.000664971	0.0121803	569.672	53.8068	772.061	80.6086	0.737859	1.35527	1.35527	829.06	715.063	507.614	598.108	603.295	protein_coding	a disintegrin-like and metallopeptidase (reprolysin type) with thrombospondin type 1 motif, 4 [Source:MGI Symbol;Acc:MGI:1339949]
ENSMUSG00000022565	Plec	0.000670748	0.0122299	16986.5	1599.47	20858	1085.59	0.814387	1.22792	1.22792	21625.6	20090.4	15421.1	16920.3	18618	protein_coding	plectin [Source:MGI Symbol;Acc:MGI:1277961]
ENSMUSG00000000253	Gmpr	0.000670648	0.0122299	1323.94	141.491	1702.23	15.255	0.777769	1.28573	1.28573	1691.45	1713.02	1176.21	1337.4	1458.23	protein_coding	guanosine monophosphate reductase [Source:MGI Symbol;Acc:MGI:1913605]
ENSMUSG00000030323	Ift122	0.000669847	0.0122299	156.861	33.416	264.691	66.1875	0.592618	1.68743	1.68743	311.493	217.889	119.853	184.823	165.906	protein_coding	intraflagellar transport 122 [Source:MGI Symbol;Acc:MGI:1932386]
ENSMUSG00000031967	Afg3l1	0.000677628	0.0123365	1148.97	57.1938	1445.72	10.2912	0.794742	1.25827	1.25827	1438.44	1453	1085.73	1164.13	1197.06	protein_coding	AFG3-like AAA ATPase 1 [Source:MGI Symbol;Acc:MGI:1928277]
ENSMUSG00000063200	Nol7	0.000693783	0.0125732	603.053	36.1907	797.144	33.7338	0.756516	1.32185	1.32185	773.291	820.998	630.992	562.17	615.996	protein_coding	nucleolar protein 7 [Source:MGI Symbol;Acc:MGI:1917328]
ENSMUSG00000047215	Rpl9	0.000699409	0.0126369	1030.3	95.8763	1329.26	36.1079	0.775094	1.29017	1.29017	1354.79	1303.73	955.301	997.274	1138.32	protein_coding	ribosomal protein L9 [Source:MGI Symbol;Acc:MGI:1298373]
ENSMUSG00000088252	Snord13	0.000699248	0.0126369	44.8631	6.51978	95.0531	5.0397	0.471979	2.11874	2.11874	98.6167	91.4895	41.1261	41.0718	52.3914	snoRNA	small nucleolar RNA, C/D box 13 [Source:MGI Symbol;Acc:MGI:3819521]
ENSMUSG00000007338	Mrpl49	0.000708926	0.0127701	502.38	27.586	694.855	110.295	0.723	1.38313	1.38313	616.864	772.845	486.463	486.444	534.234	protein_coding	mitochondrial ribosomal protein L49 [Source:MGI Symbol;Acc:MGI:108180]
ENSMUSG00000004044	Cavin1	0.000720905	0.0129277	3810.16	153.739	4710.25	571.654	0.80891	1.23623	1.23623	5114.47	4306.03	3633.2	3910.8	3886.49	protein_coding	caveolae associated 1 [Source:MGI Symbol;Acc:MGI:1277968]
ENSMUSG00000002980	Bcam	0.000726727	0.0129931	4794.88	224.556	5755.87	149.164	0.833041	1.20042	1.20042	5650.4	5861.35	4772.98	4582.07	5029.58	protein_coding	basal cell adhesion molecule [Source:MGI Symbol;Acc:MGI:1929940]
ENSMUSG00000001627	Ifrd1	0.000734104	0.0131054	2018.12	56.9257	2483.2	190.305	0.812712	1.23045	1.23045	2617.76	2348.63	2030.45	1956.04	2067.87	protein_coding	interferon-related developmental regulator 1 [Source:MGI Symbol;Acc:MGI:1316717]
ENSMUSG00000018286	Psmb6	0.000738023	0.0131362	1733.43	121.978	2195.54	223.32	0.789526	1.26658	1.26658	2037.63	2353.45	1645.04	1682.66	1872.6	protein_coding	proteasome (prosome, macropain) subunit, beta type 6 [Source:MGI Symbol;Acc:MGI:104880]
ENSMUSG00000021235	Coq6	0.000746625	0.0132302	718.654	85.8244	966.851	74.6362	0.743294	1.34536	1.34536	914.075	1019.63	705.019	640.463	810.48	protein_coding	coenzyme Q6 monooxygenase [Source:MGI Symbol;Acc:MGI:1924408]
ENSMUSG00000025537	Phkg1	0.000752286	0.0132911	294.781	26.0061	421.608	4.71906	0.699184	1.43024	1.43024	418.271	424.945	277.307	282.368	324.668	protein_coding	phosphorylase kinase gamma 1 [Source:MGI Symbol;Acc:MGI:97579]
ENSMUSG00000023022	Lima1	0.000751992	0.0132911	307.776	54.8263	452.584	10.1459	0.680043	1.4705	1.4705	459.758	445.409	245.582	349.11	328.637	protein_coding	LIM domain and actin binding 1 [Source:MGI Symbol;Acc:MGI:1920992]
ENSMUSG00000030399	Ckm	0.000778587	0.013655	34127.6	1978.55	41105.9	3221.79	0.830236	1.20448	1.20448	38827.8	43384.1	33903.2	32270.9	36208.8	protein_coding	creatine kinase, muscle [Source:MGI Symbol;Acc:MGI:88413]
ENSMUSG00000017404	Rpl19	0.00079882	0.0139078	825.824	37.307	1099.47	183.314	0.751114	1.33136	1.33136	969.844	1229.09	850.723	782.931	843.82	protein_coding	ribosomal protein L19 [Source:MGI Symbol;Acc:MGI:98020]
ENSMUSG00000026211	Obsl1	0.000824339	0.0142691	1138.55	96.9956	1451.89	51.2034	0.784188	1.2752	1.2752	1488.09	1415.68	1065.75	1101.24	1248.66	protein_coding	obscurin-like 1 [Source:MGI Symbol;Acc:MGI:2138628]
ENSMUSG00000030103	Bhlhe40	0.000844203	0.0145497	7510.11	502.059	9036.35	196.693	0.8311	1.20322	1.20322	8897.27	9175.43	6933.86	7743.31	7853.16	protein_coding	basic helix-loop-helix family, member e40 [Source:MGI Symbol;Acc:MGI:1097714]
ENSMUSG00000022579	Gpihbp1	0.000846634	0.0145671	167.349	15.5524	264.64	57.6032	0.632363	1.58137	1.58137	305.372	223.908	150.404	180.973	170.669	protein_coding	GPI-anchored HDL-binding protein 1 [Source:MGI Symbol;Acc:MGI:1915703]
ENSMUSG00000026966	Ssna1	0.000847649	0.0145671	96.3721	11.5387	167.054	23.4441	0.576893	1.73342	1.73342	183.631	150.476	83.4273	100.112	105.577	protein_coding	SS nuclear autoantigen 1 [Source:MGI Symbol;Acc:MGI:1915725]
ENSMUSG00000088008	Gm25492	0.000853131	0.0146193	26.15	11.5292	70.9803	16.9617	0.368412	2.71435	2.71435	82.9741	58.9866	16.4504	23.1029	38.8967	scaRNA	predicted gene, 25492 [Source:MGI Symbol;Acc:MGI:5455269]
ENSMUSG00000050708	Ftl1	0.000859354	0.0146839	1312.67	172.032	1705.45	14.8262	0.769694	1.29922	1.29922	1715.93	1694.96	1122.16	1359.22	1456.64	protein_coding	ferritin light polypeptide 1 [Source:MGI Symbol;Acc:MGI:95589]
ENSMUSG00000054966	Lmntd1	0.000877732	0.0149339	13.154	6.39325	56.392	54.7427	0.233259	4.28707	4.28707	17.683	95.1009	9.40025	20.5359	9.52571	protein_coding	lamin tail domain containing 1 [Source:MGI Symbol;Acc:MGI:1921321]
ENSMUSG00000062300	Nectin2	0.000895056	0.0151425	349.828	48.2893	498.243	12.1062	0.702122	1.42425	1.42425	489.683	506.804	330.184	314.456	404.843	protein_coding	nectin cell adhesion molecule 2 [Source:MGI Symbol;Acc:MGI:97822]
ENSMUSG00000052253	Zfp622	0.000924572	0.0155758	323.107	36.5188	460.742	43.8148	0.701275	1.42597	1.42597	491.723	429.76	292.583	313.172	363.565	protein_coding	zinc finger protein 622 [Source:MGI Symbol;Acc:MGI:1289282]
ENSMUSG00000036620	Mgat4b	0.000931274	0.0156447	1190.31	115.956	1519.82	24.6708	0.783192	1.27683	1.27683	1502.37	1537.26	1137.43	1110.22	1323.28	protein_coding	mannoside acetylglucosaminyltransferase 4, isoenzyme B [Source:MGI Symbol;Acc:MGI:2143974]
ENSMUSG00000021024	Psma6	0.000937336	0.0157063	1085.2	130.119	1408.51	37.5263	0.770459	1.29793	1.29793	1435.04	1381.97	987.027	1035.78	1232.79	protein_coding	proteasome (prosome, macropain) subunit, alpha type 6 [Source:MGI Symbol;Acc:MGI:1347006]
ENSMUSG00000021256	Vash1	0.000937767	0.0157063	140.395	16.7923	224.823	30.2344	0.624471	1.60136	1.60136	246.202	203.444	122.203	155.303	143.68	protein_coding	vasohibin 1 [Source:MGI Symbol;Acc:MGI:2442543]
ENSMUSG00000034614	Pik3ip1	0.000959091	0.0159773	399.181	36.2174	565.34	92.5683	0.706089	1.41625	1.41625	499.885	630.796	366.61	392.749	438.183	protein_coding	phosphoinositide-3-kinase interacting protein 1 [Source:MGI Symbol;Acc:MGI:1917016]
ENSMUSG00000074923	Pak6	0.000968655	0.0160695	543.243	84.4896	756.518	72.4618	0.718083	1.3926	1.3926	705.279	807.756	482.938	506.98	639.811	protein_coding	p21 (RAC1) activated kinase 6 [Source:MGI Symbol;Acc:MGI:2679420]
ENSMUSG00000031502	Col4a1	0.00098504	0.0162933	4273.01	499.413	5586.29	1115.97	0.76491	1.30734	1.30734	6375.4	4797.18	3762.45	4760.48	4296.1	protein_coding	collagen, type IV, alpha 1 [Source:MGI Symbol;Acc:MGI:88454]
ENSMUSG00000036863	Syde2	0.000987808	0.0162933	483.437	33.4938	662.043	93.7083	0.73022	1.36945	1.36945	595.781	728.304	519.364	453.073	477.873	protein_coding	synapse defective 1, Rho GTPase, homolog 2 (C. elegans) [Source:MGI Symbol;Acc:MGI:3036264]
ENSMUSG00000026826	Nr4a2	0.00100728	0.0165724	178.465	13.0201	283.343	84.0535	0.629854	1.58767	1.58767	342.778	223.908	184.48	187.39	163.525	protein_coding	nuclear receptor subfamily 4, group A, member 2 [Source:MGI Symbol;Acc:MGI:1352456]
ENSMUSG00000030352	Tspan9	0.00101927	0.016719	1515.67	47.7164	1869.41	107.404	0.810772	1.23339	1.23339	1793.46	1945.36	1479.36	1569.71	1497.92	protein_coding	tetraspanin 9 [Source:MGI Symbol;Acc:MGI:1924558]
ENSMUSG00000026087	Mrpl30	0.00103152	0.0168451	1913.5	85.1633	2371.02	211.793	0.807038	1.2391	1.2391	2221.26	2520.78	1877.7	1852.08	2010.72	protein_coding	mitochondrial ribosomal protein L30 [Source:MGI Symbol;Acc:MGI:1333820]
ENSMUSG00000026308	Klhl30	0.00103231	0.0168451	763.027	60.56	998.432	82.7493	0.764226	1.30851	1.30851	939.919	1056.94	748.495	711.055	829.531	protein_coding	kelch-like 30 [Source:MGI Symbol;Acc:MGI:1918038]
ENSMUSG00000049907	Rasl11b	0.00103958	0.0169221	998.24	114.086	1315.63	146.601	0.758756	1.31795	1.31795	1211.97	1419.29	971.751	899.729	1123.24	protein_coding	RAS-like, family 11, member B [Source:MGI Symbol;Acc:MGI:1916189]
ENSMUSG00000020469	Myl7	0.00103986	0.0169221	60.9474	10.6154	699.464	810.291	0.0871344	11.4765	11.4765	126.501	1272.43	65.8018	48.7727	68.2676	protein_coding	myosin, light polypeptide 7, regulatory [Source:MGI Symbol;Acc:MGI:107495]
ENSMUSG00000026854	Usp20	0.00104564	0.01697	743.281	60.1762	969.595	55.4332	0.76659	1.30448	1.30448	930.398	1008.79	724.995	694.37	810.48	protein_coding	ubiquitin specific peptidase 20 [Source:MGI Symbol;Acc:MGI:1921520]
ENSMUSG00000028792	Ak2	0.0010917	0.0176457	549.67	48.9855	730.945	6.48016	0.751999	1.32979	1.32979	726.363	735.527	549.915	500.562	598.532	protein_coding	adenylate kinase 2 [Source:MGI Symbol;Acc:MGI:87978]
ENSMUSG00000020949	Fkbp3	0.00110083	0.0177692	2689.64	153.716	3258.26	29.5766	0.825482	1.21141	1.21141	3237.35	3279.18	2666.15	2549.02	2853.75	protein_coding	FK506 binding protein 3 [Source:MGI Symbol;Acc:MGI:1353460]
ENSMUSG00000044894	Uqcrq	0.00111812	0.0179879	7938.3	464.447	9654.12	976.1	0.822271	1.21614	1.21614	8963.92	10344.3	7869.19	7512.29	8433.43	protein_coding	ubiquinol-cytochrome c reductase, complex III subunit VII [Source:MGI Symbol;Acc:MGI:107807]
ENSMUSG00000021134	Srsf5	0.00114735	0.0183468	1523.64	62.7271	1896.37	184.382	0.803451	1.24463	1.24463	2026.74	1765.99	1519.32	1463.18	1588.41	protein_coding	serine/arginine-rich splicing factor 5 [Source:MGI Symbol;Acc:MGI:98287]
ENSMUSG00000001100	Poldip2	0.00115444	0.0184355	2683.98	128.163	3254.1	163.151	0.8248	1.21242	1.21242	3138.73	3369.46	2576.84	2649.13	2825.96	protein_coding	polymerase (DNA-directed), delta interacting protein 2 [Source:MGI Symbol;Acc:MGI:1915061]
ENSMUSG00000044600	Smim7	0.00116841	0.0185596	1321.44	46.6144	1651.36	143.375	0.800213	1.24967	1.24967	1549.98	1752.75	1267.86	1343.82	1352.65	protein_coding	small integral membrane protein 7 [Source:MGI Symbol;Acc:MGI:1914068]
ENSMUSG00000042419	Nfkbil1	0.00116715	0.0185596	58.919	12.9852	115.436	3.58798	0.510403	1.95924	1.95924	112.899	117.973	52.8764	50.0562	73.8243	protein_coding	nuclear factor of kappa light polypeptide gene enhancer in B cells inhibitor like 1 [Source:MGI Symbol;Acc:MGI:1340031]
ENSMUSG00000006360	Crip1	0.00120008	0.0189369	63.9036	15.2275	123.727	18.3513	0.516489	1.93615	1.93615	136.703	110.75	51.7014	59.0407	80.9686	protein_coding	cysteine-rich protein 1 (intestinal) [Source:MGI Symbol;Acc:MGI:88501]
ENSMUSG00000020719	Ddx5	0.00120563	0.0189994	7759.45	262.639	9433.33	1181.9	0.822557	1.21572	1.21572	10269.1	8597.6	7749.33	7502.02	8027	protein_coding	DEAD (Asp-Glu-Ala-Asp) box polypeptide 5 [Source:MGI Symbol;Acc:MGI:105037]
ENSMUSG00000013936	Myl2	0.00126894	0.0197627	166588	6305.5	197584	16772.4	0.843125	1.18606	1.18606	185724	209444	160737	165759	173266	protein_coding	myosin, light polypeptide 2, regulatory, cardiac, slow [Source:MGI Symbol;Acc:MGI:97272]
ENSMUSG00000020475	Pgam2	0.00129332	0.0200764	7100.13	871.172	8886.31	773.204	0.798996	1.25157	1.25157	8339.57	9433.05	6349.87	6894.93	8055.58	protein_coding	phosphoglycerate mutase 2 [Source:MGI Symbol;Acc:MGI:1933118]
ENSMUSG00000021290	Atp5mpl	0.00130266	0.0201567	4017.7	111.182	4798.34	287.77	0.83731	1.1943	1.1943	4594.86	5001.83	3955.16	3951.88	4146.07	protein_coding	ATP synthase membrane subunit 6.8PL [Source:MGI Symbol;Acc:MGI:1917507]
ENSMUSG00000016933	Plcg1	0.00132615	0.0204145	1150.42	58.5116	1434.61	72.7436	0.801905	1.24703	1.24703	1486.05	1383.18	1092.78	1148.73	1209.77	protein_coding	phospholipase C, gamma 1 [Source:MGI Symbol;Acc:MGI:97615]
ENSMUSG00000025268	Maged2	0.00135251	0.0207517	133.891	11.479	212.037	21.8967	0.631451	1.58365	1.58365	196.553	227.52	139.829	141.184	120.659	protein_coding	melanoma antigen, family D, 2 [Source:MGI Symbol;Acc:MGI:1933391]
ENSMUSG00000025204	Ndufb8	0.00136302	0.0208746	5782.33	575.473	7143.29	630.059	0.809476	1.23537	1.23537	6697.77	7588.81	5467.42	5433.03	6446.53	protein_coding	NADH:ubiquinone oxidoreductase subunit B8 [Source:MGI Symbol;Acc:MGI:1914514]
ENSMUSG00000008892	Vdac3	0.00137363	0.0209691	3131.05	38.5442	3730.94	168.072	0.839213	1.19159	1.19159	3612.09	3849.78	3157.31	3086.8	3149.04	protein_coding	voltage-dependent anion channel 3 [Source:MGI Symbol;Acc:MGI:106922]
ENSMUSG00000044086	Lmod3	0.00138146	0.0209691	1738.36	55.7252	2119.96	117.398	0.819996	1.21952	1.21952	2036.94	2202.97	1737.87	1794.32	1682.88	protein_coding	leiomodin 3 (fetal) [Source:MGI Symbol;Acc:MGI:2444169]
ENSMUSG00000028465	Tln1	0.00137237	0.0209691	2382.74	256.029	2979.69	189.337	0.799661	1.25053	1.25053	3113.57	2845.8	2177.33	2301.3	2669.58	protein_coding	talin 1 [Source:MGI Symbol;Acc:MGI:1099832]
ENSMUSG00000034789	Rab24	0.00138127	0.0209691	193.53	7.8477	284.534	0.614702	0.680166	1.47023	1.47023	284.968	284.099	184.48	197.658	198.452	protein_coding	RAB24, member RAS oncogene family [Source:MGI Symbol;Acc:MGI:105065]
ENSMUSG00000065822	Snord15a	0.00139088	0.0210853	42.1262	3.24163	87.2283	16.1056	0.482941	2.07065	2.07065	98.6167	75.84	38.776	42.3553	45.2471	snoRNA	small nucleolar RNA, C/D box 15A [Source:MGI Symbol;Acc:MGI:3645887]
ENSMUSG00000042099	Kank3	0.001407	0.0212489	60.6702	11.8622	119.119	37.3715	0.509324	1.96339	1.96339	145.545	92.6933	47.0013	66.7416	68.2676	protein_coding	KN motif and ankyrin repeat domains 3 [Source:MGI Symbol;Acc:MGI:1098615]
ENSMUSG00000040048	Ndufb10	0.0014313	0.0215877	4890.77	375.55	5906.59	208.413	0.82802	1.2077	1.2077	5759.22	6053.96	4845.83	4539.72	5286.77	protein_coding	NADH:ubiquinone oxidoreductase subunit B10 [Source:MGI Symbol;Acc:MGI:1915592]
ENSMUSG00000020321	Mdh1	0.00144475	0.0217367	24891.7	1198.73	29166.3	428.392	0.85344	1.17173	1.17173	28863.4	29469.2	25118.7	23595.7	25960.7	protein_coding	malate dehydrogenase 1, NAD (soluble) [Source:MGI Symbol;Acc:MGI:97051]
ENSMUSG00000022383	Ppara	0.00145405	0.0218492	820.389	40.7548	1058.28	124.099	0.775213	1.28997	1.28997	970.524	1146.03	862.473	817.585	781.109	protein_coding	peroxisome proliferator activated receptor alpha [Source:MGI Symbol;Acc:MGI:104740]
ENSMUSG00000030401	Rtn2	0.0014677	0.0219715	1382.73	131.838	1741.65	78.6878	0.793923	1.25957	1.25957	1686.01	1797.29	1257.28	1370.77	1520.15	protein_coding	reticulon 2 (Z-band associated protein) [Source:MGI Symbol;Acc:MGI:107612]
ENSMUSG00000008668	Rps18	0.00147896	0.0220572	745.98	117.207	998.632	26.2851	0.747002	1.33868	1.33868	980.046	1017.22	643.917	720.04	873.984	protein_coding	ribosomal protein S18 [Source:MGI Symbol;Acc:MGI:98146]
ENSMUSG00000053536	Cstf2t	0.00147785	0.0220572	333.343	19.8514	458.633	27.2645	0.726819	1.37586	1.37586	439.354	477.912	354.86	315.739	329.431	protein_coding	cleavage stimulation factor, 3' pre-RNA subunit 2, tau [Source:MGI Symbol;Acc:MGI:1932622]
ENSMUSG00000039199	Zdhhc1	0.00147726	0.0220572	134.816	7.49303	210.673	1.69346	0.639929	1.56267	1.56267	209.475	211.87	128.078	133.483	142.886	protein_coding	zinc finger, DHHC domain containing 1 [Source:MGI Symbol;Acc:MGI:1918046]
ENSMUSG00000026605	Cenpf	0.0014842	0.0220808	629.433	57.1808	838.25	119.736	0.750889	1.33176	1.33176	922.916	753.584	567.54	640.463	680.295	protein_coding	centromere protein F [Source:MGI Symbol;Acc:MGI:1313302]
ENSMUSG00000054690	Emcn	0.00148424	0.0220808	373.219	59.4066	560.718	185.204	0.665609	1.50238	1.50238	691.677	429.76	439.462	355.528	324.668	protein_coding	endomucin [Source:MGI Symbol;Acc:MGI:1891716]
ENSMUSG00000078348	Sf3b5	0.00148666	0.0220893	198.656	19.9073	293.117	7.6763	0.677737	1.4755	1.4755	287.689	298.545	177.43	216.91	201.628	protein_coding	splicing factor 3b, subunit 5 [Source:MGI Symbol;Acc:MGI:1913375]
ENSMUSG00000002007	Srpk3	0.00150157	0.0221732	461.731	20.4848	613.343	38.302	0.75281	1.32836	1.32836	586.259	640.426	438.287	476.176	470.729	protein_coding	serine/arginine-rich protein specific kinase 3 [Source:MGI Symbol;Acc:MGI:1891338]
ENSMUSG00000038086	Hspb2	0.00150116	0.0221732	889.46	144.093	1191.84	107.156	0.746291	1.33996	1.33996	1116.07	1267.61	791.971	821.436	1054.97	protein_coding	heat shock protein 2 [Source:MGI Symbol;Acc:MGI:1916503]
ENSMUSG00000063787	Chchd1	0.00149965	0.0221732	350.687	46.5286	495.424	55.249	0.707852	1.41273	1.41273	456.357	534.491	297.283	382.481	372.297	protein_coding	coiled-coil-helix-coiled-coil-helix domain containing 1 [Source:MGI Symbol;Acc:MGI:1913371]
ENSMUSG00000000171	Sdhd	0.00153647	0.0226048	6032.88	118.681	7152.04	508.734	0.843519	1.18551	1.18551	6792.31	7511.77	6128.97	5900.22	6069.47	protein_coding	succinate dehydrogenase complex, subunit D, integral membrane protein [Source:MGI Symbol;Acc:MGI:1914175]
ENSMUSG00000029447	Cct6a	0.00156399	0.0228411	1435.06	32.4929	1747.12	26.0987	0.821386	1.21745	1.21745	1765.58	1728.67	1418.26	1414.41	1472.52	protein_coding	chaperonin containing Tcp1, subunit 6a (zeta) [Source:MGI Symbol;Acc:MGI:107943]
ENSMUSG00000058793	Cds2	0.00157261	0.0228831	3921.23	69.0786	4617.85	52.7176	0.849146	1.17765	1.17765	4580.58	4655.13	4000.98	3882.57	3880.14	protein_coding	CDP-diacylglycerol synthase (phosphatidate cytidylyltransferase) 2 [Source:MGI Symbol;Acc:MGI:1332236]
ENSMUSG00000056749	Nfil3	0.0015711	0.0228831	843.735	53.536	1132.81	246.819	0.744816	1.34261	1.34261	958.282	1307.34	824.872	802.183	904.149	protein_coding	nuclear factor, interleukin 3, regulated [Source:MGI Symbol;Acc:MGI:109495]
ENSMUSG00000032330	Cox7a2	0.00157872	0.0229164	3122.87	668.915	5217.91	317.502	0.598489	1.67087	1.67087	4993.41	5442.42	2659.1	2819.83	3889.67	protein_coding	cytochrome c oxidase subunit 7A2 [Source:MGI Symbol;Acc:MGI:1316715]
ENSMUSG00000047036	Zfp445	0.00158519	0.0229546	1067.82	57.7726	1335.81	63.5762	0.799375	1.25098	1.25098	1290.86	1380.77	1076.33	1006.26	1120.86	protein_coding	zinc finger protein 445 [Source:MGI Symbol;Acc:MGI:2143340]
ENSMUSG00000051695	Pcbp1	0.00158398	0.0229546	2430.82	265.214	3045.5	231.724	0.798167	1.25287	1.25287	2881.65	3209.35	2174.98	2412.97	2704.51	protein_coding	poly(rC) binding protein 1 [Source:MGI Symbol;Acc:MGI:1345635]
ENSMUSG00000018566	Slc2a4	0.00159149	0.0229552	7750.39	361.663	9212.26	589.741	0.841312	1.18862	1.18862	8795.25	9629.27	7670.61	7435.28	8145.28	protein_coding	solute carrier family 2 (facilitated glucose transporter), member 4 [Source:MGI Symbol;Acc:MGI:95758]
ENSMUSG00000004895	Prcc	0.00159974	0.0229981	710.327	54.5556	917.29	39.1733	0.774375	1.29136	1.29136	889.591	944.99	682.693	675.117	773.171	protein_coding	papillary renal cell carcinoma (translocation-associated) [Source:MGI Symbol;Acc:MGI:2137738]
ENSMUSG00000044948	Cfap43	0.00160577	0.0230571	352.593	31.1465	484.24	25.9727	0.728138	1.37337	1.37337	502.605	465.874	343.109	327.291	387.379	protein_coding	cilia and flagella associated protein 43 [Source:MGI Symbol;Acc:MGI:1289258]
ENSMUSG00000024309	Pfdn6	0.00161519	0.0231368	172.037	29.0936	269.809	37.2333	0.637626	1.56832	1.56832	243.481	296.137	153.929	156.586	205.597	protein_coding	prefoldin subunit 6 [Source:MGI Symbol;Acc:MGI:95908]
ENSMUSG00000068745	Mybphl	0.00164689	0.0234505	21.9745	7.02087	222.433	247.239	0.0987917	10.1223	10.1223	47.6081	397.257	21.1506	15.4019	29.371	protein_coding	myosin binding protein H-like [Source:MGI Symbol;Acc:MGI:1916003]
ENSMUSG00000038170	Pde4dip	0.00166871	0.0237143	49354.3	3108.99	58071.1	257.982	0.849894	1.17662	1.17662	57888.7	58253.5	49461.8	46192.9	52408.1	protein_coding	phosphodiesterase 4D interacting protein (myomegalin) [Source:MGI Symbol;Acc:MGI:1891434]
ENSMUSG00000029599	Ddx54	0.00169765	0.0240019	398.663	53.2525	548.79	4.89885	0.72644	1.37658	1.37658	552.254	545.326	350.159	390.182	455.647	protein_coding	DEAD (Asp-Glu-Ala-Asp) box polypeptide 54 [Source:MGI Symbol;Acc:MGI:1919240]
ENSMUSG00000020453	Patz1	0.00169568	0.0240019	277.994	13.6646	386.701	22.5249	0.718886	1.39104	1.39104	402.628	370.773	293.758	269.534	270.689	protein_coding	POZ (BTB) and AT hook containing zinc finger 1 [Source:MGI Symbol;Acc:MGI:1891832]
ENSMUSG00000038900	Rpl12	0.00170624	0.0240664	739.245	75.45	964.338	66.273	0.766584	1.30449	1.30449	917.475	1011.2	694.444	696.937	826.356	protein_coding	ribosomal protein L12 [Source:MGI Symbol;Acc:MGI:98002]
ENSMUSG00000048371	Pdp2	0.00171899	0.0242177	1152.87	152.996	1495.53	150.949	0.770879	1.29722	1.29722	1388.8	1602.27	1328.96	1052.46	1077.2	protein_coding	pyruvate dehyrogenase phosphatase catalytic subunit 2 [Source:MGI Symbol;Acc:MGI:1918878]
ENSMUSG00000043639	Rbm20	0.00172882	0.024299	6089.65	71.1253	7185	477.441	0.847551	1.17987	1.17987	6847.4	7522.6	6171.27	6056.8	6040.89	protein_coding	RNA binding motif protein 20 [Source:MGI Symbol;Acc:MGI:1920963]
ENSMUSG00000026043	Col3a1	0.0017641	0.0247368	258.242	86.8178	578.735	84.7018	0.446218	2.24106	2.24106	638.628	518.842	170.38	343.976	260.37	protein_coding	collagen, type III, alpha 1 [Source:MGI Symbol;Acc:MGI:88453]
ENSMUSG00000060036	Rpl3	0.00178266	0.0249252	715.322	113.69	959.495	52.692	0.745519	1.34135	1.34135	922.236	996.754	593.391	734.158	818.418	protein_coding	ribosomal protein L3 [Source:MGI Symbol;Acc:MGI:1351605]
ENSMUSG00000027368	Dusp2	0.00178379	0.0249252	24.4901	8.39668	65.6142	33.207	0.373243	2.67922	2.67922	89.0951	42.1333	18.8005	20.5359	34.1338	protein_coding	dual specificity phosphatase 2 [Source:MGI Symbol;Acc:MGI:101911]
ENSMUSG00000028128	F3	0.00178733	0.0249454	301.327	40.2823	461.453	154.366	0.652997	1.5314	1.5314	352.3	570.606	344.284	264.4	295.297	protein_coding	coagulation factor III [Source:MGI Symbol;Acc:MGI:88381]
ENSMUSG00000050592	Fam78a	0.00178944	0.0249458	361.23	19.9896	494.193	46.7753	0.730949	1.36808	1.36808	461.118	527.268	347.809	351.677	384.204	protein_coding	family with sequence similarity 78, member A [Source:MGI Symbol;Acc:MGI:2443569]
ENSMUSG00000031320	Rps4x	0.00179306	0.0249672	1797.39	93.9369	2182.39	49.2006	0.823591	1.21419	1.21419	2217.18	2147.6	1754.32	1732.72	1905.14	protein_coding	ribosomal protein S4, X-linked [Source:MGI Symbol;Acc:MGI:98158]
ENSMUSG00000016833	Mrps18c	0.00182663	0.0253461	262.121	6.04825	376.275	63.7224	0.696623	1.4355	1.4355	331.216	421.333	256.157	268.25	261.957	protein_coding	mitochondrial ribosomal protein S18C [Source:MGI Symbol;Acc:MGI:1915985]
ENSMUSG00000026817	Ak1	0.00187454	0.0258609	10199.2	454.178	12014.3	624.356	0.848924	1.17796	1.17796	11572.8	12455.8	10146.4	9773.8	10677.5	protein_coding	adenylate kinase 1 [Source:MGI Symbol;Acc:MGI:87977]
ENSMUSG00000035048	Anapc13	0.00188594	0.0259881	530.673	72.1705	716.221	44.3281	0.740935	1.34965	1.34965	684.876	747.565	501.739	477.459	612.821	protein_coding	anaphase promoting complex subunit 13 [Source:MGI Symbol;Acc:MGI:1916260]
ENSMUSG00000009863	Sdhb	0.00194604	0.026724	14370.8	320.07	16750.6	855.161	0.857925	1.1656	1.1656	16145.9	17355.3	14417.6	14029.9	14664.8	protein_coding	succinate dehydrogenase complex, subunit B, iron sulfur (Ip) [Source:MGI Symbol;Acc:MGI:1914930]
ENSMUSG00000039611	Tmem246	0.00196762	0.0269893	645.076	39.6668	855.192	138.91	0.754305	1.32572	1.32572	756.968	953.417	665.068	599.391	670.769	protein_coding	transmembrane protein 246 [Source:MGI Symbol;Acc:MGI:1914313]
ENSMUSG00000062006	Rpl34	0.00197542	0.0270653	455.147	30.7207	602.369	33.0034	0.755596	1.32346	1.32346	625.706	579.032	423.011	458.207	484.224	protein_coding	ribosomal protein L34 [Source:MGI Symbol;Acc:MGI:1915686]
ENSMUSG00000026289	Atg16l1	0.00197785	0.0270675	598.512	28.0009	773.153	42.1257	0.774119	1.29179	1.29179	743.366	802.941	591.041	575.005	629.491	protein_coding	autophagy related 16-like 1 (S. cerevisiae) [Source:MGI Symbol;Acc:MGI:1924290]
ENSMUSG00000002102	Psmc3	0.00201814	0.0275245	2022.05	158.852	2471.12	60.0065	0.818273	1.22209	1.22209	2428.69	2513.55	1904.73	1958.61	2202.82	protein_coding	proteasome (prosome, macropain) 26S subunit, ATPase 3 [Source:MGI Symbol;Acc:MGI:1098754]
ENSMUSG00000069273	Hist1h3e	0.0020302	0.0276574	64.8184	18.9096	124.543	14.5433	0.52045	1.92141	1.92141	114.259	134.827	66.9768	44.9223	82.5562	protein_coding	histone cluster 1, H3e [Source:MGI Symbol;Acc:MGI:2448326]
ENSMUSG00000068220	Lgals1	0.00204282	0.0277661	1825.62	217.924	2296.65	129.7	0.794907	1.25801	1.25801	2204.93	2388.36	1622.72	1798.17	2055.97	protein_coding	lectin, galactose binding, soluble 1 [Source:MGI Symbol;Acc:MGI:96777]
ENSMUSG00000000325	Arvcf	0.00204213	0.0277661	236.98	27.5944	344.86	51.8801	0.687178	1.45523	1.45523	381.545	308.175	209.156	237.446	264.339	protein_coding	armadillo repeat gene deleted in velocardiofacial syndrome [Source:MGI Symbol;Acc:MGI:109620]
ENSMUSG00000093843	Gm25939	0.00205113	0.0278474	335.129	24.1263	459.041	41.4102	0.730062	1.36975	1.36975	488.323	429.76	324.309	318.306	362.771	snRNA	predicted gene, 25939 [Source:MGI Symbol;Acc:MGI:5455716]
ENSMUSG00000030603	Psmc4	0.00206532	0.0279765	953.148	39.5498	1188.53	50.543	0.801953	1.24696	1.24696	1152.8	1224.27	934.15	926.682	998.612	protein_coding	proteasome (prosome, macropain) 26S subunit, ATPase, 4 [Source:MGI Symbol;Acc:MGI:1346093]
ENSMUSG00000074899	Sptbn5	0.00208104	0.0280856	60.4114	2.63719	111.219	24.4975	0.543173	1.84103	1.84103	128.542	93.8971	63.4517	59.0407	58.7419	protein_coding	spectrin beta, non-erythrocytic 5 [Source:MGI Symbol;Acc:MGI:2685200]
ENSMUSG00000030403	Vasp	0.00217383	0.0290516	206.792	35.6222	307.059	12.0412	0.673461	1.48487	1.48487	315.573	298.545	165.679	228.462	226.236	protein_coding	vasodilator-stimulated phosphoprotein [Source:MGI Symbol;Acc:MGI:109268]
ENSMUSG00000027204	Fbn1	0.00218265	0.0291045	411.883	87.0178	589.382	94.6519	0.698838	1.43095	1.43095	656.311	522.453	320.784	494.145	420.719	protein_coding	fibrillin 1 [Source:MGI Symbol;Acc:MGI:95489]
ENSMUSG00000040631	Dok4	0.00219293	0.029209	96.4384	8.57761	161.871	36.5442	0.595773	1.67849	1.67849	187.712	136.03	95.1776	88.561	105.577	protein_coding	docking protein 4 [Source:MGI Symbol;Acc:MGI:2148865]
ENSMUSG00000032366	Tpm1	0.00223874	0.0296467	123496	5949.89	144198	7140.02	0.85643	1.16764	1.16764	139150	149247	121128	119094	130265	protein_coding	tropomyosin 1, alpha [Source:MGI Symbol;Acc:MGI:98809]
ENSMUSG00000071176	Arhgef10	0.00224067	0.0296467	224.018	11.942	318.961	28.8732	0.702336	1.42382	1.42382	339.377	298.545	210.331	232.312	229.411	protein_coding	Rho guanine nucleotide exchange factor (GEF) 10 [Source:MGI Symbol;Acc:MGI:2444453]
ENSMUSG00000024601	Isoc1	0.00225024	0.0297405	1706.2	29.4325	2051.77	62.3184	0.831574	1.20254	1.20254	2007.7	2095.83	1692.05	1686.51	1740.03	protein_coding	isochorismatase domain containing 1 [Source:MGI Symbol;Acc:MGI:1913557]
ENSMUSG00000029103	Lrpap1	0.00225568	0.029772	906.72	41.1487	1128.61	11.0068	0.803393	1.24472	1.24472	1120.83	1136.4	862.473	913.847	943.84	protein_coding	low density lipoprotein receptor-related protein associated protein 1 [Source:MGI Symbol;Acc:MGI:96829]
ENSMUSG00000030697	Ppp4c	0.0022576	0.029772	219.044	27.628	318.57	19.8079	0.687586	1.45436	1.45436	332.576	304.564	200.93	205.359	250.844	protein_coding	protein phosphatase 4, catalytic subunit [Source:MGI Symbol;Acc:MGI:1891763]
ENSMUSG00000026858	Miga2	0.00226821	0.0298789	497.04	71.5389	671.608	27.4046	0.740074	1.35122	1.35122	652.23	690.986	488.813	429.97	572.337	protein_coding	mitoguardin 2 [Source:MGI Symbol;Acc:MGI:1922035]
ENSMUSG00000058498	Rnf207	0.00227481	0.0299328	465.103	24.8367	609.704	26.4233	0.762834	1.3109	1.3109	591.02	628.388	440.637	490.294	464.379	protein_coding	ring finger protein 207 [Source:MGI Symbol;Acc:MGI:2684989]
ENSMUSG00000001729	Akt1	0.00227782	0.0299395	3106.15	208.752	3808.63	439.539	0.815555	1.22616	1.22616	3497.83	4119.43	3126.76	2887.86	3303.84	protein_coding	thymoma viral proto-oncogene 1 [Source:MGI Symbol;Acc:MGI:87986]
ENSMUSG00000077734	Snord83b	0.00230781	0.030201	25.185	7.84207	60.2549	5.19851	0.417974	2.39249	2.39249	63.9308	56.579	34.0759	19.2524	22.2267	snoRNA	small nucleolar RNA, C/D box 83B [Source:MGI Symbol;Acc:MGI:3819557]
ENSMUSG00000004667	Polr2e	0.00232395	0.030296	451.367	67.4965	615.067	20.5418	0.73385	1.36268	1.36268	600.542	629.592	380.71	458.207	515.182	protein_coding	polymerase (RNA) II (DNA directed) polypeptide E [Source:MGI Symbol;Acc:MGI:1913670]
ENSMUSG00000041798	Gck	0.00235562	0.0305924	163.195	24.033	250.708	28.495	0.650936	1.53625	1.53625	230.559	270.857	136.304	170.705	182.576	protein_coding	glucokinase [Source:MGI Symbol;Acc:MGI:1270854]
ENSMUSG00000014873	Surf2	0.00238546	0.030846	318.696	8.22524	431.157	1.97524	0.739166	1.35288	1.35288	432.553	429.76	318.434	310.605	327.05	protein_coding	surfeit gene 2 [Source:MGI Symbol;Acc:MGI:98444]
ENSMUSG00000020642	Rnf144a	0.00242795	0.0313276	120.35	14.2865	209.925	99.3949	0.573303	1.74428	1.74428	280.207	139.642	126.903	103.963	130.185	protein_coding	ring finger protein 144A [Source:MGI Symbol;Acc:MGI:1344401]
ENSMUSG00000026708	Cenpl	0.00242721	0.0313276	31.3655	2.96495	69.6508	13.8602	0.450325	2.22062	2.22062	59.8501	79.4514	31.7259	28.2368	34.1338	protein_coding	centromere protein L [Source:MGI Symbol;Acc:MGI:1917704]
ENSMUSG00000084744	Gm25291	0.00244695	0.0315048	54.4532	12.5214	104.656	1.80856	0.520304	1.92195	1.92195	103.378	105.935	56.4015	41.0718	65.8862	snoRNA	predicted gene, 25291 [Source:MGI Symbol;Acc:MGI:5455068]
ENSMUSG00000039461	Tcta	0.00246873	0.031751	362.843	48.0688	500.209	33.1606	0.725382	1.37858	1.37858	476.761	523.657	307.858	383.764	396.905	protein_coding	T cell leukemia translocation altered gene [Source:MGI Symbol;Acc:MGI:1918829]
ENSMUSG00000025498	Irf7	0.00248852	0.0318686	92.98	2.82991	154.284	30.9224	0.602653	1.65933	1.65933	176.15	132.419	90.4774	92.4115	96.051	protein_coding	interferon regulatory factor 7 [Source:MGI Symbol;Acc:MGI:1859212]
ENSMUSG00000021094	Dhrs7	0.00250978	0.0321064	355.503	30.935	481.21	7.25367	0.738769	1.3536	1.3536	476.081	486.339	326.659	351.677	388.173	protein_coding	dehydrogenase/reductase (SDR family) member 7 [Source:MGI Symbol;Acc:MGI:1913625]
ENSMUSG00000078921	Tgtp2	0.00252056	0.0322098	35.2383	9.70048	76.3431	22.8432	0.461579	2.16648	2.16648	92.4957	60.1905	31.7259	46.2058	27.7833	protein_coding	T cell specific GTPase 2 [Source:MGI Symbol;Acc:MGI:3710083]
ENSMUSG00000076431	Sox4	0.0025617	0.032631	749.858	36.8673	974.111	158.003	0.769787	1.29906	1.29906	862.386	1085.84	789.621	743.143	716.81	protein_coding	SRY (sex determining region Y)-box 4 [Source:MGI Symbol;Acc:MGI:98366]
ENSMUSG00000028973	Abcb8	0.00261813	0.0332789	1110.07	73.4474	1373.01	22.8861	0.808495	1.23687	1.23687	1356.83	1389.2	1072.8	1062.73	1194.68	protein_coding	ATP-binding cassette, sub-family B (MDR/TAP), member 8 [Source:MGI Symbol;Acc:MGI:1351667]
ENSMUSG00000025428	Atp5a1	0.00263043	0.0333998	64704.4	6818.51	77531.5	510.416	0.834556	1.19824	1.19824	77170.6	77892.5	60203.9	61360	72549.4	protein_coding	ATP synthase, H+ transporting, mitochondrial F1 complex, alpha subunit 1 [Source:MGI Symbol;Acc:MGI:88115]
ENSMUSG00000023277	Twf2	0.00266451	0.0336184	2440.56	196.276	2951.71	44.2256	0.826829	1.20944	1.20944	2982.99	2920.44	2225.51	2486.13	2610.05	protein_coding	twinfilin actin binding protein 2 [Source:MGI Symbol;Acc:MGI:1346078]
ENSMUSG00000061589	Dot1l	0.00266099	0.0336184	1362.67	72.1782	1701.57	235.763	0.800834	1.2487	1.2487	1868.28	1534.86	1366.56	1288.63	1432.83	protein_coding	DOT1-like, histone H3 methyltransferase (S. cerevisiae) [Source:MGI Symbol;Acc:MGI:2143886]
ENSMUSG00000000530	Acvrl1	0.00266318	0.0336184	189.369	19.9939	283.19	58.3005	0.6687	1.49544	1.49544	324.415	241.966	173.905	182.256	211.947	protein_coding	activin A receptor, type II-like 1 [Source:MGI Symbol;Acc:MGI:1338946]
ENSMUSG00000003531	Dgcr6	0.00268572	0.0337791	262.207	31.4932	377.268	55.5084	0.695016	1.43882	1.43882	338.017	416.518	233.831	256.699	296.091	protein_coding	DiGeorge syndrome critical region gene 6 [Source:MGI Symbol;Acc:MGI:1202877]
ENSMUSG00000019471	Cdc37	0.00271087	0.0339717	1188.52	163.694	1515.9	26.8156	0.784041	1.27544	1.27544	1496.93	1534.86	1064.58	1126.91	1374.08	protein_coding	cell division cycle 37 [Source:MGI Symbol;Acc:MGI:109531]
ENSMUSG00000065126	Snord104	0.00277585	0.0345853	63.9668	6.55754	116.739	34.0051	0.547949	1.82499	1.82499	140.784	92.6933	56.4015	68.0251	67.4738	snoRNA	small nucleolar RNA, C/D box 104 [Source:MGI Symbol;Acc:MGI:3819515]
ENSMUSG00000070319	Eif3g	0.00278203	0.0346035	501.879	54.696	662.233	29.1366	0.757858	1.31951	1.31951	682.836	641.63	459.437	482.593	563.605	protein_coding	eukaryotic translation initiation factor 3, subunit G [Source:MGI Symbol;Acc:MGI:1858258]
ENSMUSG00000024219	Anks1	0.00278676	0.0346132	1316.48	95.4433	1617.04	37.9056	0.81413	1.22831	1.22831	1643.84	1590.23	1305.46	1227.02	1416.95	protein_coding	ankyrin repeat and SAM domain containing 1 [Source:MGI Symbol;Acc:MGI:2446180]
ENSMUSG00000028081	Rps3a1	0.00279817	0.0346591	2999.98	31.7885	3599.83	372.206	0.833367	1.19995	1.19995	3336.65	3863.02	3029.23	2966.15	3004.57	protein_coding	ribosomal protein S3A1 [Source:MGI Symbol;Acc:MGI:1202063]
ENSMUSG00000045659	Plekha7	0.00279376	0.0346591	21.421	2.91472	59.3198	38.685	0.36111	2.76924	2.76924	31.9654	86.6743	24.6757	20.5359	19.0514	protein_coding	pleckstrin homology domain containing, family A member 7 [Source:MGI Symbol;Acc:MGI:2445094]
ENSMUSG00000028998	Tomm7	0.00281696	0.0347878	392.188	75.804	547.953	0.310921	0.715732	1.39717	1.39717	548.173	547.733	337.234	360.662	478.667	protein_coding	translocase of outer mitochondrial membrane 7 [Source:MGI Symbol;Acc:MGI:1913419]
ENSMUSG00000024132	Eci1	0.00283857	0.0350023	5452.4	401.917	6541.9	522.087	0.833458	1.19982	1.19982	6172.73	6911.07	5890.43	5100.6	5366.15	protein_coding	enoyl-Coenzyme A delta isomerase 1 [Source:MGI Symbol;Acc:MGI:94871]
ENSMUSG00000039914	Coq10a	0.00285194	0.0350724	4520.06	276.009	5448.27	558.638	0.829631	1.20535	1.20535	5053.26	5843.29	4537.97	4235.53	4786.67	protein_coding	coenzyme Q10A [Source:MGI Symbol;Acc:MGI:2684847]
ENSMUSG00000003072	Atp5d	0.0028531	0.0350724	10434.3	1286.14	12774.6	921.381	0.816802	1.22429	1.22429	12123.1	13426.1	9627.04	9758.4	11917.5	protein_coding	ATP synthase, H+ transporting, mitochondrial F1 complex, delta subunit [Source:MGI Symbol;Acc:MGI:1913293]
ENSMUSG00000046364	Rpl27a	0.00287527	0.0351914	965.309	74.9721	1211.8	73.8242	0.796593	1.25535	1.25535	1159.6	1264	911.825	933.1	1051	protein_coding	ribosomal protein L27A [Source:MGI Symbol;Acc:MGI:1347076]
ENSMUSG00000041697	Cox6a1	0.00287827	0.0351914	541.717	72.3581	719.778	35.8929	0.752617	1.3287	1.3287	694.398	745.158	513.489	487.727	623.934	protein_coding	cytochrome c oxidase subunit 6A1 [Source:MGI Symbol;Acc:MGI:103099]
ENSMUSG00000025351	Cd63	0.00291353	0.0355237	840.706	63.6049	1075.13	125.806	0.781961	1.27884	1.27884	986.167	1164.08	871.874	767.529	882.716	protein_coding	CD63 antigen [Source:MGI Symbol;Acc:MGI:99529]
ENSMUSG00000062647	Rpl7a	0.00293958	0.0356213	2658.25	165.215	3175.05	62.139	0.837231	1.19441	1.19441	3218.99	3131.11	2509.87	2628.59	2836.28	protein_coding	ribosomal protein L7A [Source:MGI Symbol;Acc:MGI:1353472]
ENSMUSG00000021591	Glrx	0.00294045	0.0356213	425.724	32.5074	568.214	62.9679	0.749233	1.3347	1.3347	523.689	612.739	462.963	403.017	411.193	protein_coding	glutaredoxin [Source:MGI Symbol;Acc:MGI:2135625]
ENSMUSG00000063286	Gm8995	0.00294356	0.0356213	250.335	65.5044	384.412	102.708	0.651215	1.53559	1.53559	457.037	311.787	193.88	322.157	234.968	transcribed_unprocessed_pseudogene	predicted gene 8995 [Source:MGI Symbol;Acc:MGI:3644223]
ENSMUSG00000040752	Myh6	0.0029487	0.0356257	382863	24281.2	447158	16191.8	0.856213	1.16793	1.16793	458608	435709	371064	366735	410789	protein_coding	myosin, heavy polypeptide 6, cardiac muscle, alpha [Source:MGI Symbol;Acc:MGI:97255]
ENSMUSG00000038777	Sema6c	0.00295754	0.0356964	61.2285	11.1392	113.005	15.5387	0.541822	1.84563	1.84563	102.017	123.992	49.3513	62.8912	71.4429	protein_coding	sema domain, transmembrane domain (TM), and cytoplasmic domain, (semaphorin) 6C [Source:MGI Symbol;Acc:MGI:1338032]
ENSMUSG00000006095	Tbcb	0.00297701	0.0358229	300.268	26.1133	413.919	27.5096	0.725427	1.3785	1.3785	394.467	433.371	294.933	277.235	328.637	protein_coding	tubulin folding cofactor B [Source:MGI Symbol;Acc:MGI:1913661]
ENSMUSG00000037949	Ano10	0.00299378	0.0359524	767.461	114.355	996.565	22.3993	0.770107	1.29852	1.29852	980.726	1012.4	895.374	675.117	731.892	protein_coding	anoctamin 10 [Source:MGI Symbol;Acc:MGI:2143103]
ENSMUSG00000050271	Prag1	0.00302613	0.0363044	205.897	13.3662	303.883	79.0519	0.677555	1.4759	1.4759	359.781	247.985	220.906	201.508	195.277	protein_coding	PEAK1 related kinase activating pseudokinase 1 [Source:MGI Symbol;Acc:MGI:1196223]
ENSMUSG00000045128	Rpl18a	0.00304237	0.0364627	2697.43	160.196	3245.13	230.306	0.831223	1.20305	1.20305	3082.28	3407.98	2704.92	2533.62	2853.75	protein_coding	ribosomal protein L18A [Source:MGI Symbol;Acc:MGI:1924058]
ENSMUSG00000029017	Pmpcb	0.00305912	0.0365901	3673.93	193.842	4353.7	187.95	0.843865	1.18502	1.18502	4220.79	4486.6	3508.64	3625.87	3887.29	protein_coding	peptidase (mitochondrial processing) beta [Source:MGI Symbol;Acc:MGI:1920328]
ENSMUSG00000056201	Cfl1	0.00305617	0.0365901	985.244	104.886	1257.6	144.175	0.78343	1.27644	1.27644	1359.55	1155.66	875.399	995.991	1084.34	protein_coding	cofilin 1, non-muscle [Source:MGI Symbol;Acc:MGI:101757]
ENSMUSG00000039176	Polg	0.00308924	0.0369135	1184.78	120.899	1481.91	59.5514	0.799494	1.25079	1.25079	1439.8	1524.02	1071.63	1170.55	1312.17	protein_coding	polymerase (DNA directed), gamma [Source:MGI Symbol;Acc:MGI:1196389]
ENSMUSG00000027593	Raly	0.00309416	0.0369354	1048.17	13.2248	1278.27	20.6736	0.81999	1.21953	1.21953	1263.65	1292.89	1063.4	1039.63	1041.48	protein_coding	hnRNP-associated with lethal yellow [Source:MGI Symbol;Acc:MGI:97850]
ENSMUSG00000024097	Srsf7	0.00310147	0.0369567	344.3	15.1857	460.089	36.0817	0.748334	1.3363	1.3363	485.602	434.575	329.009	359.378	344.513	protein_coding	serine/arginine-rich splicing factor 7 [Source:MGI Symbol;Acc:MGI:1926232]
ENSMUSG00000034911	Ushbp1	0.00310213	0.0369567	130.233	18.6286	229.308	126.807	0.567938	1.76076	1.76076	318.974	139.642	111.628	148.885	130.185	protein_coding	USH1 protein network component harmonin binding protein 1 [Source:MGI Symbol;Acc:MGI:1922920]
ENSMUSG00000059325	Hopx	0.00312946	0.0372082	3351.19	97.1255	3984.46	323.668	0.841065	1.18897	1.18897	3755.6	4213.33	3245.44	3371.74	3436.4	protein_coding	HOP homeobox [Source:MGI Symbol;Acc:MGI:1916782]
ENSMUSG00000107002	0610012G03Rik	0.00318922	0.0376939	386.258	40.962	520.983	32.7231	0.741403	1.34879	1.34879	497.844	544.122	359.56	365.796	433.42	protein_coding	RIKEN cDNA 0610012G03 gene [Source:MGI Symbol;Acc:MGI:1913301]
ENSMUSG00000061086	Myl4	0.00319845	0.0377657	199.775	28.724	1532.64	1703.88	0.130347	7.67181	7.67181	327.816	2737.46	219.731	166.854	212.741	protein_coding	myosin, light polypeptide 4 [Source:MGI Symbol;Acc:MGI:97267]
ENSMUSG00000025134	Alyref	0.00326199	0.0383268	570.429	40.0689	728.378	15.4255	0.78315	1.27689	1.27689	739.285	717.47	580.466	604.525	526.296	protein_coding	Aly/REF export factor [Source:MGI Symbol;Acc:MGI:1341044]
ENSMUSG00000031274	Col4a5	0.00329247	0.0386091	629.506	28.3458	796.818	47.5216	0.790025	1.26578	1.26578	830.421	763.215	655.668	599.391	633.46	protein_coding	collagen, type IV, alpha 5 [Source:MGI Symbol;Acc:MGI:88456]
ENSMUSG00000002409	Dyrk1b	0.0033082	0.0387176	682.332	51.929	869.883	50.0371	0.784395	1.27487	1.27487	834.501	905.264	632.167	678.968	735.861	protein_coding	dual-specificity tyrosine-(Y)-phosphorylation regulated kinase 1b [Source:MGI Symbol;Acc:MGI:1330302]
ENSMUSG00000000555	Itga5	0.0033292	0.0389253	1326.44	45.4068	1601.5	11.3016	0.828247	1.20737	1.20737	1593.51	1609.49	1274.91	1343.82	1360.59	protein_coding	integrin alpha 5 (fibronectin receptor alpha) [Source:MGI Symbol;Acc:MGI:96604]
ENSMUSG00000028680	Plk3	0.00344387	0.0399148	101.099	17.7407	168.856	43.0173	0.598728	1.67021	1.67021	199.274	138.438	84.6023	98.829	119.865	protein_coding	polo like kinase 3 [Source:MGI Symbol;Acc:MGI:109604]
ENSMUSG00000028936	Rpl22	0.00348611	0.0402873	1220.45	97.0306	1503.16	48.2356	0.811928	1.23164	1.23164	1469.05	1537.26	1112.76	1247.56	1301.05	protein_coding	ribosomal protein L22 [Source:MGI Symbol;Acc:MGI:99262]
ENSMUSG00000038949	Cnst	0.00352494	0.0406183	1793.41	35.193	2148.32	133.465	0.834794	1.1979	1.1979	2053.95	2242.7	1754.32	1803.31	1822.59	protein_coding	consortin, connexin sorting protein [Source:MGI Symbol;Acc:MGI:2445141]
ENSMUSG00000037709	Fam13a	0.00362423	0.0413245	799.386	11.0265	988.009	20.8795	0.809088	1.23596	1.23596	973.245	1002.77	807.247	786.781	804.129	protein_coding	family with sequence similarity 13, member A [Source:MGI Symbol;Acc:MGI:1889842]
ENSMUSG00000034295	Fhod3	0.00371015	0.041984	10319.9	230.355	11890.2	386.25	0.867932	1.15216	1.15216	11617	12163.3	10365	10070.3	10524.3	protein_coding	formin homology 2 domain containing 3 [Source:MGI Symbol;Acc:MGI:1925847]
ENSMUSG00000018893	Mb	0.0037257	0.042001	145582	12121.6	173169	15243.5	0.840695	1.18949	1.18949	162390	183948	137445	139789	159514	protein_coding	myoglobin [Source:MGI Symbol;Acc:MGI:96922]
ENSMUSG00000059208	Hnrnpm	0.00371863	0.042001	798.049	53.7311	996.636	23.6676	0.800743	1.24884	1.24884	1013.37	979.901	750.845	786.781	856.521	protein_coding	heterogeneous nuclear ribonucleoprotein M [Source:MGI Symbol;Acc:MGI:1926465]
ENSMUSG00000001270	Ckb	0.00372465	0.042001	409.336	38.6226	543.614	26.2548	0.75299	1.32804	1.32804	525.049	562.179	380.71	394.032	453.265	protein_coding	creatine kinase, brain [Source:MGI Symbol;Acc:MGI:88407]
ENSMUSG00000031955	Bcar1	0.00376464	0.0424001	897.468	38.0547	1107.04	58.9328	0.810689	1.23352	1.23352	1148.71	1065.37	855.423	907.43	929.551	protein_coding	breast cancer anti-estrogen resistance 1 [Source:MGI Symbol;Acc:MGI:108091]
ENSMUSG00000029071	Dvl1	0.00381035	0.0427538	597.022	70.1868	775.401	27.0298	0.769952	1.29878	1.29878	756.288	794.514	552.265	560.887	677.913	protein_coding	dishevelled segment polarity protein 1 [Source:MGI Symbol;Acc:MGI:94941]
ENSMUSG00000024538	Ppic	0.00380895	0.0427538	185.96	12.9097	266.085	17.0861	0.698874	1.43087	1.43087	278.167	254.004	175.08	200.225	182.576	protein_coding	peptidylprolyl isomerase C [Source:MGI Symbol;Acc:MGI:97751]
ENSMUSG00000035242	Oaz1	0.00382322	0.0428581	1582.51	207.288	1978.51	65.4778	0.799848	1.25024	1.25024	1932.21	2024.81	1387.71	1559.44	1800.36	protein_coding	ornithine decarboxylase antizyme 1 [Source:MGI Symbol;Acc:MGI:109433]
ENSMUSG00000028601	Echdc2	0.00383543	0.0428744	314.434	21.9852	424.376	29.8395	0.740933	1.34965	1.34965	445.475	403.276	307.858	296.487	338.957	protein_coding	enoyl Coenzyme A hydratase domain containing 2 [Source:MGI Symbol;Acc:MGI:1289238]
ENSMUSG00000029675	Eln	0.0038306	0.0428744	39.3311	10.5223	78.8051	5.89578	0.499093	2.00364	2.00364	82.9741	74.6362	31.7259	51.3397	34.9276	protein_coding	elastin [Source:MGI Symbol;Acc:MGI:95317]
ENSMUSG00000018593	Sparc	0.00385883	0.0430762	2138.29	219.06	2760.15	673.903	0.774701	1.29082	1.29082	3236.67	2283.63	1922.35	2360.34	2132.17	protein_coding	secreted acidic cysteine rich glycoprotein [Source:MGI Symbol;Acc:MGI:98373]
ENSMUSG00000032563	Mrpl3	0.00390685	0.0435101	1705.44	82.1915	2058.4	138.063	0.828528	1.20696	1.20696	1960.77	2156.02	1643.87	1673.68	1798.77	protein_coding	mitochondrial ribosomal protein L3 [Source:MGI Symbol;Acc:MGI:2137204]
ENSMUSG00000037710	Cisd1	0.00394187	0.0438186	1860.54	89.3337	2223.54	85.2643	0.836747	1.1951	1.1951	2283.83	2163.24	1828.35	1791.76	1961.5	protein_coding	CDGSH iron sulfur domain 1 [Source:MGI Symbol;Acc:MGI:1261855]
ENSMUSG00000039615	Stub1	0.00395954	0.0438926	1262.06	123.827	1564.04	72.7865	0.806919	1.23928	1.23928	1512.58	1615.51	1285.48	1128.19	1372.5	protein_coding	STIP1 homology and U-Box containing protein 1 [Source:MGI Symbol;Acc:MGI:1891731]
ENSMUSG00000028919	Arhgef19	0.00399323	0.0442172	503.964	59.1233	686.775	142.151	0.733811	1.36275	1.36275	586.259	787.291	502.914	445.372	563.605	protein_coding	Rho guanine nucleotide exchange factor (GEF) 19 [Source:MGI Symbol;Acc:MGI:1925912]
ENSMUSG00000024661	Fth1	0.00400515	0.044275	31722.8	1994.57	37017.7	1728.92	0.856963	1.16691	1.16691	35795.1	38240.2	31684.7	29747.5	33736.1	protein_coding	ferritin heavy polypeptide 1 [Source:MGI Symbol;Acc:MGI:95588]
ENSMUSG00000025393	Atp5b	0.0040265	0.0444327	80549.5	4057.77	93237.1	4169.71	0.863921	1.15751	1.15751	90288.7	96185.5	80550.8	76491.1	84606.6	protein_coding	ATP synthase, H+ transporting mitochondrial F1 complex, beta subunit [Source:MGI Symbol;Acc:MGI:107801]
ENSMUSG00000057322	Rpl38	0.00402684	0.0444327	299.307	42.2799	414.283	11.6731	0.722469	1.38414	1.38414	406.029	422.537	258.507	296.487	342.926	protein_coding	ribosomal protein L38 [Source:MGI Symbol;Acc:MGI:1914921]
ENSMUSG00000032777	Gtf3c1	0.0040457	0.0445586	1615.97	151.519	1973.81	40.2369	0.818707	1.22144	1.22144	2002.26	1945.36	1466.44	1612.07	1769.4	protein_coding	general transcription factor III C 1 [Source:MGI Symbol;Acc:MGI:107887]
ENSMUSG00000030816	Rnf40	0.00413054	0.0454093	737.072	114.468	960.199	36.3745	0.767624	1.30272	1.30272	934.478	985.92	673.293	668.7	869.221	protein_coding	ring finger protein 40 [Source:MGI Symbol;Acc:MGI:2142048]
ENSMUSG00000026750	Psmb7	0.00416622	0.0454951	3169.35	147.854	3750.75	226.874	0.844991	1.18345	1.18345	3590.33	3911.18	3072.71	3095.79	3339.56	protein_coding	proteasome (prosome, macropain) subunit, beta type 7 [Source:MGI Symbol;Acc:MGI:107637]
ENSMUSG00000034570	Inpp5j	0.00415745	0.0454951	472.539	39.2735	613.724	37.144	0.769954	1.29878	1.29878	639.988	587.459	427.712	489.011	500.894	protein_coding	inositol polyphosphate 5-phosphatase J [Source:MGI Symbol;Acc:MGI:2158663]
ENSMUSG00000041445	Mmrn2	0.00416877	0.0454951	488.346	26.5055	688.363	249.954	0.709431	1.40958	1.40958	865.107	511.619	458.262	508.263	498.512	protein_coding	multimerin 2 [Source:MGI Symbol;Acc:MGI:2385618]
ENSMUSG00000045948	Mrps12	0.00414855	0.0454951	216.311	50.0022	322.239	20.9689	0.671275	1.4897	1.4897	307.412	337.067	191.53	183.54	273.864	protein_coding	mitochondrial ribosomal protein S12 [Source:MGI Symbol;Acc:MGI:1346333]
ENSMUSG00000011427	Zfp790	0.0041865	0.0456054	336.41	13.9832	445.181	1.37887	0.755672	1.32333	1.32333	446.156	444.206	352.51	327.291	329.431	protein_coding	zinc finger protein 790 [Source:MGI Symbol;Acc:MGI:1923431]
ENSMUSG00000059970	Hspa2	0.004238	0.0459988	259.338	31.6836	365.318	67.1923	0.709897	1.40866	1.40866	412.83	317.806	226.781	290.069	261.163	protein_coding	heat shock protein 2 [Source:MGI Symbol;Acc:MGI:96243]
ENSMUSG00000063856	Gpx1	0.00425363	0.0461266	517.061	84.7669	697.545	77.5497	0.741258	1.34906	1.34906	642.709	752.381	426.537	530.083	594.563	protein_coding	glutathione peroxidase 1 [Source:MGI Symbol;Acc:MGI:104887]
ENSMUSG00000038762	Abcf1	0.00428263	0.0463897	1482.81	134.114	1811.81	28.8316	0.818415	1.22187	1.22187	1791.42	1832.2	1372.44	1443.93	1632.07	protein_coding	ATP-binding cassette, sub-family F (GCN20), member 1 [Source:MGI Symbol;Acc:MGI:1351658]
ENSMUSG00000027455	Nsfl1c	0.00428565	0.0463897	618.369	53.9618	788.98	23.1489	0.783758	1.2759	1.2759	772.611	805.348	593.391	581.422	680.295	protein_coding	NSFL1 (p97) cofactor (p47) [Source:MGI Symbol;Acc:MGI:3042273]
ENSMUSG00000022523	Fgf12	0.00430151	0.0464772	11.298	2.45513	84.236	90.2728	0.134123	7.45582	7.45582	20.4035	148.069	14.1004	10.2679	9.52571	protein_coding	fibroblast growth factor 12 [Source:MGI Symbol;Acc:MGI:109183]
ENSMUSG00000027709	Mccc1	0.00434633	0.0468347	2635.91	73.4504	3096.14	109.043	0.851354	1.1746	1.1746	3019.03	3173.24	2563.92	2710.74	2633.07	protein_coding	methylcrotonoyl-Coenzyme A carboxylase 1 (alpha) [Source:MGI Symbol;Acc:MGI:1919289]
ENSMUSG00000004748	Mtfp1	0.00436201	0.0468487	1155.08	150.88	1459.39	93.1048	0.791482	1.26345	1.26345	1393.56	1525.23	1021.1	1125.62	1318.52	protein_coding	mitochondrial fission process 1 [Source:MGI Symbol;Acc:MGI:1916686]
ENSMUSG00000031740	Mmp2	0.00436166	0.0468487	259.592	48.6519	373.037	61.0847	0.695888	1.43701	1.43701	416.23	329.844	204.456	296.487	277.833	protein_coding	matrix metallopeptidase 2 [Source:MGI Symbol;Acc:MGI:97009]
ENSMUSG00000047867	Gimap6	0.00437768	0.0468768	102.416	10.9243	172.933	70.9152	0.59223	1.68853	1.68853	223.078	122.789	92.8275	100.112	114.309	protein_coding	GTPase, IMAP family member 6 [Source:MGI Symbol;Acc:MGI:1918876]
ENSMUSG00000053007	Creb5	0.00438795	0.0469448	231.393	58.0915	349.172	85.2171	0.662691	1.509	1.509	409.429	288.914	173.905	290.069	230.205	protein_coding	cAMP responsive element binding protein 5 [Source:MGI Symbol;Acc:MGI:2443973]
ENSMUSG00000040441	Slc26a10	0.00439277	0.0469543	84.6651	12.1741	148	62.8936	0.572061	1.74807	1.74807	192.473	103.528	98.7027	78.2931	76.9995	protein_coding	solute carrier family 26, member 10 [Source:MGI Symbol;Acc:MGI:2143920]
ENSMUSG00000039639	Kcne1	0.00441554	0.0471556	59.6258	9.4722	105.622	13.1768	0.56452	1.77142	1.77142	114.939	96.3047	70.5019	55.1902	53.1852	protein_coding	potassium voltage-gated channel, Isk-related subfamily, member 1 [Source:MGI Symbol;Acc:MGI:96673]
ENSMUSG00000042045	Sln	0.0044543	0.0475271	35.9129	8.34942	289.791	329.033	0.123927	8.06929	8.06929	57.1297	522.453	43.4762	26.9534	37.309	protein_coding	sarcolipin [Source:MGI Symbol;Acc:MGI:1913652]
ENSMUSG00000022551	Cyc1	0.00447175	0.0476707	10255.2	851.208	12135.8	687.481	0.845033	1.18339	1.18339	11649.7	12621.9	9944.29	9603.1	11218.1	protein_coding	cytochrome c-1 [Source:MGI Symbol;Acc:MGI:1913695]
ENSMUSG00000019194	Scn1b	0.0045224	0.0481678	207.07	40.1175	303.478	11.7497	0.682323	1.46558	1.46558	295.17	311.787	176.255	192.524	252.431	protein_coding	sodium channel, voltage-gated, type I, beta [Source:MGI Symbol;Acc:MGI:98247]
ENSMUSG00000038886	Man2a2	0.00453334	0.0481885	2068.45	124.757	2463.99	33.7575	0.83947	1.19123	1.19123	2487.86	2440.12	2086.86	1935.51	2182.98	protein_coding	mannosidase 2, alpha 2 [Source:MGI Symbol;Acc:MGI:2150656]
ENSMUSG00000010048	Ifrd2	0.00458444	0.0485627	430.886	23.2426	558.178	30.094	0.77195	1.29542	1.29542	579.458	536.899	405.386	436.388	450.884	protein_coding	interferon-related developmental regulator 2 [Source:MGI Symbol;Acc:MGI:1316708]
ENSMUSG00000070803	Cited4	0.0045879	0.0485627	208.012	52.2232	312.663	20.8919	0.665289	1.50311	1.50311	297.89	327.436	178.605	177.122	268.308	protein_coding	Cbp/p300-interacting transactivator, with Glu/Asp-rich carboxy-terminal domain, 4 [Source:MGI Symbol;Acc:MGI:1861694]
ENSMUSG00000029404	Arl6ip4	0.00459773	0.048597	68.654	10.2468	124.128	38.9641	0.55309	1.80802	1.80802	96.5764	151.68	57.5766	70.5921	77.7933	protein_coding	ADP-ribosylation factor-like 6 interacting protein 4 [Source:MGI Symbol;Acc:MGI:1929500]
ENSMUSG00000021270	Hsp90aa1	0.00465975	0.0490628	3208.1	159.307	3812.33	342.006	0.841507	1.18834	1.18834	4054.17	3570.5	3324.16	3026.48	3273.67	protein_coding	heat shock protein 90, alpha (cytosolic), class A member 1 [Source:MGI Symbol;Acc:MGI:96250]
ENSMUSG00000037852	Cpe	0.00469585	0.0492455	3916.34	188.612	4607.97	274.391	0.849905	1.1766	1.1766	4413.95	4801.99	3726.03	3919.79	4103.2	protein_coding	carboxypeptidase E [Source:MGI Symbol;Acc:MGI:101932]
ENSMUSG00000071347	C1qtnf9	0.00473608	0.0494313	180.27	12.1056	285.455	133.006	0.631519	1.58348	1.58348	379.504	191.406	193.88	170.705	176.226	protein_coding	C1q and tumor necrosis factor related protein 9 [Source:MGI Symbol;Acc:MGI:3045252]
ENSMUSG00000039115	Itga9	0.00480006	0.0498741	1474.39	58.7994	1773.39	105.302	0.831396	1.2028	1.2028	1698.93	1847.85	1406.51	1506.82	1509.83	protein_coding	integrin alpha 9 [Source:MGI Symbol;Acc:MGI:104756]
ENSMUSG00000029175	Slc35f6	0.00480544	0.0498741	1382.1	82.0454	1672.1	69.7859	0.826564	1.20983	1.20983	1622.75	1721.45	1372.44	1305.31	1468.55	protein_coding	solute carrier family 35, member F6 [Source:MGI Symbol;Acc:MGI:1922169]
ENSMUSG00000038274	Fau	0.00480769	0.0498741	628.98	81.1473	813.916	37.2542	0.772782	1.29403	1.29403	787.573	840.259	611.017	558.32	717.604	protein_coding	Finkel-Biskis-Reilly murine sarcoma virus (FBR-MuSV) ubiquitously expressed (fox derived) [Source:MGI Symbol;Acc:MGI:102547]
ENSMUSG00000027502	Rtf2	0.00479352	0.0498741	286.453	43.8638	398.14	15.7752	0.719478	1.3899	1.3899	386.986	409.295	247.932	277.235	334.194	protein_coding	replication termination factor 2 [Source:MGI Symbol;Acc:MGI:1913654]
ENSMUSG00000026447	Pik3c2b	0.00481758	0.0499046	770.655	37.2675	952.704	41.553	0.808914	1.23623	1.23623	982.086	923.322	730.87	804.75	776.346	protein_coding	phosphatidylinositol-4-phosphate 3-kinase catalytic subunit type 2 beta [Source:MGI Symbol;Acc:MGI:2685045]
ENSMUSG00000039148	Sart1	0.00481898	0.0499046	453.771	69.8514	604.988	19.682	0.75005	1.33324	1.33324	618.905	591.07	403.036	424.836	533.44	protein_coding	squamous cell carcinoma antigen recognized by T cells 1 [Source:MGI Symbol;Acc:MGI:1309453]
	476				#DIV/0!		#DIV/0!
									mean	1.62573

## Sheet: GO of genes up in CM of KO
GO term	GO categ	REFLIST	# of genes (observed)	# of genes (expected)	(fold Enrichment)	(raw P-value)	(FDR)
metabolic process (GO:0008152)	BP	7184	234	144.03	1.62	3.84e-18	6.07e-14
cellular process (GO:0009987)	BP	13991	362	280.5	1.29	1.31e-16	1.04e-12
organic substance biosynthetic process (GO:1901576)	BP	2073	98	41.56	2.36	3.1e-15	1.63e-11
organic substance metabolic process (GO:0071704)	BP	6669	213	133.7	1.59	7.05e-15	2.78e-11
cellular metabolic process (GO:0044237)	BP	6299	204	126.29	1.62	1.29e-14	3.39e-11
biosynthetic process (GO:0009058)	BP	2154	99	43.18	2.29	1.14e-14	3.58e-11
primary metabolic process (GO:0044238)	BP	6236	201	125.02	1.61	3.92e-14	8.83e-11
muscle structure development (GO:0061061)	BP	483	41	9.68	4.23	5.93e-14	1.17e-10
cellular nitrogen compound biosynthetic process (GO:0044271)	BP	1114	64	22.33	2.87	1.45e-13	2.55e-10
macromolecule biosynthetic process (GO:0009059)	BP	1226	67	24.58	2.73	3.29e-13	5.18e-10
ATP metabolic process (GO:0046034)	BP	169	24	3.39	7.08	7.3e-13	1.05e-09
circulatory system development (GO:0072359)	BP	901	55	18.06	3.04	9.71e-13	1.28e-09
translation (GO:0006412)	BP	310	31	6.22	4.99	1.64e-12	1.99e-09
muscle tissue development (GO:0060537)	BP	337	32	6.76	4.74	2.53e-12	2.66e-09
cellular macromolecule biosynthetic process (GO:0034645)	BP	1192	64	23.9	2.68	2.5e-12	2.82e-09
gene expression (GO:0010467)	BP	1608	77	32.24	2.39	3.22e-12	3.17e-09
striated muscle tissue development (GO:0014706)	BP	320	31	6.42	4.83	3.49e-12	3.24e-09
peptide biosynthetic process (GO:0043043)	BP	330	31	6.62	4.69	7.25e-12	6.35e-09
peptide metabolic process (GO:0006518)	BP	451	36	9.04	3.98	1.12e-11	9.32e-09
cellular biosynthetic process (GO:0044249)	BP	1981	86	39.72	2.17	1.94e-11	1.53e-08
positive regulation of cellular process (GO:0048522)	BP	5345	171	107.16	1.6	3.16e-11	2.38e-08
sensory perception of chemical stimulus (GO:0007606)	BP	1223	0	24.52	< 0.01	3.56e-11	2.55e-08
positive regulation of biological process (GO:0048518)	BP	6037	186	121.03	1.54	6.09e-11	4.18e-08
nitrogen compound metabolic process (GO:0006807)	BP	5687	177	114.02	1.55	1.15e-10	7.58e-08
amide biosynthetic process (GO:0043604)	BP	424	33	8.5	3.88	1.54e-10	9.74e-08
macromolecule metabolic process (GO:0043170)	BP	5034	161	100.92	1.6	1.88e-10	1.14e-07
negative regulation of cellular process (GO:0048523)	BP	4556	149	91.34	1.63	2.88e-10	1.62e-07
sensory perception of smell (GO:0007608)	BP	1125	0	22.55	< 0.01	2.79e-10	1.63e-07
muscle organ development (GO:0007517)	BP	279	26	5.59	4.65	4.34e-10	2.36e-07
positive regulation of metabolic process (GO:0009893)	BP	3487	121	69.91	1.73	1.17e-09	6.16e-07
mitochondrion organization (GO:0007005)	BP	390	30	7.82	3.84	1.39e-09	7.1e-07
cellular response to chemical stimulus (GO:0070887)	BP	2325	90	46.61	1.93	2.16e-09	1.07e-06
cellular amide metabolic process (GO:0043603)	BP	665	40	13.33	3	2.24e-09	1.07e-06
negative regulation of biological process (GO:0048519)	BP	5082	158	101.89	1.55	2.75e-09	1.28e-06
tissue development (GO:0009888)	BP	1633	70	32.74	2.14	3.37e-09	1.52e-06
cellular nitrogen compound metabolic process (GO:0034641)	BP	2768	101	55.49	1.82	3.61e-09	1.58e-06
organonitrogen compound metabolic process (GO:1901564)	BP	4256	138	85.33	1.62	4.55e-09	1.8e-06
phosphate-containing compound metabolic process (GO:0006796)	BP	1669	71	33.46	2.12	4.23e-09	1.8e-06
regulation of metabolic process (GO:0019222)	BP	5762	173	115.52	1.5	4.51e-09	1.82e-06
regulation of molecular function (GO:0065009)	BP	2504	94	50.2	1.87	4.45e-09	1.85e-06
phosphorus metabolic process (GO:0006793)	BP	1692	71	33.92	2.09	6.1e-09	2.29e-06
energy derivation by oxidation of organic compounds (GO:0015980)	BP	188	20	3.77	5.31	5.98e-09	2.3e-06
oxidation-reduction process (GO:0055114)	BP	784	43	15.72	2.74	7.4e-09	2.72e-06
heart contraction (GO:0060047)	BP	84	14	1.68	8.31	7.61e-09	2.73e-06
anatomical structure development (GO:0048856)	BP	5169	158	103.63	1.52	9.56e-09	3.21e-06
cellular response to organic substance (GO:0071310)	BP	1809	74	36.27	2.04	9.46e-09	3.24e-06
positive regulation of macromolecule metabolic process (GO:0010604)	BP	3211	111	64.38	1.72	9.36e-09	3.28e-06
positive regulation of cellular metabolic process (GO:0031325)	BP	3202	110	64.2	1.71	1.42e-08	4.67e-06
regulation of cellular metabolic process (GO:0031323)	BP	5346	161	107.18	1.5	1.95e-08	6.27e-06
protein metabolic process (GO:0019538)	BP	3411	115	68.39	1.68	2.14e-08	6.76e-06
cytoskeleton organization (GO:0007010)	BP	1036	50	20.77	2.41	2.82e-08	8.72e-06
generation of precursor metabolites and energy (GO:0006091)	BP	276	23	5.53	4.16	3.09e-08	9.39e-06
cellular macromolecule metabolic process (GO:0044260)	BP	3948	127	79.15	1.6	3.38e-08	9.89e-06
heart process (GO:0003015)	BP	96	14	1.92	7.27	3.46e-08	9.92e-06
system development (GO:0048731)	BP	4190	133	84	1.58	3.33e-08	9.92e-06
heart development (GO:0007507)	BP	564	34	11.31	3.01	3.59e-08	1.01e-05
G protein-coupled receptor signaling pathway (GO:0007186)	BP	1843	9	36.95	0.24	3.8e-08	1.05e-05
multicellular organism development (GO:0007275)	BP	4792	147	96.07	1.53	4.1e-08	1.11e-05
negative regulation of developmental process (GO:0051093)	BP	1023	49	20.51	2.39	4.68e-08	1.25e-05
striated muscle contraction (GO:0006941)	BP	102	14	2.04	6.85	6.84e-08	1.8e-05
response to organic substance (GO:0010033)	BP	2467	89	49.46	1.8	8.34e-08	2.16e-05
regulation of multicellular organismal process (GO:0051239)	BP	3175	107	63.65	1.68	8.58e-08	2.18e-05
muscle cell development (GO:0055001)	BP	161	17	3.23	5.27	9.17e-08	2.3e-05
developmental process (GO:0032502)	BP	5523	162	110.73	1.46	9.96e-08	2.46e-05
organonitrogen compound biosynthetic process (GO:1901566)	BP	1075	50	21.55	2.32	1.01e-07	2.46e-05
actin cytoskeleton organization (GO:0030036)	BP	479	30	9.6	3.12	1.08e-07	2.58e-05
positive regulation of nitrogen compound metabolic process (GO:0051173)	BP	3043	103	61.01	1.69	1.12e-07	2.59e-05
cardiovascular system development (GO:0072358)	BP	564	33	11.31	2.92	1.11e-07	2.61e-05
response to chemical (GO:0042221)	BP	3448	113	69.13	1.63	1.14e-07	2.62e-05
cardiac muscle contraction (GO:0060048)	BP	74	12	1.48	8.09	1.18e-07	2.62e-05
actin filament-based process (GO:0030029)	BP	537	32	10.77	2.97	1.17e-07	2.65e-05
response to reactive oxygen species (GO:0000302)	BP	166	17	3.33	5.11	1.37e-07	3.01e-05
cellular respiration (GO:0045333)	BP	127	15	2.55	5.89	1.4e-07	3.03e-05
animal organ development (GO:0048513)	BP	3022	102	60.59	1.68	1.51e-07	3.18e-05
striated muscle cell development (GO:0055002)	BP	147	16	2.95	5.43	1.5e-07	3.2e-05
regulation of macromolecule metabolic process (GO:0060255)	BP	5295	156	106.16	1.47	1.64e-07	3.41e-05
electron transport chain (GO:0022900)	BP	77	12	1.54	7.77	1.73e-07	3.55e-05
positive regulation of cellular catabolic process (GO:0031331)	BP	358	25	7.18	3.48	1.9e-07	3.85e-05
vasculature development (GO:0001944)	BP	550	32	11.03	2.9	1.95e-07	3.9e-05
blood vessel development (GO:0001568)	BP	523	31	10.49	2.96	2.08e-07	4.1e-05
organelle organization (GO:0006996)	BP	3011	101	60.37	1.67	2.21e-07	4.24e-05
cellular protein metabolic process (GO:0044267)	BP	2839	97	56.92	1.7	2.2e-07	4.29e-05
phosphorylation (GO:0016310)	BP	986	46	19.77	2.33	2.33e-07	4.43e-05
oxidative phosphorylation (GO:0006119)	BP	64	11	1.28	8.57	2.36e-07	4.44e-05
mitochondrial ATP synthesis coupled electron transport (GO:0042775)	BP	50	10	1	9.98	2.44e-07	4.53e-05
anatomical structure formation involved in morphogenesis (GO:0048646)	BP	916	44	18.36	2.4	2.61e-07	4.78e-05
muscle cell differentiation (GO:0042692)	BP	265	21	5.31	3.95	2.69e-07	4.88e-05
supramolecular fiber organization (GO:0097435)	BP	446	28	8.94	3.13	2.76e-07	4.94e-05
sensory perception (GO:0007600)	BP	1629	8	32.66	0.24	3.88e-07	6.88e-05
regulation of primary metabolic process (GO:0080090)	BP	5161	151	103.47	1.46	4.39e-07	7.7e-05
ATP synthesis coupled electron transport (GO:0042773)	BP	54	10	1.08	9.24	4.57e-07	7.92e-05
regulation of cell motility (GO:2000145)	BP	948	44	19.01	2.32	4.99e-07	8.55e-05
cellular component organization or biogenesis (GO:0071840)	BP	5314	154	106.54	1.45	5.72e-07	9.7e-05
regulation of nitrogen compound metabolic process (GO:0051171)	BP	5012	147	100.48	1.46	6.08e-07	0.000102
regulation of protein modification by small protein conjugation or removal (GO:1903320)	BP	232	19	4.65	4.08	6.29e-07	0.000105
respiratory electron transport chain (GO:0022904)	BP	73	11	1.46	7.52	7.65e-07	0.000126
regulation of cellular component organization (GO:0051128)	BP	2494	86	50	1.72	7.91e-07	0.000129
regulation of blood vessel endothelial cell migration (GO:0043535)	BP	91	12	1.82	6.58	8.72e-07	0.00014
response to oxidative stress (GO:0006979)	BP	338	23	6.78	3.39	8.97e-07	0.000143
positive regulation of molecular function (GO:0044093)	BP	1437	58	28.81	2.01	9.45e-07	0.000149
striated muscle cell differentiation (GO:0051146)	BP	216	18	4.33	4.16	9.84e-07	0.000154
positive regulation of catabolic process (GO:0009896)	BP	427	26	8.56	3.04	1.26e-06	0.000196
cellular component organization (GO:0016043)	BP	5125	148	102.75	1.44	1.35e-06	0.000206
regulation of cellular catabolic process (GO:0031329)	BP	685	35	13.73	2.55	1.44e-06	0.000218
regulation of endothelial cell migration (GO:0010594)	BP	156	15	3.13	4.8	1.55e-06	0.000231
blood circulation (GO:0008015)	BP	404	25	8.1	3.09	1.54e-06	0.000232
regulation of epithelial cell migration (GO:0010632)	BP	225	18	4.51	3.99	1.69e-06	0.00025
muscle contraction (GO:0006936)	BP	180	16	3.61	4.43	1.81e-06	0.000262
regulation of cell differentiation (GO:0045595)	BP	1851	68	37.11	1.83	1.8e-06	0.000262
cellular response to stress (GO:0033554)	BP	1399	56	28.05	2	1.89e-06	0.000271
regulation of proteasomal protein catabolic process (GO:0061136)	BP	181	16	3.63	4.41	1.94e-06	0.000273
positive regulation of cellular protein catabolic process (GO:1903364)	BP	138	14	2.77	5.06	1.93e-06	0.000275
cytoplasmic translation (GO:0002181)	BP	65	10	1.3	7.67	2.06e-06	0.000288
skeletal muscle tissue development (GO:0007519)	BP	139	14	2.79	5.02	2.09e-06	0.00029
regulation of locomotion (GO:0040012)	BP	1025	45	20.55	2.19	2.2e-06	0.000302
regulation of transferase activity (GO:0051338)	BP	835	39	16.74	2.33	2.25e-06	0.000306
regulation of catalytic activity (GO:0050790)	BP	1825	67	36.59	1.83	2.32e-06	0.000313
circulatory system process (GO:0003013)	BP	415	25	8.32	3	2.43e-06	0.000324
regulation of cellular component movement (GO:0051270)	BP	1036	45	20.77	2.17	2.51e-06	0.000333
cardiac muscle cell development (GO:0055013)	BP	67	10	1.34	7.44	2.63e-06	0.000346
regulation of cellular component size (GO:0032535)	BP	394	24	7.9	3.04	3.22e-06	0.000414
blood vessel morphogenesis (GO:0048514)	BP	422	25	8.46	2.95	3.21e-06	0.000415
regulation of proteolysis involved in cellular protein catabolic process (GO:1903050)	BP	212	17	4.25	4	3.19e-06	0.000416
regulation of phosphorylation (GO:0042325)	BP	1539	59	30.85	1.91	3.37e-06	0.000428
positive regulation of proteasomal protein catabolic process (GO:1901800)	BP	105	12	2.11	5.7	3.41e-06	0.000431
regulation of cellular protein metabolic process (GO:0032268)	BP	2494	84	50	1.68	3.51e-06	0.000439
cardiac muscle tissue development (GO:0048738)	BP	191	16	3.83	4.18	3.69e-06	0.000458
skeletal muscle organ development (GO:0060538)	BP	148	14	2.97	4.72	4.11e-06	0.000506
mitochondrial electron transport, NADH to ubiquinone (GO:0006120)	BP	17	6	0.34	17.6	4.24e-06	0.000518
regulation of catabolic process (GO:0009894)	BP	830	38	16.64	2.28	4.38e-06	0.000531
response to growth factor (GO:0070848)	BP	403	24	8.08	2.97	4.64e-06	0.000559
regulation of supramolecular fiber organization (GO:1902903)	BP	348	22	6.98	3.15	4.75e-06	0.000568
regulation of multicellular organismal development (GO:2000026)	BP	2130	74	42.7	1.73	4.94e-06	0.000587
cardiac cell development (GO:0055006)	BP	73	10	1.46	6.83	5.26e-06	0.00061
regulation of endothelial cell proliferation (GO:0001936)	BP	130	13	2.61	4.99	5.19e-06	0.000611
regulation of cell migration (GO:0030334)	BP	898	40	18	2.22	5.26e-06	0.000614
regulation of ubiquitin-dependent protein catabolic process (GO:2000058)	BP	152	14	3.05	4.59	5.46e-06	0.000624
regulation of cellular protein catabolic process (GO:1903362)	BP	246	18	4.93	3.65	5.44e-06	0.000627
regulation of developmental process (GO:0050793)	BP	2651	87	53.15	1.64	6.34e-06	0.000719
response to abiotic stimulus (GO:0009628)	BP	911	40	18.26	2.19	6.59e-06	0.000743
positive regulation of gene expression (GO:0010628)	BP	1968	69	39.46	1.75	7.65e-06	0.000856
positive regulation of ubiquitin-dependent protein catabolic process (GO:2000060)	BP	95	11	1.9	5.78	7.78e-06	0.000864
cellular developmental process (GO:0048869)	BP	3760	113	75.38	1.5	7.89e-06	0.00087
skeletal muscle cell differentiation (GO:0035914)	BP	60	9	1.2	7.48	8.06e-06	0.000877
cellular response to reactive oxygen species (GO:0034614)	BP	115	12	2.31	5.2	8.02e-06	0.000879
mitochondrial respiratory chain complex I assembly (GO:0032981)	BP	45	8	0.9	8.87	8.54e-06	0.000911
cell differentiation (GO:0030154)	BP	3671	111	73.6	1.51	8.48e-06	0.000916
NADH dehydrogenase complex assembly (GO:0010257)	BP	45	8	0.9	8.87	8.54e-06	0.000917
negative regulation of cell differentiation (GO:0045596)	BP	752	35	15.08	2.32	8.99e-06	0.000952
myofibril assembly (GO:0030239)	BP	61	9	1.22	7.36	9.09e-06	0.000956
response to stress (GO:0006950)	BP	3106	97	62.27	1.56	9.9e-06	0.00103
positive regulation of catalytic activity (GO:0043085)	BP	1060	44	21.25	2.07	9.97e-06	0.00103
muscle system process (GO:0003012)	BP	233	17	4.67	3.64	1.02e-05	0.00104
positive regulation of proteolysis involved in cellular protein catabolic process (GO:1903052)	BP	118	12	2.37	5.07	1.02e-05	0.00105
regulation of protein metabolic process (GO:0051246)	BP	2687	87	53.87	1.61	1.01e-05	0.00105
response to oxygen levels (GO:0070482)	BP	210	16	4.21	3.8	1.13e-05	0.00114
regulation of cell communication (GO:0010646)	BP	3197	99	64.09	1.54	1.24e-05	0.00124
regulation of signaling (GO:0023051)	BP	3212	99	64.4	1.54	1.32e-05	0.00132
regulation of protein modification process (GO:0031399)	BP	1771	63	35.51	1.77	1.4e-05	0.00138
response to hypoxia (GO:0001666)	BP	190	15	3.81	3.94	1.43e-05	0.00138
transcription, DNA-templated (GO:0006351)	BP	346	21	6.94	3.03	1.39e-05	0.00138
regulation of phosphate metabolic process (GO:0019220)	BP	1696	61	34	1.79	1.41e-05	0.00139
regulation of phosphorus metabolic process (GO:0051174)	BP	1697	61	34.02	1.79	1.43e-05	0.00139
nucleic acid-templated transcription (GO:0097659)	BP	347	21	6.96	3.02	1.45e-05	0.0014
positive regulation of protein catabolic process (GO:0045732)	BP	215	16	4.31	3.71	1.48e-05	0.0014
heart morphogenesis (GO:0003007)	BP	266	18	5.33	3.38	1.48e-05	0.0014
response to oxygen-containing compound (GO:1901700)	BP	1286	50	25.78	1.94	1.47e-05	0.00141
positive regulation of proteasomal ubiquitin-dependent protein catabolic process (GO:0032436)	BP	84	10	1.68	5.94	1.61e-05	0.00152
regulation of proteasomal ubiquitin-dependent protein catabolic process (GO:0032434)	BP	125	12	2.51	4.79	1.74e-05	0.00162
RNA biosynthetic process (GO:0032774)	BP	352	21	7.06	2.98	1.78e-05	0.00165
response to decreased oxygen levels (GO:0036293)	BP	195	15	3.91	3.84	1.9e-05	0.00174
regulation of signal transduction (GO:0009966)	BP	2777	88	55.67	1.58	1.9e-05	0.00175
anatomical structure morphogenesis (GO:0009653)	BP	2189	73	43.89	1.66	2.07e-05	0.00189
tube development (GO:0035295)	BP	920	39	18.44	2.11	2.16e-05	0.00196
regulation of protein complex assembly (GO:0043254)	BP	416	23	8.34	2.76	2.25e-05	0.00203
regulation of protein catabolic process (GO:0042176)	BP	387	22	7.76	2.84	2.27e-05	0.00204
positive regulation of macromolecule biosynthetic process (GO:0010557)	BP	1795	63	35.99	1.75	2.33e-05	0.00208
regulation of anatomical structure size (GO:0090066)	BP	557	28	11.17	2.51	2.35e-05	0.00208
cellular response to growth factor stimulus (GO:0071363)	BP	389	22	7.8	2.82	2.44e-05	0.00216
regulation of kinase activity (GO:0043549)	BP	729	33	14.62	2.26	2.5e-05	0.00219
actomyosin structure organization (GO:0031032)	BP	109	11	2.19	5.03	2.54e-05	0.0022
regulation of epithelial cell proliferation (GO:0050678)	BP	361	21	7.24	2.9	2.53e-05	0.0022
positive regulation of cellular biosynthetic process (GO:0031328)	BP	1889	65	37.87	1.72	2.57e-05	0.00221
positive regulation of proteolysis (GO:0045862)	BP	334	20	6.7	2.99	2.67e-05	0.00229
regulation of protein ubiquitination (GO:0031396)	BP	202	15	4.05	3.7	2.79e-05	0.00237
regulation of vasculature development (GO:1901342)	BP	335	20	6.72	2.98	2.78e-05	0.00237
cellular response to oxidative stress (GO:0034599)	BP	203	15	4.07	3.69	2.94e-05	0.00248
positive regulation of biosynthetic process (GO:0009891)	BP	1930	66	38.69	1.71	2.98e-05	0.0025
angiogenesis (GO:0001525)	BP	309	19	6.19	3.07	3.01e-05	0.00251
positive regulation of cellular protein metabolic process (GO:0032270)	BP	1544	56	30.95	1.81	3.2e-05	0.00266
regulation of biological quality (GO:0065008)	BP	3909	114	78.37	1.45	3.29e-05	0.00272
positive regulation of cytoskeleton organization (GO:0051495)	BP	206	15	4.13	3.63	3.45e-05	0.00283
positive regulation of RNA metabolic process (GO:0051254)	BP	1634	58	32.76	1.77	3.49e-05	0.00285
positive regulation of nucleobase-containing compound metabolic process (GO:0045935)	BP	1792	62	35.93	1.73	3.53e-05	0.00287
glucose metabolic process (GO:0006006)	BP	93	10	1.86	5.36	3.6e-05	0.00291
negative regulation of molecular function (GO:0044092)	BP	1020	41	20.45	2	3.67e-05	0.00295
positive regulation of supramolecular fiber organization (GO:1902905)	BP	183	14	3.67	3.82	3.79e-05	0.00303
negative regulation of cell communication (GO:0010648)	BP	1295	49	25.96	1.89	3.99e-05	0.00316
sarcomere organization (GO:0045214)	BP	41	7	0.82	8.52	3.97e-05	0.00316
negative regulation of multicellular organismal process (GO:0051241)	BP	1297	49	26	1.88	4.03e-05	0.00318
negative regulation of signaling (GO:0023057)	BP	1300	49	26.06	1.88	4.11e-05	0.00322
regulation of programmed cell death (GO:0043067)	BP	1530	55	30.67	1.79	4.49e-05	0.00351
regulation of blood circulation (GO:1903522)	BP	238	16	4.77	3.35	4.71e-05	0.00366
cardiac chamber morphogenesis (GO:0003206)	BP	140	12	2.81	4.28	4.88e-05	0.00376
mitochondrial respiratory chain complex assembly (GO:0033108)	BP	77	9	1.54	5.83	4.87e-05	0.00377
regulation of protein polymerization (GO:0032271)	BP	213	15	4.27	3.51	4.93e-05	0.00378
nucleobase-containing compound biosynthetic process (GO:0034654)	BP	648	30	12.99	2.31	5.19e-05	0.00395
cardiac ventricle morphogenesis (GO:0003208)	BP	78	9	1.56	5.76	5.34e-05	0.00405
negative regulation of kinase activity (GO:0033673)	BP	215	15	4.31	3.48	5.45e-05	0.00409
regulation of anatomical structure morphogenesis (GO:0022603)	BP	1072	42	21.49	1.95	5.45e-05	0.00411
response to inorganic substance (GO:0010035)	BP	412	22	8.26	2.66	5.52e-05	0.00413
positive regulation of protein metabolic process (GO:0051247)	BP	1652	58	33.12	1.75	5.63e-05	0.00419
small molecule metabolic process (GO:0044281)	BP	1426	52	28.59	1.82	5.79e-05	0.00429
cellular response to oxygen levels (GO:0071453)	BP	100	10	2	4.99	6.33e-05	0.00465
actin filament organization (GO:0007015)	BP	218	15	4.37	3.43	6.31e-05	0.00466
regulation of cell death (GO:0010941)	BP	1682	58	33.72	1.72	6.91e-05	0.00491
positive regulation of cellular component organization (GO:0051130)	BP	1230	46	24.66	1.87	6.87e-05	0.00493
cellular component assembly involved in morphogenesis (GO:0010927)	BP	101	10	2.02	4.94	6.84e-05	0.00493
regulation of cellular process (GO:0050794)	BP	10586	255	212.23	1.2	6.91e-05	0.00493
regulation of biological process (GO:0050789)	BP	11285	269	226.25	1.19	7.01e-05	0.00494
cellular response to hypoxia (GO:0071456)	BP	81	9	1.62	5.54	6.98e-05	0.00494
muscle fiber development (GO:0048747)	BP	62	8	1.24	6.44	6.8e-05	0.00494
cardiac muscle cell differentiation (GO:0055007)	BP	101	10	2.02	4.94	6.84e-05	0.00495
regulation of angiogenesis (GO:0045765)	BP	301	18	6.03	2.98	6.8e-05	0.00497
negative regulation of transferase activity (GO:0051348)	BP	247	16	4.95	3.23	7.12e-05	0.00499
regulation of cellular macromolecule biosynthetic process (GO:2000112)	BP	3172	95	63.59	1.49	7.16e-05	0.005
hexose metabolic process (GO:0019318)	BP	124	11	2.49	4.42	7.53e-05	0.00523
Unclassified (UNCLASSIFIED)	BP	1936	17	38.81	0.44	7.95e-05	0.00547
biological_process (GO:0008150)	BP	20360	430	408.19	1.05	7.95e-05	0.0055
regulation of actin filament-based process (GO:0032970)	BP	393	21	7.88	2.67	8.04e-05	0.00552
regulation of localization (GO:0032879)	BP	2855	87	57.24	1.52	8.35e-05	0.0057
regulation of nucleobase-containing compound metabolic process (GO:0019219)	BP	3236	96	64.88	1.48	8.4e-05	0.00571
positive regulation of cellular component biogenesis (GO:0044089)	BP	511	25	10.24	2.44	8.87e-05	0.006
regulation of actin filament organization (GO:0110053)	BP	253	16	5.07	3.15	9.27e-05	0.00625
regulation of heart contraction (GO:0008016)	BP	175	13	3.51	3.71	9.41e-05	0.00627
response to cytokine (GO:0034097)	BP	743	32	14.9	2.15	9.41e-05	0.00629
regulation of apoptotic process (GO:0042981)	BP	1507	53	30.21	1.75	9.37e-05	0.00629
cellular response to decreased oxygen levels (GO:0036294)	BP	85	9	1.7	5.28	9.82e-05	0.00651
purine ribonucleotide metabolic process (GO:0009150)	BP	256	16	5.13	3.12	0.000106	0.00697
regulation of ubiquitin-protein transferase activity (GO:0051438)	BP	49	7	0.98	7.13	0.000109	0.00718
regulation of generation of precursor metabolites and energy (GO:0043467)	BP	130	11	2.61	4.22	0.000111	0.00729
organophosphate metabolic process (GO:0019637)	BP	710	31	14.23	2.18	0.000115	0.00748
regulation of macromolecule biosynthetic process (GO:0010556)	BP	3258	96	65.32	1.47	0.000115	0.00748
tube morphogenesis (GO:0035239)	BP	713	31	14.29	2.17	0.000119	0.00766
regulation of actin cytoskeleton organization (GO:0032956)	BP	345	19	6.92	2.75	0.00012	0.00775
monosaccharide metabolic process (GO:0005996)	BP	155	12	3.11	3.86	0.000121	0.00775
negative regulation of cellular component organization (GO:0051129)	BP	721	31	14.45	2.14	0.00013	0.00829
regulation of cellular component biogenesis (GO:0044087)	BP	937	37	18.79	1.97	0.000132	0.0084
regulation of protein kinase activity (GO:0045859)	BP	663	29	13.29	2.18	0.000133	0.00845
cardiac myofibril assembly (GO:0055003)	BP	21	5	0.42	11.88	0.000134	0.00847
regulation of gene expression (GO:0010468)	BP	3658	105	73.34	1.43	0.00014	0.00879
cardiocyte differentiation (GO:0035051)	BP	134	11	2.69	4.09	0.000143	0.00895
regulation of cellular biosynthetic process (GO:0031326)	BP	3402	99	68.2	1.45	0.00015	0.00937
circadian rhythm (GO:0007623)	BP	135	11	2.71	4.06	0.000152	0.00943
positive regulation of transcription, DNA-templated (GO:0045893)	BP	1533	53	30.73	1.72	0.000154	0.00947
negative regulation of cell development (GO:0010721)	BP	382	20	7.66	2.61	0.000153	0.00948
positive regulation of nucleic acid-templated transcription (GO:1903508)	BP	1537	53	30.81	1.72	0.000158	0.00969
ribonucleotide metabolic process (GO:0009259)	BP	266	16	5.33	3	0.00016	0.0097
regulation of cytoskeleton organization (GO:0051493)	BP	538	25	10.79	2.32	0.000158	0.0097
positive regulation of RNA biosynthetic process (GO:1902680)	BP	1538	53	30.83	1.72	0.00016	0.00973
structural molecule activity (GO:0005198)	MF	569	49	11.41	4.3	1.03e-16	4.75e-13
protein binding (GO:0005515)	MF	9059	263	181.62	1.45	1.94e-14	2.98e-11
binding (GO:0005488)	MF	13279	344	266.22	1.29	1.6e-14	3.69e-11
structural constituent of ribosome (GO:0003735)	MF	168	25	3.37	7.42	9.37e-14	1.08e-10
transmembrane signaling receptor activity (GO:0004888)	MF	2129	7	42.68	0.16	1.15e-11	1.05e-08
molecular transducer activity (GO:0060089)	MF	2319	10	46.49	0.22	4.83e-11	3.7e-08
signaling receptor activity (GO:0038023)	MF	2314	10	46.39	0.22	7.27e-11	4.78e-08
olfactory receptor activity (GO:0004984)	MF	1131	0	22.67	< 0.01	1.69e-10	9.73e-08
heterocyclic compound binding (GO:1901363)	MF	5034	156	100.92	1.55	4.88e-09	2.49e-06
organic cyclic compound binding (GO:0097159)	MF	5136	157	102.97	1.52	1.22e-08	5.63e-06
enzyme binding (GO:0019899)	MF	2318	84	46.47	1.81	1.42e-07	5.94e-05
NADH dehydrogenase activity (GO:0003954)	MF	28	8	0.56	14.25	3.91e-07	0.000138
actin binding (GO:0003779)	MF	425	27	8.52	3.17	3.63e-07	0.000139
catalytic activity (GO:0003824)	MF	5679	163	113.86	1.43	4.23e-07	0.000139
rRNA binding (GO:0019843)	MF	69	11	1.38	7.95	4.63e-07	0.000142
nucleoside phosphate binding (GO:1901265)	MF	2022	73	40.54	1.8	1.31e-06	0.000355
nucleotide binding (GO:0000166)	MF	2022	73	40.54	1.8	1.31e-06	0.000377
structural constituent of cytoskeleton (GO:0005200)	MF	64	10	1.28	7.79	1.82e-06	0.000465
NADH dehydrogenase (ubiquinone) activity (GO:0008137)	MF	25	7	0.5	13.97	2.38e-06	0.000547
NADH dehydrogenase (quinone) activity (GO:0050136)	MF	25	7	0.5	13.97	2.38e-06	0.000576
purine ribonucleoside triphosphate binding (GO:0035639)	MF	1708	64	34.24	1.87	2.64e-06	0.000578
ribonucleotide binding (GO:0032553)	MF	1799	66	36.07	1.83	3.02e-06	0.000604
purine nucleotide binding (GO:0017076)	MF	1794	66	35.97	1.84	2.9e-06	0.000606
purine ribonucleotide binding (GO:0032555)	MF	1782	65	35.73	1.82	4.26e-06	0.000817
protein-containing complex binding (GO:0044877)	MF	1259	50	25.24	1.98	7.45e-06	0.00137
ion binding (GO:0043167)	MF	5460	152	109.46	1.39	8.52e-06	0.00151
peroxiredoxin activity (GO:0051920)	MF	12	5	0.24	20.78	1.46e-05	0.0024
carbohydrate derivative binding (GO:0097367)	MF	2113	72	42.36	1.7	1.44e-05	0.00246
small molecule binding (GO:0036094)	MF	2409	79	48.3	1.64	1.61e-05	0.00255
oxidoreductase activity, acting on NAD(P)H, quinone or similar compound as acceptor (GO:0016655)	MF	36	7	0.72	9.7	1.89e-05	0.00272
Unclassified (UNCLASSIFIED)	MF	2128	18	42.66	0.42	1.84e-05	0.00273
molecular_function (GO:0003674)	MF	20168	429	404.34	1.06	1.84e-05	0.00282
actin monomer binding (GO:0003785)	MF	26	6	0.52	11.51	3.27e-05	0.00456
hydrolase activity (GO:0016787)	MF	2453	79	49.18	1.61	3.6e-05	0.00473
cytoskeletal protein binding (GO:0008092)	MF	971	40	19.47	2.05	3.55e-05	0.00481
RNA binding (GO:0003723)	MF	1066	42	21.37	1.97	5.04e-05	0.00644
nucleoside-triphosphatase activity (GO:0017111)	MF	748	33	15	2.2	5.58e-05	0.00693
oxidoreductase activity, acting on NAD(P)H (GO:0016651)	MF	81	9	1.62	5.54	6.98e-05	0.00845
G protein-coupled receptor activity (GO:0004930)	MF	749	2	15.02	0.13	7.49e-05	0.00884
cytoplasm (GO:0005737)	CC	10901	341	218.55	1.56	1.11e-31	2.19e-28
intracellular organelle (GO:0043229)	CC	11907	356	238.72	1.49	2.81e-30	2.78e-27
intracellular (GO:0005622)	CC	13640	384	273.46	1.4	4.97e-30	3.28e-27
organelle (GO:0043226)	CC	12251	357	245.61	1.45	1.08e-27	5.33e-25
intracellular membrane-bounded organelle (GO:0043231)	CC	10228	298	205.06	1.45	2.32e-18	9.19e-16
mitochondrion (GO:0005739)	CC	1788	94	35.85	2.62	3.14e-17	1.04e-14
mitochondrial membrane (GO:0031966)	CC	608	51	12.19	4.18	6.36e-17	1.57e-14
mitochondrial envelope (GO:0005740)	CC	654	53	13.11	4.04	5.8e-17	1.64e-14
membrane-bounded organelle (GO:0043227)	CC	10980	308	220.13	1.4	9.36e-17	2.06e-14
mitochondrial protein complex (GO:0098798)	CC	255	33	5.11	6.45	3.79e-16	7.5e-14
organelle envelope (GO:0031967)	CC	1058	67	21.21	3.16	4.19e-16	7.54e-14
envelope (GO:0031975)	CC	1060	67	21.25	3.15	4.57e-16	7.55e-14
mitochondrial inner membrane (GO:0005743)	CC	433	41	8.68	4.72	1.99e-15	3.04e-13
contractile fiber (GO:0043292)	CC	225	30	4.51	6.65	4.22e-15	5.96e-13
inner mitochondrial membrane protein complex (GO:0098800)	CC	124	23	2.49	9.25	1.51e-14	1.99e-12
ribosome (GO:0005840)	CC	242	30	4.85	6.18	2.42e-14	2.99e-12
intracellular non-membrane-bounded organelle (GO:0043232)	CC	4141	151	83.02	1.82	4.06e-14	4.46e-12
organelle inner membrane (GO:0019866)	CC	477	41	9.56	4.29	4.04e-14	4.71e-12
non-membrane-bounded organelle (GO:0043228)	CC	4160	151	83.4	1.81	6.9e-14	7.19e-12
protein-containing complex (GO:0032991)	CC	5297	177	106.2	1.67	1.99e-13	1.88e-11
cytosolic ribosome (GO:0022626)	CC	127	22	2.55	8.64	1.94e-13	1.92e-11
ribosomal subunit (GO:0044391)	CC	210	27	4.21	6.41	2.24e-13	2.02e-11
mitochondrial respirasome (GO:0005746)	CC	75	18	1.5	11.97	2.57e-13	2.12e-11
myofibril (GO:0030016)	CC	211	27	4.23	6.38	2.49e-13	2.14e-11
supramolecular polymer (GO:0099081)	CC	909	56	18.22	3.07	4.15e-13	3.29e-11
respirasome (GO:0070469)	CC	88	18	1.76	10.2	2.69e-12	2.05e-10
cytosol (GO:0005829)	CC	3524	129	70.65	1.83	6.66e-12	4.89e-10
supramolecular fiber (GO:0099512)	CC	902	53	18.08	2.93	1.02e-11	7.25e-10
cellular anatomical entity (GO:0110165)	CC	18581	420	372.52	1.13	2.9e-11	1.92e-09
supramolecular complex (GO:0099080)	CC	1193	62	23.92	2.59	2.84e-11	1.94e-09
sarcomere (GO:0030017)	CC	188	23	3.77	6.1	3.43e-11	2.19e-09
respiratory chain complex (GO:0098803)	CC	79	16	1.58	10.1	5.06e-11	3.13e-09
cytosolic large ribosomal subunit (GO:0022625)	CC	78	15	1.56	9.59	3.85e-10	2.31e-08
oxidoreductase complex (GO:1990204)	CC	108	17	2.17	7.85	4.11e-10	2.4e-08
large ribosomal subunit (GO:0015934)	CC	139	18	2.79	6.46	2.12e-09	1.17e-07
nucleus (GO:0005634)	CC	6793	197	136.19	1.45	2.09e-09	1.18e-07
ribonucleoprotein complex (GO:1990904)	CC	708	40	14.19	2.82	1.18e-08	6.32e-07
mitochondrial respiratory chain complex I (GO:0005747)	CC	48	11	0.96	11.43	1.79e-08	8.87e-07
NADH dehydrogenase complex (GO:0030964)	CC	48	11	0.96	11.43	1.79e-08	9.1e-07
respiratory chain complex I (GO:0045271)	CC	48	11	0.96	11.43	1.79e-08	9.33e-07
myosin complex (GO:0016459)	CC	54	11	1.08	10.16	5.15e-08	2.49e-06
catalytic complex (GO:1902494)	CC	1347	58	27.01	2.15	8.27e-08	3.9e-06
membrane-enclosed lumen (GO:0031974)	CC	4301	132	86.23	1.53	2.55e-07	1.12e-05
organelle lumen (GO:0043233)	CC	4301	132	86.23	1.53	2.55e-07	1.15e-05
intracellular organelle lumen (GO:0070013)	CC	4300	132	86.21	1.53	2.53e-07	1.17e-05
intrinsic component of membrane (GO:0031224)	CC	6008	77	120.45	0.64	1.87e-06	8.06e-05
cytoskeleton (GO:0005856)	CC	2112	75	42.34	1.77	2.01e-06	8.47e-05
myelin sheath (GO:0043209)	CC	213	17	4.27	3.98	3.38e-06	0.000137
integral component of membrane (GO:0016021)	CC	5838	75	117.04	0.64	3.36e-06	0.000139
polysomal ribosome (GO:0042788)	CC	30	7	0.6	11.64	6.68e-06	0.000259
actin cytoskeleton (GO:0015629)	CC	500	27	10.02	2.69	6.62e-06	0.000262
I band (GO:0031674)	CC	139	13	2.79	4.66	1.01e-05	0.000385
organelle membrane (GO:0031090)	CC	2089	71	41.88	1.7	1.9e-05	0.00071
A band (GO:0031672)	CC	37	7	0.74	9.44	2.21e-05	0.00081
polysome (GO:0005844)	CC	73	9	1.46	6.15	3.33e-05	0.0012
peptidase complex (GO:1905368)	CC	93	10	1.86	5.36	3.6e-05	0.00127
small ribosomal subunit (GO:0015935)	CC	76	9	1.52	5.91	4.44e-05	0.00154
mitochondrial matrix (GO:0005759)	CC	264	17	5.29	3.21	4.57e-05	0.00156
nucleoplasm (GO:0005654)	CC	3327	99	66.7	1.48	5.7e-05	0.00191
complex of collagen trimers (GO:0098644)	CC	18	5	0.36	13.86	7.2e-05	0.00238
cytosolic small ribosomal subunit (GO:0022627)	CC	46	7	0.92	7.59	7.63e-05	0.00248
Z disc (GO:0030018)	CC	126	11	2.53	4.35	8.6e-05	0.00275
membrane protein complex (GO:0098796)	CC	1121	42	22.47	1.87	0.000186	0.00584
transcription factor AP-1 complex (GO:0035976)	CC	4	3	0.08	37.41	0.000249	0.0077
nuclear lumen (GO:0031981)	CC	3897	109	78.13	1.4	0.000264	0.00804
