# Supplementary material for: Regulatory effects of the Uty/Ddx3y locus on neighboring chromosome Y genes and autosomal mRNA transcripts in adult mouse non-reproductive cells
Source: Sci Rep. 2020 Sep 10;10:14900. doi: 10.1038/s41598-020-71447-3 (PMC7484786; doi:10.1038/s41598-020-71447-3)
Supplement: Supplementary file 5 — Supplementary Table S9. [file 41598_2020_71447_MOESM5_ESM.xlsx]

## Sheet: genes mouse LV hum macr
ADPRH
AKAP8
AKT1S1
CASZ1
COMT
CXCL10
DDIT4
DHRS3
DNMT1
FAM46A
FXYD6
IFI44
IQSEC1
KDM1A
LPL
MAPK3
NMI
PANK3
PECAM1
PID1
PIH1D1
PLEKHM2
POM121
SLC48A1
SLFN5
SPATS2L
ST6GALNAC4
TMEM109
TNRC6A
UBC
UBE2L6

## Sheet: GO genes mouse and human
GO biological process complete	sub-GO category	REFLIST	# of genes (observed)	# of genes (expected)	(fold Enrichment)	(raw P-value)	(FDR)	genes
negative regulation of histone H3-K9 methylation		13	3	0.02	> 100	1.35e-06	0.00712	DNMT1, MAPK3, KDM1A
	regulation of histone H3-K9 methylation	26	3	0.04	82.87	8.68e-06	0.0197
	regulation of histone modification	157	5	0.22	22.87	2.78e-06	0.011	PIH1D1, DNMT1, MAPK3,AKAP8, KDM1A
	regulation of chromatin organization	206	5	0.29	17.43	1.01e-05	0.02
	negative regulation of histone methylation	24	3	0.03	89.78	6.96e-06	0.0221
	negative regulation of histone modification	43	3	0.06	50.11	3.55e-05	0.0375
regulation of histone H3-K4 methylation		31	3	0.04	69.51	1.41e-05	0.0204	DNMT1, PIH1D1, KDM1A
positive regulation of histone modification		102	5	0.14	35.21	3.56e-07	0.00565	PIH1D1, DNMT1, MAPK3,AKAP8, KDM1A
	positive regulation of chromatin organization	117	5	0.16	30.69	6.85e-07	0.00543
	positive regulation of chromosome organization	191	5	0.27	18.8	7.04e-06	0.0186
cellular response to fatty acid		36	3	0.05	59.85	2.15e-05	0.0284
	response to lipid	639	7	0.89	7.87	2.38e-05	0.029	DDIT4, MAPKAPK3, LPL, MAPK3, CXCL10,AKAP8, PID1
	cellular response to lipid	425	6	0.59	10.14	2.46e-05	0.0279
negative regulation of protein modification process (GO:0031400)		585	7	0.81	8.59	1.36e-05	0.0215	PIH1D1, DDIT4, DNMT1, PECAM, AKT1S1, PID1, KDM1A
negative regulation of protein metabolic process (GO:0051248)		1086	9	1.51	5.95	1.22e-05	0.0215	PIH1D1, DDIT4, DNMT1, TNRC6A, NMI, PECAM, AKT1S1, PID1, KDM1A
					HISTONE regulation of protein modifications and cellular responses to fatty acids.
